# Supplementary material for: Endometriosis-associated infertility alters the microRNA signatures of cumulus cells with a particularly pronounced effect in oocytes that failed fertilization
Source: Biol Res. 2025 Sep 26;58:62. doi: 10.1186/s40659-025-00641-2 (PMC12465895; doi:10.1186/s40659-025-00641-2)
Supplement: Supplementary file 5 — Supplementary Material 5 [file 40659_2025_641_MOESM5_ESM.xlsx]

## Sheet: S1.Identified miRNA_readscounts
Table S1. Identified miRNAs and read counts.
#miRNA	precursor	CC_CO_0PN_79-KES-2A	CC_CO_0PN_110-JEB-1A	CC_CO_0PN_166-ANW-1B	CC_CO_0PN_264-MAK-1A	CC_CO_0PN_266-NIP-1A	CC_CO_0PN_284-SAW-1	CC_CO_0PN_289-NEV-1A	CC_CO_2PN_70-SUR-1A	CC_CO_2PN_75-OLS-2B	CC_CO_2PN_97-NAB-1A	CC_CO_2PN_97-NAB-1B	CC_CO_2PN_103-WEB-2_S37_R1_001.	CC_CO_2PN_146-JUV-1A	CC_CO_2PN_148-DAD-1B	CC_CO_2PN_154-ANG-1A	CC_CO_2PN_183-SAG-1A	CC_CO_2PN_196-MAD-2A	CC_CO_2PN_247-KAP-1A	CC_CO_2PN_249-DER-1B	CC_E_0PN_100-KAJ-1B	CC_E_0PN_164-ELD-1B	CC_E_0PN_281-VIC-1	CC_E_0PN_288-MAP-1B	CC_E_2PN_20_82_2A	CC_E_2PN_20_82_2B	CC_E_2PN_32_SUL_1B	CC_E_2PN_139-LYS_1B	CC_E_2PN_314-NIS-1A	CC_E_2PN_NP_38-AGB-2B	CC_E_2PN_NP_55-NAM-1A	CC_E_2PN_NP_55-NAM-1B	CC_E_2PN_NP_76-EVF-1A	CC_E_2PN_NP_99-ADW-2A	CC_E_2PN_NP_299-BIT-1B	CC_E_2PN_P_189-LYH-1A	CC_E_2PN_P_242-CHD-2A	SUM
hsa-let-7a-2-3p	hsa-let-7a-2	0	0	0	0	0	0	0	0	0	0	0	0	0	1	0	0	1	0	0	0	0	0	0	0	0	1	0	0	0	0	2	0	0	1	0	0	6
hsa-let-7a-3p	hsa-let-7a-1	1	2	6	7	0	6	4	0	0	11	3	4	4	17	1	5	10	10	3	1	0	4	5	5	3	7	1	0	1	3	5	8	10	16	2	0	165
hsa-let-7a-5p	hsa-let-7a-2	4360	8480	19126	14417	5700	7239	13860	63	47	10601	1126	1848	6340	25714	2664	7259	17480	16119	9417	13912	3248	6769	7248	9155	5923	12636	1807	8426	5854	12408	9727	16460	16726	29196	5042	2708	339105
hsa-let-7b-3p	hsa-let-7b	21	17	38	25	18	22	34	0	0	30	1	4	28	40	8	15	42	33	23	46	4	10	20	34	36	42	11	53	11	51	53	55	33	88	11	6	963
hsa-let-7b-5p	hsa-let-7b	7950	15605	24841	22267	10262	11491	17915	102	81	12098	1309	2916	7856	31203	3563	11488	24298	23338	14871	30365	8104	12281	14799	13390	11919	23534	4042	15986	12279	21032	18003	28863	28486	47291	10078	5686	549592
hsa-let-7c-3p	hsa-let-7c	0	0	0	0	0	0	0	0	0	0	0	0	0	0	0	0	0	0	0	0	0	0	0	0	0	0	0	0	0	0	0	0	0	0	0	0	0
hsa-let-7c-5p	hsa-let-7c	1140	2349	4099	3785	1546	1977	2803	22	12	2486	362	572	1942	6264	657	2080	6172	3870	2791	4151	1187	1890	2193	2193	1929	3690	562	2206	1707	3718	2381	4428	5178	6496	1567	902	91307
hsa-let-7d-3p	hsa-let-7d	5	5	8	8	5	1	6	0	0	1	0	0	6	9	2	10	11	8	6	13	5	3	9	7	5	12	3	12	7	11	12	12	5	26	5	2	240
hsa-let-7d-5p	hsa-let-7d	112	131	360	263	116	186	220	1	1	241	22	36	156	390	54	192	243	352	193	332	42	179	172	142	160	306	50	203	129	342	308	454	324	650	121	62	7245
hsa-let-7e-3p	hsa-let-7e	1	3	4	3	1	0	0	0	0	1	0	1	0	5	1	2	6	6	2	7	0	2	1	3	5	2	0	3	0	1	1	1	4	9	2	0	77
hsa-let-7e-5p	hsa-let-7e	234	607	960	806	279	425	563	2	4	419	50	73	289	1177	151	506	934	890	564	853	257	431	431	415	310	695	105	465	370	665	663	816	903	1379	272	148	18111
hsa-let-7f-1-3p	hsa-let-7f-1	0	0	0	0	0	0	0	0	0	0	0	0	0	1	0	0	0	0	0	1	0	0	0	0	2	0	0	0	1	0	1	0	0	0	0	0	6
hsa-let-7f-2-3p	hsa-let-7f-2	0	0	0	2	0	0	0	0	0	2	0	0	1	2	0	2	0	1	0	0	0	0	1	0	0	0	0	1	1	0	1	3	0	0	0	0	17
hsa-let-7f-5p	hsa-let-7f-1	173	535	995	800	209	304	532	2	1	650	68	131	395	1543	191	375	811	988	458	411	181	276	321	338	220	536	74	263	331	588	293	631	573	1140	221	178	15736
hsa-let-7g-3p	hsa-let-7g	0	0	0	0	0	0	0	0	0	0	0	0	0	0	0	0	0	0	0	0	1	1	0	0	0	0	0	0	0	0	0	0	0	0	0	0	2
hsa-let-7g-5p	hsa-let-7g	112	212	517	333	136	149	258	2	1	323	42	44	189	669	74	211	382	430	284	280	87	228	225	172	127	314	50	190	235	371	178	421	262	895	203	80	8686
hsa-let-7i-3p	hsa-let-7i	0	2	4	3	5	3	3	0	0	3	0	0	2	3	1	2	0	7	9	2	1	1	4	4	5	1	0	7	6	2	8	3	9	1	3	1	105
hsa-let-7i-5p	hsa-let-7i	175	517	521	474	204	212	427	4	1	331	49	80	251	720	63	265	717	511	280	461	234	222	223	271	251	401	90	251	289	514	321	429	511	658	163	198	11289
hsa-miR-1-3p	hsa-mir-1-1	0	0	0	0	0	0	0	0	0	0	0	1	0	0	0	0	0	0	0	0	0	0	0	0	0	0	0	0	1	0	0	0	0	0	0	0	2
hsa-miR-1-5p	hsa-mir-1-1	0	0	0	0	0	0	0	0	0	0	0	0	0	0	0	0	0	0	0	0	0	0	0	0	0	0	0	0	0	0	0	0	0	0	0	0	0
hsa-miR-100-3p	hsa-mir-100	0	0	0	0	0	0	0	0	0	0	0	0	0	0	0	0	0	0	0	0	0	0	0	0	0	0	0	0	0	0	0	0	0	0	0	0	0
hsa-miR-100-5p	hsa-mir-100	572	923	1551	1492	595	561	942	15	8	1524	176	569	1860	2639	469	1263	2636	1513	1057	937	432	523	649	720	807	850	204	445	342	1148	685	708	1041	1882	393	99	32230
hsa-miR-101-2-5p	hsa-mir-101-2	0	0	0	1	0	0	0	0	0	0	0	0	0	0	0	0	0	0	0	0	0	0	0	0	0	0	0	0	0	0	0	0	0	0	0	0	1
hsa-miR-101-3p	hsa-mir-101-2	20	48	79	82	15	21	58	0	1	68	7	25	49	104	13	47	78	91	42	46	14	22	33	35	37	76	9	26	20	62	38	53	43	81	14	33	1490
hsa-miR-101-5p	hsa-mir-101-1	0	0	0	1	0	0	0	0	0	3	0	0	0	0	0	0	1	1	0	0	0	2	0	0	0	1	0	0	0	0	0	0	0	3	0	1	13
hsa-miR-10226	hsa-mir-10226	0	0	0	0	0	0	0	0	0	0	0	0	0	0	0	0	1	0	0	0	0	0	0	0	0	0	0	0	0	0	0	0	0	0	0	0	1
hsa-miR-10392-3p	hsa-mir-10392	0	0	0	0	0	0	0	0	0	0	0	0	0	0	0	0	0	0	0	0	0	0	0	0	0	0	0	0	0	1	0	2	0	1	1	0	5
hsa-miR-10392-5p	hsa-mir-10392	0	0	0	1	0	0	1	0	0	0	0	0	0	0	0	0	2	0	1	0	0	0	0	0	0	2	2	1	0	0	0	0	1	0	1	1	13
hsa-miR-10393-3p	hsa-mir-10393	0	0	0	0	0	0	0	0	0	0	0	0	0	0	0	0	0	1	0	0	0	0	0	0	1	0	0	0	0	0	0	0	0	0	0	0	2
hsa-miR-10393-5p	hsa-mir-10393	0	0	0	0	0	0	0	0	0	0	0	0	0	0	0	0	0	0	0	0	0	0	0	0	0	1	0	0	0	0	0	0	0	0	0	0	1
hsa-miR-10394-3p	hsa-mir-10394	1	6	5	6	3	2	0	0	1	4	0	0	3	3	4	5	8	3	3	4	0	9	6	2	1	1	2	2	7	13	0	3	2	3	6	1	119
hsa-miR-10394-5p	hsa-mir-10394	0	0	0	0	0	0	0	0	0	0	0	0	0	0	0	0	0	0	0	0	0	0	0	0	0	0	0	0	0	0	0	0	2	1	0	0	3
hsa-miR-10395-3p	hsa-mir-10395	9	22	26	23	14	12	16	0	0	24	0	4	33	28	9	14	36	23	25	24	22	14	25	13	22	28	7	13	22	38	24	23	40	39	15	6	693
hsa-miR-10395-5p	hsa-mir-10395	0	0	0	0	0	0	0	0	0	0	0	0	0	0	0	0	0	0	1	0	0	0	0	0	0	0	0	0	1	0	0	0	0	0	0	0	2
hsa-miR-10396a-3p	hsa-mir-10396a	0	1	0	0	1	0	1	0	0	0	0	0	1	0	1	0	2	0	1	0	0	1	0	0	0	0	0	0	0	1	1	0	0	2	0	0	13
hsa-miR-10396a-5p	hsa-mir-10396a	2	18	24	17	7	9	7	0	0	26	3	5	25	19	11	28	22	21	34	9	4	21	19	10	0	4	0	9	36	10	15	6	2	21	12	2	458
hsa-miR-10396b-3p	hsa-mir-10396b	1	1	0	1	1	0	1	0	0	0	0	0	1	2	3	0	3	0	1	0	0	1	1	1	0	0	0	1	4	5	2	3	0	8	0	0	41
hsa-miR-10396b-5p	hsa-mir-10396b	4	18	26	17	8	10	7	0	0	27	3	7	27	21	11	33	24	23	38	10	4	23	23	10	0	4	0	9	37	13	15	7	2	23	12	3	499
hsa-miR-10397-3p	hsa-mir-10397	0	0	0	0	0	0	0	0	0	0	0	0	0	0	0	0	0	0	0	0	0	0	0	0	0	0	0	0	1	0	0	0	0	0	0	0	1
hsa-miR-10397-5p	hsa-mir-10397	0	0	0	0	0	0	0	0	0	0	0	0	0	0	0	0	0	0	0	0	0	0	0	0	0	0	0	0	0	0	0	0	0	0	0	0	0
hsa-miR-10398-3p	hsa-mir-10398	0	0	0	0	0	0	0	0	0	0	0	0	0	0	0	0	0	0	0	0	0	0	0	0	0	0	0	0	0	0	0	0	0	0	0	0	0
hsa-miR-10398-5p	hsa-mir-10398	0	0	0	0	0	0	0	0	0	0	0	0	0	0	0	0	0	0	0	0	0	1	0	0	0	0	0	0	0	0	0	0	0	0	0	0	1
hsa-miR-10399-3p	hsa-mir-10399	0	1	0	0	0	0	1	0	0	0	0	0	0	0	0	1	0	1	0	2	0	0	0	0	0	0	0	0	0	0	0	0	0	0	0	0	6
hsa-miR-10399-5p	hsa-mir-10399	0	0	0	0	0	0	0	0	0	0	0	0	1	0	0	0	0	0	0	0	0	0	0	0	0	0	0	0	0	0	0	0	0	0	0	0	1
hsa-miR-103a-1-5p	hsa-mir-103a-1	0	0	0	0	0	0	0	0	0	0	0	0	0	0	0	0	0	0	0	1	0	0	0	0	0	1	0	0	0	0	0	0	0	2	0	0	4
hsa-miR-103a-2-5p	hsa-mir-103a-2	0	0	4	4	0	0	0	0	0	5	0	1	1	1	0	1	1	2	1	2	0	0	0	0	0	0	0	0	0	2	2	2	2	15	2	1	49
hsa-miR-103a-3p	hsa-mir-103a-2	267	533	981	810	266	324	480	5	2	694	38	257	471	1082	125	504	775	985	559	648	143	461	419	374	257	510	128	323	358	625	385	729	653	1462	379	74	17086
hsa-miR-103b	hsa-mir-103b-1	0	0	0	0	0	0	0	0	0	0	0	0	0	0	0	0	0	0	0	0	0	0	0	0	0	0	0	0	0	0	0	0	0	0	0	0	0
hsa-miR-10400-3p	hsa-mir-10400	0	0	0	0	0	0	0	0	0	0	0	0	0	0	0	0	0	0	0	0	0	0	0	0	0	0	0	0	0	0	0	0	0	0	1	0	1
hsa-miR-10400-5p	hsa-mir-10400	935	1707	1758	2453	803	1123	1417	12	6	1677	31	712	2133	1775	740	2870	1864	2030	2099	3155	443	1624	1548	1601	1930	1545	745	654	2482	2260	2105	2616	1022	1951	1078	1105	54009
hsa-miR-10401-3p	hsa-mir-10401	11	5	25	18	13	8	6	0	0	10	1	3	6	12	1	12	6	21	7	35	5	7	14	7	3	20	2	5	10	16	16	26	12	48	10	9	410
hsa-miR-10401-5p	hsa-mir-10401	0	3	3	5	2	9	1	0	0	3	1	0	9	5	2	3	6	3	6	1	1	5	3	2	0	2	1	4	19	3	6	3	5	6	4	0	126
hsa-miR-105-3p	hsa-mir-105-1	0	0	0	0	0	0	0	0	0	0	0	0	0	0	0	0	0	0	0	0	0	0	0	0	0	1	0	0	0	0	0	0	0	0	0	0	1
hsa-miR-105-5p	hsa-mir-105-1	0	0	0	0	0	0	0	0	0	0	0	0	0	0	0	0	0	0	0	0	0	0	0	0	0	0	0	0	0	0	0	0	0	0	0	0	0
hsa-miR-10522-5p	hsa-mir-10522	0	0	0	0	0	0	0	0	0	0	0	0	0	0	0	0	0	0	0	0	0	0	0	0	0	0	0	0	0	0	0	0	0	0	0	0	0
hsa-miR-10523-5p	hsa-mir-10523	0	0	0	0	0	0	0	0	0	0	0	0	0	0	0	0	1	0	0	0	0	0	0	0	0	0	0	0	0	1	0	0	0	0	0	0	2
hsa-miR-10524-5p	hsa-mir-10524	0	0	0	1	0	0	1	0	0	0	0	0	0	0	0	0	0	0	0	0	0	0	0	0	0	0	0	0	0	0	0	0	1	0	0	0	3
hsa-miR-10525-3p	hsa-mir-10525	0	0	0	0	0	0	0	0	0	0	0	0	0	0	0	0	0	0	0	0	0	0	0	0	0	0	0	0	0	0	0	0	0	0	0	0	0
hsa-miR-10526-3p	hsa-mir-10526	0	1	1	0	0	0	0	0	0	0	0	0	0	1	0	0	0	0	1	0	0	3	1	1	1	0	0	0	2	1	0	0	1	1	0	0	15
hsa-miR-10527-5p	hsa-mir-10527	0	1	0	0	0	0	2	0	0	0	0	0	1	2	0	0	0	1	0	5	0	1	1	1	1	0	0	1	0	0	1	0	0	1	0	0	19
hsa-miR-106a-3p	hsa-mir-106a	0	0	0	0	0	0	0	0	0	0	0	0	0	0	0	0	0	0	0	0	0	0	0	0	0	0	0	0	0	0	0	0	0	0	0	0	0
hsa-miR-106a-5p	hsa-mir-106a	2	0	0	2	0	0	1	0	0	0	0	0	0	0	1	0	0	1	0	1	0	0	0	1	0	3	0	1	1	2	0	0	0	3	0	1	20
hsa-miR-106b-3p	hsa-mir-106b	16	30	64	51	17	24	43	0	0	44	6	13	28	77	10	24	65	59	41	54	14	26	15	34	34	43	7	25	35	43	62	49	71	88	24	7	1243
hsa-miR-106b-5p	hsa-mir-106b	1	1	4	6	0	2	4	0	0	1	0	0	1	1	4	3	2	7	0	2	0	0	1	3	0	2	0	3	2	4	3	3	2	1	2	0	65
hsa-miR-107	hsa-mir-107	49	175	232	223	47	75	113	3	0	170	10	76	109	204	27	135	153	252	151	127	45	121	119	100	77	101	29	81	111	131	94	160	122	289	90	12	4013
hsa-miR-10a-3p	hsa-mir-10a	0	1	2	3	2	0	4	0	0	3	0	0	3	4	0	3	3	8	2	5	0	3	1	0	2	1	1	1	1	2	0	3	2	5	2	0	67
hsa-miR-10a-5p	hsa-mir-10a	59	193	241	309	43	86	131	1	2	286	51	110	411	579	139	164	446	347	142	112	71	54	57	86	124	122	22	62	45	138	106	86	144	209	43	26	5247
hsa-miR-10b-3p	hsa-mir-10b	0	0	1	8	0	0	1	0	0	0	0	1	1	2	0	1	2	4	1	3	0	1	0	1	1	0	0	2	1	1	1	0	0	2	0	0	35
hsa-miR-10b-5p	hsa-mir-10b	50	160	261	318	45	105	126	2	0	224	37	72	324	460	128	188	341	386	153	112	87	98	96	67	80	151	18	42	65	133	118	93	112	222	52	27	4953
hsa-miR-11181-3p	hsa-mir-11181	0	0	0	1	1	1	0	0	0	3	0	0	1	2	0	0	0	2	3	1	0	0	1	1	0	0	0	0	2	0	1	1	0	1	0	1	23
hsa-miR-11181-5p	hsa-mir-11181	0	0	0	0	0	0	0	0	0	0	0	0	0	0	0	0	0	0	0	0	0	0	0	0	0	0	0	0	0	0	0	0	0	0	0	0	0
hsa-miR-11399	hsa-mir-11399	0	0	0	0	0	0	0	0	0	0	0	0	0	0	0	0	0	0	1	1	0	0	0	0	0	0	0	0	0	0	0	0	0	0	0	0	2
hsa-miR-11400	hsa-mir-11400	0	0	0	0	0	0	0	0	0	0	0	0	0	0	0	0	0	0	0	0	0	0	0	0	0	0	0	0	0	0	0	0	0	0	0	0	0
hsa-miR-11401	hsa-mir-11401	0	0	0	0	0	0	0	0	0	0	0	0	0	0	0	0	0	0	0	0	0	0	0	0	0	0	0	0	0	0	0	0	0	0	0	0	0
hsa-miR-1178-3p	hsa-mir-1178	0	0	0	0	0	0	0	0	0	0	0	0	0	0	0	0	0	0	0	0	0	0	0	0	0	0	0	0	0	0	0	0	0	0	0	0	0
hsa-miR-1178-5p	hsa-mir-1178	0	0	0	0	0	0	0	0	0	0	0	0	0	0	0	0	0	0	0	0	0	0	0	0	0	0	0	0	0	0	0	0	0	0	0	0	0
hsa-miR-1179	hsa-mir-1179	0	0	0	0	0	0	1	0	0	0	0	0	0	0	0	0	0	0	0	0	0	0	0	0	0	0	0	0	0	0	0	0	0	0	0	0	1
hsa-miR-1180-3p	hsa-mir-1180	2	3	11	9	1	2	5	0	0	5	0	0	3	5	2	6	3	6	4	16	2	2	3	3	2	8	1	2	4	8	4	10	5	17	4	2	160
hsa-miR-1180-5p	hsa-mir-1180	0	0	0	0	0	0	0	0	0	0	0	0	0	0	0	0	0	0	0	0	0	0	0	0	1	0	0	0	1	0	0	1	0	0	0	0	3
hsa-miR-1181	hsa-mir-1181	0	1	0	0	0	0	0	0	0	0	0	0	0	1	0	1	0	0	0	0	0	0	0	0	0	0	0	0	0	1	0	0	1	0	0	0	5
hsa-miR-1182	hsa-mir-1182	0	0	1	0	0	0	0	0	0	0	0	0	0	0	0	0	0	0	0	0	0	0	0	0	0	0	0	0	0	0	0	0	0	0	0	0	1
hsa-miR-1183	hsa-mir-1183	0	0	0	0	0	0	0	0	0	0	0	0	0	0	0	0	0	0	0	0	0	0	1	0	0	0	0	0	0	0	0	0	1	0	0	0	2
hsa-miR-1184	hsa-mir-1184-1	0	0	0	0	0	0	0	0	0	0	0	0	0	0	0	0	0	0	0	0	0	0	0	0	0	0	0	0	0	0	0	0	0	0	0	0	0
hsa-miR-1185-1-3p	hsa-mir-1185-1	0	1	1	2	0	0	0	0	0	0	0	0	1	0	1	0	0	0	0	1	0	0	0	0	0	1	0	1	0	0	0	0	1	0	0	0	10
hsa-miR-1185-2-3p	hsa-mir-1185-2	0	0	1	2	0	0	0	0	0	0	0	0	1	0	0	0	0	0	0	1	0	0	0	0	0	1	0	1	0	0	0	0	1	0	0	0	8
hsa-miR-1185-5p	hsa-mir-1185-1	0	0	0	1	1	0	0	0	0	0	0	0	1	0	0	0	0	1	0	0	0	0	0	0	0	1	0	0	0	0	0	0	0	0	0	0	5
hsa-miR-1193	hsa-mir-1193	0	0	0	0	0	0	0	0	0	0	0	0	0	0	0	0	0	0	0	1	0	0	0	0	0	0	0	0	0	0	0	0	0	0	0	0	1
hsa-miR-1197	hsa-mir-1197	0	0	0	0	0	0	0	0	0	0	0	0	0	0	0	0	0	0	0	0	0	0	0	0	0	0	0	0	0	0	0	0	0	0	0	0	0
hsa-miR-1199-3p	hsa-mir-1199	0	0	0	0	0	0	0	0	0	0	0	0	0	0	0	0	0	0	0	0	0	0	0	0	0	0	0	0	0	0	0	0	0	0	0	0	0
hsa-miR-1199-5p	hsa-mir-1199	0	0	0	0	0	0	0	0	0	0	0	0	0	0	0	0	0	0	0	0	0	0	0	0	0	0	0	0	0	0	0	0	0	0	0	0	0
hsa-miR-1200	hsa-mir-1200	0	0	0	0	0	0	0	0	0	0	0	0	0	0	0	0	0	0	0	0	0	0	0	0	0	0	0	0	0	0	0	0	0	0	0	0	0
hsa-miR-1202	hsa-mir-1202	0	0	0	0	0	0	0	0	0	0	0	0	0	0	0	0	0	0	0	0	0	0	0	0	0	0	0	0	0	0	0	0	0	0	0	0	0
hsa-miR-1203	hsa-mir-1203	0	0	0	0	0	0	0	0	0	0	0	0	0	0	0	0	0	0	0	0	0	0	0	0	0	0	0	0	0	0	0	0	0	0	0	0	0
hsa-miR-1204	hsa-mir-1204	0	0	0	0	0	0	0	0	0	0	0	0	0	0	0	0	0	0	0	0	0	0	0	0	0	0	0	0	0	0	0	0	0	0	0	0	0
hsa-miR-1205	hsa-mir-1205	0	0	0	0	0	0	0	0	0	0	0	0	0	0	0	0	0	0	0	0	0	0	0	0	0	0	0	0	0	0	0	0	0	0	0	0	0
hsa-miR-1206	hsa-mir-1206	0	0	0	0	0	0	0	0	0	0	0	0	0	0	0	0	0	0	0	0	0	0	0	0	0	0	0	0	0	0	0	0	0	0	0	0	0
hsa-miR-1207-3p	hsa-mir-1207	0	0	0	0	0	0	0	0	0	0	0	0	0	0	0	0	0	0	0	0	0	0	0	0	0	0	0	0	0	0	0	0	0	0	0	0	0
hsa-miR-1207-5p	hsa-mir-1207	1	0	0	0	0	0	0	0	0	0	0	0	0	0	0	0	0	1	0	0	0	0	1	0	0	0	0	0	7	1	0	1	1	0	0	0	13
hsa-miR-1208	hsa-mir-1208	0	0	0	0	0	0	0	0	0	0	0	0	0	0	0	0	0	0	0	0	0	0	0	0	0	0	0	0	0	0	0	0	0	0	0	0	0
hsa-miR-12113	hsa-mir-12113	0	0	0	0	0	0	0	0	0	0	0	0	0	0	0	0	0	0	0	0	0	0	0	0	0	0	0	0	0	0	0	0	0	0	0	0	0
hsa-miR-12114	hsa-mir-12114	1	3	3	0	1	7	1	0	0	2	0	1	5	6	0	3	5	5	8	6	1	3	3	1	2	7	1	0	3	1	4	4	0	4	2	0	93
hsa-miR-12115	hsa-mir-12115	0	0	0	0	0	0	0	0	0	0	0	0	0	0	0	1	0	0	0	1	0	0	0	0	0	0	0	1	0	1	0	0	0	0	0	0	4
hsa-miR-12116	hsa-mir-12116	90	34	101	49	51	56	50	0	0	78	1	15	46	66	15	50	41	98	46	186	5	67	54	28	38	105	33	30	79	142	98	129	61	233	73	73	2321
hsa-miR-12117	hsa-mir-12117	0	0	0	0	0	0	0	0	0	0	0	0	0	0	0	0	0	0	0	0	0	0	0	0	0	0	0	0	0	0	0	0	0	0	0	0	0
hsa-miR-12118	hsa-mir-12118	0	0	0	0	0	0	0	0	0	0	0	0	0	0	0	0	0	0	0	0	0	0	0	0	0	0	0	0	0	0	0	1	0	0	0	0	1
hsa-miR-12119	hsa-mir-12119	0	0	0	0	0	0	0	0	0	0	0	0	0	0	0	0	0	0	0	0	0	0	0	0	0	0	0	0	0	0	0	0	0	0	0	0	0
hsa-miR-12120	hsa-mir-12120	0	0	0	0	0	0	0	0	0	0	0	0	0	0	0	0	0	0	0	0	0	0	0	0	0	0	0	0	0	0	0	0	0	0	0	0	0
hsa-miR-12121	hsa-mir-12121	0	0	0	1	0	0	0	0	0	0	0	0	0	0	0	0	0	0	0	0	0	0	0	0	0	0	0	0	0	0	0	0	0	0	0	0	1
hsa-miR-12122	hsa-mir-12122	0	0	0	0	0	0	0	0	0	0	0	0	0	0	0	0	0	0	0	0	0	0	0	0	0	0	0	0	0	0	0	0	0	0	0	0	0
hsa-miR-12123	hsa-mir-12123	0	0	0	0	0	0	0	0	0	0	0	0	0	0	0	0	0	0	0	0	0	0	0	0	0	0	0	0	0	0	0	0	0	0	0	0	0
hsa-miR-12124	hsa-mir-12124	0	0	1	0	0	0	0	0	0	0	0	0	0	0	0	0	0	0	0	0	0	0	0	0	0	0	0	0	1	0	0	0	0	0	0	0	2
hsa-miR-12125	hsa-mir-12125	0	0	0	0	0	0	0	0	0	1	0	0	0	0	0	0	0	0	0	0	0	0	0	0	1	0	0	0	0	0	0	0	0	0	0	1	3
hsa-miR-12126	hsa-mir-12126	0	0	0	0	0	0	0	0	0	0	0	0	0	0	0	0	0	0	0	0	0	0	0	0	0	0	0	0	0	0	0	0	0	0	0	0	0
hsa-miR-12127	hsa-mir-12127	0	0	0	0	0	0	0	0	0	0	0	0	0	0	0	0	0	0	0	0	0	0	0	0	0	0	0	0	0	0	0	0	0	0	0	0	0
hsa-miR-12128	hsa-mir-12128	0	0	0	0	0	0	0	0	0	0	0	0	0	0	0	0	0	0	0	0	0	0	0	0	0	0	0	0	0	0	0	0	0	0	0	0	0
hsa-miR-12129	hsa-mir-12129	0	0	0	0	0	0	0	0	0	0	0	0	0	0	0	0	0	0	0	0	0	0	0	0	0	0	0	0	0	0	0	0	0	0	0	0	0
hsa-miR-12130	hsa-mir-12130	0	0	0	0	0	0	1	0	0	0	0	0	0	0	0	0	0	0	0	0	0	0	0	0	0	0	0	0	0	0	0	0	0	0	0	0	1
hsa-miR-12131	hsa-mir-12131	0	0	0	0	0	0	0	0	0	0	0	0	0	0	0	0	0	0	0	0	0	0	0	0	0	0	0	0	0	0	0	0	0	0	0	0	0
hsa-miR-12132	hsa-mir-12132	0	0	0	0	0	0	0	0	0	0	0	0	0	0	0	0	0	0	0	0	0	0	0	0	0	0	0	0	0	0	0	0	0	0	0	0	0
hsa-miR-12133	hsa-mir-12133	0	0	0	0	0	0	0	0	0	0	0	0	0	0	0	0	0	0	0	0	0	0	0	0	0	0	0	0	0	0	0	0	0	0	0	0	0
hsa-miR-12135	hsa-mir-12135	6	7	4	11	0	4	4	0	0	3	0	1	2	3	0	5	3	2	3	5	0	2	2	6	2	9	0	1	5	4	4	2	3	6	0	10	119
hsa-miR-12136	hsa-mir-12136	5	36	44	77	8	44	16	1	0	21	3	3	27	59	14	32	66	68	40	38	6	12	10	14	3	17	3	9	13	26	38	38	13	25	13	10	852
hsa-miR-122-3p	hsa-mir-122	0	0	0	0	0	0	0	0	0	0	0	0	0	0	0	0	0	0	0	0	0	0	0	0	0	0	0	0	0	0	0	0	0	0	0	0	0
hsa-miR-122-5p	hsa-mir-122	0	0	1	0	0	0	0	0	0	0	0	0	0	0	0	0	0	0	0	0	0	0	0	0	1	0	0	0	0	0	0	0	0	0	1	0	3
hsa-miR-1224-3p	hsa-mir-1224	0	0	0	0	0	0	0	0	0	0	0	0	0	0	0	0	0	0	0	0	0	0	0	0	0	0	0	0	0	0	0	0	0	1	0	0	1
hsa-miR-1224-5p	hsa-mir-1224	2	0	0	0	0	0	0	0	0	0	0	0	0	0	1	0	0	3	0	2	0	0	1	0	0	1	0	0	0	0	0	0	0	0	1	0	11
hsa-miR-1225-3p	hsa-mir-1225	0	0	0	1	0	0	0	0	0	0	0	0	0	0	0	0	0	0	0	0	0	0	0	0	0	0	0	0	0	1	0	0	0	0	0	0	2
hsa-miR-1225-5p	hsa-mir-1225	0	0	1	0	1	0	0	0	0	0	0	0	0	0	0	0	1	0	0	0	0	0	0	0	0	0	0	0	1	0	0	0	0	0	0	0	4
hsa-miR-1226-3p	hsa-mir-1226	0	2	0	0	1	0	1	0	0	0	0	0	1	1	0	1	0	0	0	2	0	0	0	2	0	0	0	0	0	2	0	1	1	0	0	0	15
hsa-miR-1226-5p	hsa-mir-1226	1	0	0	0	0	0	0	0	0	0	0	0	0	0	0	0	0	0	0	0	0	0	0	0	0	0	0	0	0	0	0	0	0	0	0	0	1
hsa-miR-1227-3p	hsa-mir-1227	0	0	0	1	1	0	0	0	0	0	0	0	0	0	0	0	0	0	0	0	0	0	0	1	0	1	0	0	0	0	0	0	0	0	0	0	4
hsa-miR-1227-5p	hsa-mir-1227	0	0	0	0	0	0	0	0	0	0	0	0	0	0	0	0	0	0	0	0	0	0	0	0	0	0	0	0	0	0	0	0	0	0	0	0	0
hsa-miR-1228-3p	hsa-mir-1228	1	0	0	1	0	0	0	0	0	0	0	0	0	0	0	0	0	0	0	0	0	0	0	0	0	0	0	0	0	0	0	0	1	2	0	0	5
hsa-miR-1228-5p	hsa-mir-1228	0	0	0	0	0	0	0	0	0	0	0	0	0	0	0	2	0	0	0	0	0	0	0	0	0	0	0	0	0	0	0	0	0	0	0	0	2
hsa-miR-1229-3p	hsa-mir-1229	0	0	1	0	0	0	0	0	0	0	0	0	0	0	0	0	0	0	0	1	0	1	0	0	0	0	0	0	0	1	0	0	0	1	0	0	5
hsa-miR-1229-5p	hsa-mir-1229	0	1	1	2	0	0	0	0	0	1	0	0	1	0	0	1	1	1	0	0	0	0	0	0	0	1	0	0	0	0	0	0	0	0	0	0	10
hsa-miR-122b-3p	hsa-mir-122b	0	0	0	0	0	0	0	0	0	0	0	0	0	0	0	0	0	0	0	0	0	0	0	0	0	0	0	0	0	0	0	0	0	0	0	0	0
hsa-miR-122b-5p	hsa-mir-122b	0	0	0	0	0	0	0	0	0	0	0	0	0	0	0	0	0	0	0	0	0	0	0	0	0	0	0	0	0	0	0	0	0	0	0	0	0
hsa-miR-1231	hsa-mir-1231	0	0	0	0	0	0	0	0	0	0	0	0	0	0	0	0	0	0	0	0	0	0	0	0	0	0	0	0	0	0	1	0	0	0	0	0	1
hsa-miR-1233-3p	hsa-mir-1233-1	0	0	0	0	0	1	0	0	0	0	0	0	0	0	0	0	0	0	1	0	0	0	0	0	0	0	0	1	0	0	0	0	0	0	0	0	3
hsa-miR-1233-5p	hsa-mir-1233-1	0	1	0	0	0	1	0	0	0	0	0	0	0	3	0	0	0	0	1	1	0	0	0	0	0	0	0	1	0	0	0	1	0	0	0	0	9
hsa-miR-1234-3p	hsa-mir-1234	0	0	0	0	0	0	1	0	0	0	0	0	0	0	0	0	2	0	0	0	0	0	0	0	0	0	0	0	0	0	0	0	1	1	0	0	5
hsa-miR-1236-3p	hsa-mir-1236	0	0	0	0	0	0	0	0	0	0	0	0	0	0	0	0	0	0	0	0	0	2	0	0	0	0	0	0	0	1	0	0	0	0	0	0	3
hsa-miR-1236-5p	hsa-mir-1236	0	0	0	0	0	0	0	0	0	0	0	0	0	0	0	0	0	0	0	0	0	0	1	0	0	0	0	0	0	0	0	0	0	0	0	0	1
hsa-miR-1237-3p	hsa-mir-1237	0	0	0	0	0	0	0	0	0	0	0	0	0	0	0	1	0	0	0	0	0	0	1	0	0	1	0	0	0	0	0	0	0	3	0	0	6
hsa-miR-1237-5p	hsa-mir-1237	0	1	0	1	0	1	0	0	0	0	0	0	1	0	1	3	0	0	0	0	0	0	3	1	0	0	0	0	1	1	0	0	0	1	0	1	16
hsa-miR-1238-3p	hsa-mir-1238	0	0	0	0	0	0	0	0	0	1	0	0	0	1	0	0	0	0	0	0	0	0	0	0	0	0	0	0	0	0	0	0	0	0	1	0	3
hsa-miR-1238-5p	hsa-mir-1238	0	0	0	0	0	0	0	0	0	0	0	0	0	0	0	0	0	0	0	0	0	0	0	0	0	0	0	0	0	0	0	0	0	0	0	0	0
hsa-miR-124-3p	hsa-mir-124-1	0	1	1	1	2	0	1	0	0	0	0	0	1	0	0	1	0	2	1	0	1	0	0	0	2	0	0	1	0	3	0	1	0	2	0	2	23
hsa-miR-124-5p	hsa-mir-124-1	0	0	0	0	0	0	0	0	0	0	0	0	0	0	0	0	0	0	0	0	0	0	0	0	1	0	0	0	0	0	0	0	0	0	0	0	1
hsa-miR-1243	hsa-mir-1243	0	0	0	0	0	0	0	0	0	0	0	0	0	0	0	0	0	0	0	0	0	0	0	0	0	0	0	0	0	0	0	0	1	0	0	0	1
hsa-miR-1244	hsa-mir-1244-1	0	0	0	1	0	0	0	0	0	0	0	0	0	0	0	0	0	0	0	0	0	0	0	0	0	0	0	0	1	0	1	0	0	0	0	1	4
hsa-miR-1245a	hsa-mir-1245a	0	0	0	1	0	1	0	0	0	0	0	0	0	0	0	0	0	0	0	0	0	0	0	0	0	0	0	0	0	0	0	0	0	0	0	0	2
hsa-miR-1245b-3p	hsa-mir-1245b	0	0	0	0	0	0	0	0	0	0	0	0	0	0	0	0	0	0	0	0	0	0	0	0	0	0	0	0	0	0	0	0	0	0	0	0	0
hsa-miR-1245b-5p	hsa-mir-1245b	0	0	0	0	0	0	0	0	0	0	0	0	0	0	0	0	0	0	0	0	0	0	0	0	0	0	0	0	0	0	0	0	0	0	0	0	0
hsa-miR-1246	hsa-mir-1246	1127	1885	3912	4191	1279	2048	3571	18	14	3478	135	797	1688	4134	856	2293	2421	3840	2816	4776	393	3221	2906	3643	1506	4601	388	1139	3203	4114	3135	4844	4133	11062	2477	764	96808
hsa-miR-1247-3p	hsa-mir-1247	1	2	2	3	1	0	3	0	0	2	0	0	0	4	1	0	3	1	0	3	0	1	0	1	5	0	0	3	0	3	0	1	1	3	1	2	47
hsa-miR-1247-5p	hsa-mir-1247	228	52	120	49	232	40	195	0	2	105	4	40	95	208	19	117	140	120	102	285	19	73	108	94	250	186	77	165	48	189	124	253	205	484	127	32	4587
hsa-miR-1248	hsa-mir-1248	3	2	0	2	1	2	1	0	0	4	0	1	5	4	3	4	4	2	3	3	0	1	0	0	2	5	1	2	4	0	0	2	0	1	2	4	68
hsa-miR-1249-3p	hsa-mir-1249	7	3	14	6	5	7	13	0	0	10	0	5	4	8	2	3	9	7	6	20	0	2	1	4	7	14	3	8	3	15	13	12	9	19	2	9	250
hsa-miR-1249-5p	hsa-mir-1249	0	0	0	0	0	1	0	0	0	1	0	0	3	2	0	1	0	1	0	1	0	0	0	0	0	0	0	0	0	0	0	1	0	0	0	2	13
hsa-miR-1250-3p	hsa-mir-1250	0	0	0	0	0	0	0	0	0	0	0	0	0	0	0	0	0	0	0	0	0	0	0	0	0	0	0	0	0	0	0	0	0	0	0	0	0
hsa-miR-1250-5p	hsa-mir-1250	0	0	0	0	0	0	0	0	0	0	0	0	0	0	0	0	0	0	0	0	0	0	0	0	0	0	0	0	0	0	0	0	0	0	0	0	0
hsa-miR-1251-3p	hsa-mir-1251	0	0	0	0	0	0	0	0	0	0	0	0	0	0	0	0	0	0	0	0	0	0	0	0	0	0	0	0	0	0	0	0	0	0	0	0	0
hsa-miR-1251-5p	hsa-mir-1251	0	0	0	0	0	0	0	0	0	0	0	0	0	0	0	0	0	0	0	0	0	0	0	0	0	0	0	0	0	0	0	0	0	0	0	0	0
hsa-miR-1252-3p	hsa-mir-1252	0	0	0	0	0	0	0	0	0	0	0	0	0	0	0	0	0	0	0	0	0	0	0	0	0	0	0	0	0	0	0	0	0	0	0	0	0
hsa-miR-1252-5p	hsa-mir-1252	0	0	0	0	0	0	0	0	0	0	0	0	0	0	0	0	0	0	0	0	0	0	0	0	0	0	0	0	0	0	0	0	0	0	0	0	0
hsa-miR-1253	hsa-mir-1253	0	0	0	0	0	0	0	0	0	0	0	0	0	0	0	0	0	0	0	0	0	0	0	0	0	0	0	0	0	0	0	0	0	0	0	0	0
hsa-miR-1255a	hsa-mir-1255a	0	0	0	0	0	0	0	0	0	0	0	0	0	0	0	0	0	0	0	0	0	0	0	0	0	0	0	1	0	0	0	0	0	0	0	0	1
hsa-miR-1255b-2-3p	hsa-mir-1255b-2	0	0	0	0	0	0	0	0	0	0	0	0	0	0	0	0	0	0	0	0	0	0	0	0	0	0	0	0	0	0	0	0	0	0	0	0	0
hsa-miR-1255b-5p	hsa-mir-1255b-1	0	0	1	0	0	0	0	0	0	0	0	0	0	1	0	0	0	0	0	0	0	0	0	0	0	0	0	0	0	0	0	0	1	0	0	0	3
hsa-miR-1256	hsa-mir-1256	0	0	0	0	0	0	0	0	0	0	0	0	0	0	0	0	0	0	0	0	0	0	0	0	0	0	0	0	0	0	0	0	0	0	0	0	0
hsa-miR-1257	hsa-mir-1257	0	0	0	0	0	0	0	0	0	0	0	0	0	0	0	0	0	0	0	0	0	0	0	0	0	0	0	0	0	0	0	0	0	0	0	0	0
hsa-miR-1258	hsa-mir-1258	0	0	0	0	0	0	0	0	0	1	0	0	0	0	0	0	0	0	0	0	0	0	1	0	0	0	0	0	2	0	0	0	0	0	0	0	4
hsa-miR-125a-3p	hsa-mir-125a	6	16	6	6	3	6	9	0	0	6	0	3	3	1	2	5	7	8	4	8	2	6	9	9	4	4	0	6	13	9	6	15	7	15	6	3	213
hsa-miR-125a-5p	hsa-mir-125a	3237	5365	11057	8517	3887	3707	5358	37	36	6574	474	1663	5071	12416	1809	6498	10639	10437	5616	9856	1749	3749	3458	5432	5184	7033	1405	4822	2156	8551	8094	9705	9380	16589	3857	1079	204497
hsa-miR-125b-1-3p	hsa-mir-125b-1	2	12	9	9	5	3	0	0	0	2	2	1	4	5	1	2	13	6	1	18	4	3	6	6	2	4	0	2	11	4	11	7	6	12	2	1	176
hsa-miR-125b-2-3p	hsa-mir-125b-2	8	20	28	33	5	19	13	1	0	43	4	9	33	46	9	11	38	43	14	36	8	18	18	14	26	32	4	10	14	40	15	30	40	43	21	3	749
hsa-miR-125b-5p	hsa-mir-125b-1	5423	6539	15590	12829	6840	6320	9530	61	59	11783	1049	3160	10522	21626	3087	9793	20940	13661	8530	14982	2397	4809	5471	8653	8509	14432	2418	7352	3432	15976	10012	15054	15669	29510	5990	2221	334229
hsa-miR-126-3p	hsa-mir-126	95	465	492	737	105	331	275	5	4	343	50	74	363	870	122	401	919	657	369	521	74	94	96	312	306	393	54	243	166	402	507	448	411	527	72	88	11391
hsa-miR-126-5p	hsa-mir-126	5	44	44	45	10	12	24	1	0	37	1	5	19	66	12	19	49	41	21	31	10	5	12	26	21	21	2	14	17	32	32	31	19	26	7	34	795
hsa-miR-1260a	hsa-mir-1260a	549	387	929	473	461	457	585	4	5	581	14	256	297	625	126	437	361	1116	543	1709	48	476	568	297	399	1031	286	401	341	1019	1086	1328	666	2549	552	469	21431
hsa-miR-1260b	hsa-mir-1260b	577	394	965	510	491	455	624	5	5	586	15	267	306	644	131	462	383	1134	553	1795	57	510	600	312	417	1060	300	428	376	1081	1169	1413	697	2742	596	488	22548
hsa-miR-1261	hsa-mir-1261	0	2	7	6	2	2	5	0	0	12	0	0	2	11	6	5	10	11	3	1	0	5	7	3	0	4	0	0	0	1	0	1	3	13	1	0	123
hsa-miR-1262	hsa-mir-1262	0	0	0	0	2	0	0	0	0	0	0	0	1	0	0	0	2	0	0	0	0	3	0	1	2	0	0	0	0	0	0	0	0	0	0	0	11
hsa-miR-1263	hsa-mir-1263	0	0	0	0	0	0	0	0	0	0	0	0	0	0	0	0	0	0	0	0	0	0	0	0	0	0	0	0	0	0	0	0	0	0	0	0	0
hsa-miR-1264	hsa-mir-1264	0	0	0	0	0	0	0	0	0	0	0	0	0	0	0	0	0	0	0	0	0	0	0	0	0	0	0	0	0	0	0	0	0	0	0	0	0
hsa-miR-1265	hsa-mir-1265	0	0	0	0	0	0	0	0	0	0	0	0	0	0	0	0	0	0	0	0	0	0	0	0	0	0	0	0	0	0	0	0	0	0	0	0	0
hsa-miR-1266-3p	hsa-mir-1266	0	0	0	0	0	0	0	0	0	0	0	0	0	0	0	0	0	0	0	0	0	0	0	0	0	0	0	0	0	0	0	0	0	0	0	0	0
hsa-miR-1266-5p	hsa-mir-1266	0	0	0	0	0	0	1	0	0	0	0	0	0	0	0	0	0	0	0	0	0	0	0	0	0	1	0	0	1	0	0	0	0	0	0	0	3
hsa-miR-1267	hsa-mir-1267	0	0	0	0	0	0	0	0	0	0	0	0	0	0	0	0	0	0	0	0	0	0	0	0	0	0	0	0	0	0	0	0	0	0	0	0	0
hsa-miR-1268a	hsa-mir-1268a	1	2	15	7	0	11	1	0	0	4	1	0	6	5	0	4	10	3	5	7	7	5	4	5	0	2	0	4	6	2	3	2	5	17	2	2	148
hsa-miR-1268b	hsa-mir-1268b	6	7	17	5	2	4	3	0	0	1	1	0	2	3	0	4	5	17	9	8	7	5	4	5	0	3	0	3	4	2	4	2	1	9	2	2	147
hsa-miR-1269a	hsa-mir-1269a	0	0	0	0	0	0	0	0	0	0	0	0	0	0	0	0	0	0	0	0	0	0	0	0	0	0	0	0	0	0	0	0	1	0	0	0	1
hsa-miR-1269b	hsa-mir-1269b	0	0	0	0	0	0	0	0	0	0	0	0	0	0	0	0	0	0	0	0	0	0	0	0	0	0	0	0	0	0	0	0	0	0	0	0	0
hsa-miR-127-3p	hsa-mir-127	10	74	83	129	18	41	75	2	1	75	9	12	111	142	25	49	253	66	47	82	18	23	21	44	83	83	24	44	26	87	67	64	160	93	9	19	2169
hsa-miR-127-5p	hsa-mir-127	0	1	0	1	0	0	2	0	0	0	0	0	1	2	0	4	2	0	0	0	0	0	0	0	0	0	0	0	0	1	2	0	1	0	1	0	18
hsa-miR-1270	hsa-mir-1270	0	4	1	0	0	1	0	0	0	1	0	0	1	0	0	1	0	0	0	1	0	0	2	0	0	0	1	0	0	1	0	2	0	5	1	0	22
hsa-miR-1271-3p	hsa-mir-1271	0	0	0	0	0	1	0	0	0	0	0	0	0	0	0	1	0	0	0	0	0	0	1	0	0	0	0	0	0	0	1	0	0	0	0	0	4
hsa-miR-1271-5p	hsa-mir-1271	2	19	36	27	8	12	11	0	0	19	0	10	14	42	3	25	42	37	20	46	4	13	12	14	20	30	2	18	18	29	25	31	31	64	6	6	696
hsa-miR-1272	hsa-mir-1272	0	0	0	0	0	0	0	0	0	0	0	0	0	0	0	0	0	0	0	0	0	0	0	0	0	0	0	0	0	0	0	0	0	0	0	0	0
hsa-miR-1273c	hsa-mir-1273c	0	0	0	2	1	0	2	0	0	0	0	0	0	0	0	1	0	0	0	1	1	0	0	0	0	2	0	1	0	0	0	1	1	1	0	0	14
hsa-miR-1273h-3p	hsa-mir-1273h	0	0	0	0	0	0	0	0	0	0	0	0	0	0	0	0	0	0	0	0	0	0	0	0	0	0	0	0	0	0	0	1	0	1	0	0	2
hsa-miR-1273h-5p	hsa-mir-1273h	1	5	2	3	0	2	0	0	0	4	1	0	4	3	0	2	10	7	4	3	2	1	7	2	2	4	0	1	2	2	6	6	3	5	2	0	96
hsa-miR-1275	hsa-mir-1275	73	109	189	110	84	100	94	1	0	63	3	28	43	132	31	93	98	169	128	189	37	102	125	83	101	112	47	131	111	133	98	228	113	200	110	68	3536
hsa-miR-1276	hsa-mir-1276	0	1	0	0	0	0	0	0	0	0	0	0	0	0	0	0	0	0	0	0	0	0	0	0	0	0	0	0	0	0	0	0	0	0	0	0	1
hsa-miR-1277-3p	hsa-mir-1277	0	0	0	0	0	0	0	0	0	0	0	0	0	0	0	0	0	0	0	0	0	0	0	0	0	0	0	0	0	0	0	0	0	0	0	0	0
hsa-miR-1277-5p	hsa-mir-1277	0	0	0	0	0	0	0	0	0	0	0	0	0	0	0	0	0	1	0	0	0	0	0	0	0	0	0	0	0	0	0	0	0	0	0	0	1
hsa-miR-1278	hsa-mir-1278	0	0	0	0	0	0	0	0	0	0	0	0	0	0	0	0	0	1	0	0	0	0	0	0	0	0	0	0	0	0	0	0	0	0	0	0	1
hsa-miR-1279	hsa-mir-1279	0	0	0	0	0	0	0	0	0	0	0	0	0	0	0	0	0	0	0	0	0	0	0	0	0	0	0	0	0	0	0	0	0	0	0	0	0
hsa-miR-128-1-5p	hsa-mir-128-1	0	0	0	0	0	0	0	0	0	0	0	0	0	0	0	0	0	0	1	0	0	0	0	0	0	0	0	0	0	0	0	0	0	0	0	0	1
hsa-miR-128-2-5p	hsa-mir-128-2	0	0	0	0	0	0	0	0	0	0	0	0	0	0	0	0	0	0	0	0	0	0	0	0	0	0	0	0	0	0	0	0	0	0	0	0	0
hsa-miR-128-3p	hsa-mir-128-1	5	21	32	20	7	9	16	0	0	18	3	4	22	24	8	16	23	27	5	18	0	5	10	7	4	14	1	6	7	20	14	24	14	34	6	1	445
hsa-miR-1281	hsa-mir-1281	5	4	12	7	7	2	3	1	0	5	0	4	5	7	2	5	11	3	3	14	1	1	5	4	5	7	5	5	5	12	10	3	1	14	4	1	183
hsa-miR-1282	hsa-mir-1282	0	0	0	0	0	0	0	0	0	0	0	0	0	0	0	0	0	0	0	0	0	0	0	0	0	0	0	0	0	0	0	0	0	0	0	0	0
hsa-miR-1283	hsa-mir-1283-1	0	0	0	0	0	0	0	0	0	0	0	0	0	0	0	0	0	0	0	0	0	0	0	0	0	0	0	0	0	0	0	0	0	0	0	0	0
hsa-miR-1284	hsa-mir-1284	0	0	0	0	0	0	0	0	0	0	0	0	0	0	0	0	0	0	0	0	0	0	0	0	0	0	0	0	0	0	2	0	0	0	0	0	2
hsa-miR-1285-3p	hsa-mir-1285-2	0	3	2	7	0	2	0	0	0	0	0	0	0	0	2	1	3	3	0	0	1	1	1	0	0	0	0	0	1	0	2	1	0	8	0	0	38
hsa-miR-1285-5p	hsa-mir-1285-1	7	5	9	7	0	3	9	0	0	13	0	2	8	8	2	8	14	4	6	11	3	5	6	3	4	2	8	1	2	8	10	4	5	11	2	1	191
hsa-miR-1286	hsa-mir-1286	0	0	0	0	0	0	0	0	0	0	0	0	0	0	0	0	0	0	0	0	0	0	0	0	0	0	0	0	0	0	0	0	0	0	0	1	1
hsa-miR-1287-3p	hsa-mir-1287	0	0	0	0	0	0	0	0	0	0	0	0	0	0	0	0	0	0	0	0	0	0	0	0	0	0	0	0	0	0	0	0	0	0	0	0	0
hsa-miR-1287-5p	hsa-mir-1287	0	6	2	2	1	1	0	0	0	4	0	0	2	1	0	1	2	1	0	5	0	1	0	0	0	1	0	0	0	2	1	0	1	4	0	0	38
hsa-miR-1288-3p	hsa-mir-1288	0	0	0	0	0	0	0	0	0	0	0	0	0	0	0	0	0	0	0	0	0	0	0	0	0	0	0	0	0	0	0	0	0	0	0	0	0
hsa-miR-1288-5p	hsa-mir-1288	0	0	0	0	0	1	0	0	0	0	0	0	0	0	0	1	0	0	0	0	0	0	0	0	0	0	0	0	0	0	0	0	0	0	0	0	2
hsa-miR-1289	hsa-mir-1289-1	0	0	0	0	0	0	0	0	0	0	0	0	0	0	0	0	0	0	0	0	0	0	0	0	0	0	0	0	0	0	0	0	0	0	0	0	0
hsa-miR-129-1-3p	hsa-mir-129-1	1	0	0	0	0	0	0	0	0	2	0	0	2	0	0	0	0	0	0	1	0	0	0	0	0	0	0	0	0	0	0	0	0	1	0	0	7
hsa-miR-129-2-3p	hsa-mir-129-2	0	0	0	0	0	0	0	0	0	0	0	0	0	0	0	0	0	0	0	1	0	0	0	0	0	0	0	0	0	2	0	0	0	0	0	0	3
hsa-miR-129-5p	hsa-mir-129-2	0	0	1	1	0	0	0	0	0	0	0	0	0	1	0	0	0	1	1	1	1	0	0	0	0	0	0	1	0	0	2	1	4	3	0	1	19
hsa-miR-1290	hsa-mir-1290	1201	1735	4002	4197	1466	2276	4554	20	10	3468	66	767	1702	4146	884	1987	2019	3577	2603	6195	410	3202	2754	5482	2050	5034	491	1496	3142	4997	4859	5704	4202	10776	2582	890	104946
hsa-miR-1291	hsa-mir-1291	0	7	3	1	0	1	3	0	0	10	0	10	7	9	4	4	14	6	6	2	0	4	5	0	3	4	1	1	3	1	4	3	3	1	4	0	124
hsa-miR-1292-3p	hsa-mir-1292	0	0	0	0	1	3	0	0	0	0	0	0	0	1	0	0	0	1	1	0	0	0	0	0	0	0	0	0	1	0	1	0	1	1	0	0	11
hsa-miR-1292-5p	hsa-mir-1292	0	0	1	1	1	1	1	0	0	2	0	0	1	3	0	1	0	0	0	3	0	0	1	0	2	2	0	1	0	3	0	3	4	4	0	1	36
hsa-miR-1293	hsa-mir-1293	0	0	1	0	1	0	1	0	0	0	0	0	0	0	0	0	0	0	0	2	0	0	0	0	0	1	0	0	1	0	1	0	0	0	0	2	10
hsa-miR-1294	hsa-mir-1294	0	0	0	0	0	0	0	0	0	0	0	0	0	0	0	1	0	0	0	0	0	0	0	0	0	0	0	1	0	0	0	0	0	0	0	0	2
hsa-miR-1295a	hsa-mir-1295a	0	0	0	0	2	0	2	0	0	1	0	0	1	0	0	0	1	2	0	1	0	0	0	0	0	1	0	0	0	0	1	0	0	0	1	0	13
hsa-miR-1295b-3p	hsa-mir-1295b	0	0	0	0	0	0	0	0	0	0	0	0	0	0	0	0	0	0	0	0	0	0	0	0	0	0	0	0	0	0	0	0	0	0	0	0	0
hsa-miR-1295b-5p	hsa-mir-1295b	0	0	0	0	0	0	0	0	0	0	0	0	0	0	0	0	0	0	0	0	0	0	0	0	0	0	0	0	0	0	0	0	0	0	0	0	0
hsa-miR-1296-3p	hsa-mir-1296	0	0	0	1	1	0	0	0	0	0	0	1	0	0	0	1	0	0	0	1	1	0	1	1	0	0	0	0	0	2	3	0	1	0	0	1	15
hsa-miR-1296-5p	hsa-mir-1296	0	4	5	4	0	0	2	0	0	2	0	1	0	0	1	1	1	4	2	8	0	1	1	2	6	1	2	1	2	2	3	3	1	5	0	1	66
hsa-miR-1297	hsa-mir-1297	0	0	0	0	0	0	0	0	0	0	0	0	0	0	0	0	0	0	0	0	0	0	0	0	0	0	0	0	0	0	0	0	0	0	0	0	0
hsa-miR-1298-3p	hsa-mir-1298	0	0	0	0	0	0	0	0	0	0	0	0	0	0	0	0	0	0	0	0	0	0	0	0	0	0	0	0	0	0	0	0	0	0	0	0	0
hsa-miR-1298-5p	hsa-mir-1298	0	0	0	0	0	0	0	0	0	0	0	0	0	0	0	0	0	0	0	0	0	0	0	0	0	0	0	0	0	0	0	0	0	0	0	0	0
hsa-miR-1299	hsa-mir-1299	0	0	0	0	0	0	3	0	0	0	0	0	0	0	0	0	0	0	0	1	0	0	0	0	1	0	0	0	0	0	0	1	0	1	0	0	7
hsa-miR-1301-3p	hsa-mir-1301	1	2	1	4	1	1	0	0	0	2	0	0	1	1	0	1	3	2	3	6	0	1	3	3	1	5	3	3	1	2	5	0	4	6	0	3	69
hsa-miR-1301-5p	hsa-mir-1301	0	0	0	0	0	0	0	0	0	0	0	0	0	0	0	0	0	0	0	0	0	0	0	0	0	0	0	0	0	0	0	0	0	0	0	0	0
hsa-miR-1302	hsa-mir-1302-1	0	0	0	0	0	0	0	0	0	0	0	0	0	0	0	0	0	0	0	0	0	0	0	0	0	0	0	0	0	0	0	0	0	0	0	0	0
hsa-miR-1303	hsa-mir-1303	0	2	2	0	0	0	1	0	0	2	0	0	2	1	0	0	0	3	1	1	1	0	0	0	0	4	0	1	2	3	0	1	1	2	1	0	31
hsa-miR-1304-3p	hsa-mir-1304	1	2	2	4	0	3	2	0	0	1	0	0	1	0	0	2	1	4	1	0	0	2	1	2	0	5	1	0	1	4	4	1	4	3	0	0	52
hsa-miR-1304-5p	hsa-mir-1304	1	0	3	0	0	0	0	0	0	1	0	0	0	0	0	0	0	0	1	0	0	0	0	0	0	0	0	0	0	0	0	0	0	1	1	0	8
hsa-miR-1305	hsa-mir-1305	0	0	0	0	0	0	0	0	0	0	0	0	0	0	0	0	0	0	0	0	0	0	0	0	0	0	0	0	0	0	0	0	0	0	0	0	0
hsa-miR-1306-3p	hsa-mir-1306	0	0	2	0	0	0	0	0	0	0	0	0	0	0	0	1	0	2	0	0	0	0	0	0	2	0	0	0	0	2	0	0	0	0	0	1	10
hsa-miR-1306-5p	hsa-mir-1306	3	0	6	1	1	0	3	0	0	2	0	0	2	3	2	3	1	6	1	3	0	0	0	1	0	4	0	3	0	4	2	7	2	6	0	0	66
hsa-miR-1307-3p	hsa-mir-1307	17	17	41	24	12	12	36	0	0	31	4	12	16	41	11	17	25	46	17	40	14	26	24	27	23	29	12	22	11	23	34	61	46	80	16	7	874
hsa-miR-1307-5p	hsa-mir-1307	1	2	0	0	0	1	2	0	0	0	0	0	2	1	0	1	1	3	0	2	0	0	0	5	0	2	0	0	4	0	2	0	1	0	3	0	33
hsa-miR-130a-3p	hsa-mir-130a	28	62	78	70	18	37	48	1	0	79	4	13	34	102	23	53	70	115	59	57	12	31	29	43	32	41	11	25	54	51	55	75	59	81	31	11	1592
hsa-miR-130a-5p	hsa-mir-130a	0	0	1	0	0	0	0	0	0	1	0	0	0	0	0	0	0	0	1	1	0	0	0	0	1	1	0	0	0	0	0	0	1	0	0	0	7
hsa-miR-130b-3p	hsa-mir-130b	2	1	9	4	3	1	3	0	0	4	0	1	0	6	1	2	4	3	1	4	0	1	3	1	2	2	0	0	1	2	1	5	2	4	3	0	76
hsa-miR-130b-5p	hsa-mir-130b	1	7	5	4	3	3	4	0	0	2	0	1	1	11	0	1	8	6	6	2	5	5	5	3	2	8	0	1	10	4	7	7	9	24	5	3	163
hsa-miR-132-3p	hsa-mir-132	73	83	99	118	84	56	73	0	1	51	6	20	75	142	28	83	144	149	82	196	44	97	76	112	89	106	31	76	42	135	128	92	115	242	42	12	3002
hsa-miR-132-5p	hsa-mir-132	2	4	10	8	5	8	2	0	0	8	1	2	10	18	2	6	15	13	4	8	1	3	0	12	6	9	0	12	3	11	5	8	10	18	0	2	226
hsa-miR-1321	hsa-mir-1321	0	0	1	0	0	0	0	1	0	0	0	0	0	0	0	0	0	0	0	0	0	0	0	0	0	1	0	0	0	0	0	0	0	0	0	0	3
hsa-miR-1322	hsa-mir-1322	3	0	0	0	0	0	0	0	0	0	0	0	0	0	0	0	0	0	0	0	0	0	1	0	0	0	0	0	0	0	0	0	0	0	0	0	4
hsa-miR-1323	hsa-mir-1323	0	0	1	0	0	0	1	0	0	0	0	0	0	0	0	0	1	0	0	0	0	0	0	0	0	0	0	0	0	1	0	0	0	0	0	0	4
hsa-miR-1324	hsa-mir-1324	0	0	0	0	0	0	0	0	0	0	0	0	0	0	0	0	0	0	0	0	0	0	0	0	0	0	0	0	0	0	0	0	0	0	0	0	0
hsa-miR-133a-3p	hsa-mir-133a-1	4	15	10	18	8	12	3	0	0	13	1	5	4	56	5	9	17	10	7	13	3	19	5	3	12	4	2	8	4	27	43	2	22	11	2	2	379
hsa-miR-133a-5p	hsa-mir-133a-1	0	0	0	0	0	0	0	0	0	0	0	0	0	0	0	0	0	0	0	0	0	0	0	0	0	0	0	0	0	0	0	0	0	0	0	0	0
hsa-miR-133b	hsa-mir-133b	0	0	0	3	0	0	0	0	0	0	0	1	0	3	0	0	0	0	0	1	0	0	0	0	0	0	0	0	0	0	0	0	0	1	1	0	10
hsa-miR-134-3p	hsa-mir-134	0	0	0	1	0	0	0	0	0	0	0	0	0	0	0	0	0	2	0	1	0	0	0	0	0	0	0	0	0	0	0	0	0	0	0	0	4
hsa-miR-134-5p	hsa-mir-134	5	3	3	2	3	2	2	0	0	4	2	0	2	2	8	4	13	4	3	2	1	2	0	1	3	1	0	4	3	4	4	3	2	4	0	3	99
hsa-miR-1343-3p	hsa-mir-1343	0	1	0	0	0	0	1	0	0	2	0	0	0	4	0	0	0	1	2	0	0	0	0	1	1	2	1	2	0	2	1	1	0	1	0	0	23
hsa-miR-1343-5p	hsa-mir-1343	8	28	26	16	8	12	4	1	0	8	0	21	15	22	21	18	34	27	19	46	9	24	39	6	2	23	5	12	52	45	30	35	9	94	14	6	739
hsa-miR-135a-2-3p	hsa-mir-135a-2	0	0	0	0	0	0	0	0	0	0	0	0	0	0	0	0	0	0	0	0	0	0	0	0	0	0	0	0	0	0	0	0	0	0	0	0	0
hsa-miR-135a-3p	hsa-mir-135a-1	0	0	0	0	0	0	0	0	0	0	0	0	0	0	0	0	0	0	0	0	0	0	0	0	0	0	0	0	0	0	0	0	0	1	0	0	1
hsa-miR-135a-5p	hsa-mir-135a-1	0	0	0	0	0	0	0	0	0	0	0	0	0	0	0	0	0	0	0	1	0	0	0	0	0	1	0	0	0	0	0	0	0	0	0	0	2
hsa-miR-135b-3p	hsa-mir-135b	0	0	0	0	0	0	0	0	0	0	0	0	0	0	0	0	0	0	0	0	0	0	0	0	0	0	0	0	0	0	0	0	0	0	0	0	0
hsa-miR-135b-5p	hsa-mir-135b	0	0	1	1	0	0	0	0	0	0	0	0	0	0	0	1	0	0	0	1	0	0	0	0	0	0	0	0	0	0	0	0	0	0	0	0	4
hsa-miR-136-3p	hsa-mir-136	1	4	0	2	0	0	0	0	0	4	0	0	3	1	1	0	3	2	1	1	1	0	0	0	1	1	0	0	0	0	0	0	1	0	0	0	27
hsa-miR-136-5p	hsa-mir-136	0	0	0	1	1	0	0	0	0	0	0	0	0	1	0	0	0	1	1	0	2	0	1	0	0	0	0	0	0	0	0	1	0	1	0	2	12
hsa-miR-137-3p	hsa-mir-137	0	0	0	0	0	0	0	0	0	0	0	0	0	0	0	0	0	0	0	0	0	0	0	0	0	0	0	0	0	0	0	0	0	0	0	0	0
hsa-miR-137-5p	hsa-mir-137	0	0	0	0	0	0	0	0	0	0	0	0	0	0	0	0	0	0	0	0	0	0	0	0	0	0	0	0	0	0	0	0	0	0	0	0	0
hsa-miR-138-1-3p	hsa-mir-138-1	0	0	0	0	0	0	0	0	0	0	0	0	0	0	0	0	0	0	0	1	0	4	0	0	0	0	0	0	0	1	0	2	2	1	0	0	11
hsa-miR-138-2-3p	hsa-mir-138-2	0	0	0	1	0	0	1	0	0	0	0	0	1	0	0	0	0	0	0	0	0	0	0	0	0	0	0	0	0	0	0	0	0	0	0	0	3
hsa-miR-138-5p	hsa-mir-138-1	0	0	1	0	0	0	0	0	0	0	0	0	1	0	0	0	0	2	0	0	0	2	0	0	0	3	0	1	0	0	1	1	1	1	0	0	14
hsa-miR-139-3p	hsa-mir-139	17	28	22	16	10	6	15	0	0	16	0	3	12	29	3	22	32	21	24	38	29	31	34	8	5	11	6	13	26	41	28	22	10	35	12	3	628
hsa-miR-139-5p	hsa-mir-139	51	107	91	99	55	52	64	2	0	57	2	19	81	130	29	105	115	147	80	203	10	39	41	69	123	136	32	87	79	164	192	194	110	230	42	30	3067
hsa-miR-140-3p	hsa-mir-140	128	357	451	489	124	242	240	44	1	452	35	131	424	662	109	386	727	564	311	502	166	236	164	205	304	263	66	182	133	432	402	341	322	521	140	60	10316
hsa-miR-140-5p	hsa-mir-140	0	2	3	2	2	2	1	0	0	0	0	0	1	2	0	4	4	6	2	1	0	0	0	0	0	0	0	0	1	0	0	2	0	1	0	2	38
hsa-miR-141-3p	hsa-mir-141	6	21	33	32	15	12	14	0	0	19	2	7	15	31	10	13	14	60	11	24	4	19	20	16	8	28	3	20	11	18	22	21	31	54	6	10	630
hsa-miR-141-5p	hsa-mir-141	0	0	2	2	0	0	0	0	0	0	0	0	1	0	0	0	0	0	0	0	0	0	0	0	0	1	0	0	0	0	0	0	2	0	2	0	10
hsa-miR-142-3p	hsa-mir-142	0	1	0	1	0	0	0	0	0	0	0	1	0	3	0	1	0	0	3	1	0	0	0	0	2	1	0	0	2	0	1	0	1	1	0	3	22
hsa-miR-142-5p	hsa-mir-142	1	2	2	2	1	2	0	0	0	3	0	0	0	4	0	1	4	7	1	3	0	1	1	1	7	3	0	0	1	1	1	1	3	8	1	0	62
hsa-miR-143-3p	hsa-mir-143	203	1469	1190	2067	220	520	450	5	12	1103	135	276	1259	2813	463	717	1588	1426	752	769	469	566	254	325	558	468	93	287	262	803	1347	441	723	474	210	150	24867
hsa-miR-143-5p	hsa-mir-143	8	4	3	11	5	5	2	1	0	2	2	1	5	11	1	4	2	8	3	4	3	3	5	0	6	0	0	0	2	11	6	5	6	2	0	3	134
hsa-miR-144-3p	hsa-mir-144	0	2	1	1	0	0	0	0	0	0	0	0	0	0	0	1	0	0	0	0	0	0	0	0	0	0	0	0	3	0	0	0	0	0	0	0	8
hsa-miR-144-5p	hsa-mir-144	0	0	0	0	0	0	0	0	0	0	0	0	0	0	0	0	0	0	0	0	0	0	0	0	0	0	0	0	1	0	0	0	0	0	0	1	2
hsa-miR-145-3p	hsa-mir-145	9	37	29	48	12	16	20	0	0	25	4	5	40	82	14	23	42	37	20	26	7	17	9	17	22	20	2	11	4	27	49	11	19	13	4	4	725
hsa-miR-145-5p	hsa-mir-145	1030	4241	3519	6151	1155	2980	1768	9	13	3000	87	895	3109	6820	1320	3168	3191	5401	2828	5986	295	1133	646	1980	3798	3003	429	1778	878	4880	9544	2704	3090	2587	705	931	95052
hsa-miR-1468-3p	hsa-mir-1468	0	0	0	0	0	0	0	0	0	0	0	0	0	0	0	0	0	0	0	0	0	0	0	0	0	0	0	0	0	0	0	0	0	0	0	0	0
hsa-miR-1468-5p	hsa-mir-1468	2	2	5	3	1	2	4	0	0	4	0	1	2	4	2	2	9	9	2	7	1	2	2	0	1	0	2	3	0	4	2	4	3	3	2	2	92
hsa-miR-1469	hsa-mir-1469	1	5	8	6	1	5	1	0	0	5	0	2	4	6	0	3	1	6	4	1	2	2	9	8	23	0	21	1	5	3	9	7	5	2	3	1	160
hsa-miR-146a-3p	hsa-mir-146a	0	0	1	0	0	0	0	0	0	0	0	0	0	0	0	1	0	0	0	0	0	0	0	0	0	0	0	0	0	0	0	0	0	1	0	0	3
hsa-miR-146a-5p	hsa-mir-146a	19	68	90	118	31	28	57	1	0	126	10	14	83	189	30	57	132	123	63	73	13	60	57	38	26	63	5	27	28	65	53	153	96	170	18	14	2198
hsa-miR-146b-3p	hsa-mir-146b	2	4	1	2	3	0	6	0	0	2	0	0	1	1	0	0	4	3	2	5	1	0	1	3	6	0	0	2	2	6	5	3	1	13	1	1	81
hsa-miR-146b-5p	hsa-mir-146b	4	8	20	30	10	5	32	0	0	24	0	12	14	28	8	8	24	24	6	27	3	9	8	9	16	25	1	12	4	14	13	29	25	83	10	2	547
hsa-miR-1470	hsa-mir-1470	0	0	0	0	0	0	0	0	0	0	0	0	0	0	0	0	0	0	0	0	0	0	0	0	0	0	0	0	2	0	1	0	0	0	0	0	3
hsa-miR-1471	hsa-mir-1471	0	0	0	0	0	0	0	0	0	0	0	0	0	0	0	0	0	0	0	0	0	0	0	0	0	0	0	0	0	0	1	0	0	0	0	0	1
hsa-miR-147a	hsa-mir-147a	0	0	0	0	0	0	0	0	0	0	0	0	0	0	0	0	0	0	0	0	0	0	0	0	0	0	0	0	0	0	0	0	0	0	0	0	0
hsa-miR-147b-3p	hsa-mir-147b	0	0	0	0	0	0	0	0	0	0	0	0	0	0	0	0	0	0	0	0	0	0	0	0	0	0	0	0	0	0	0	0	0	0	0	0	0
hsa-miR-147b-5p	hsa-mir-147b	0	0	0	0	0	0	0	0	0	0	0	0	0	0	0	0	0	0	0	0	0	0	0	0	0	0	0	0	0	0	0	0	0	0	0	0	0
hsa-miR-148a-3p	hsa-mir-148a	18	51	139	183	21	61	103	0	1	109	11	13	91	228	57	54	192	98	64	97	3	14	16	48	66	91	10	37	16	62	98	81	135	136	15	21	2440
hsa-miR-148a-5p	hsa-mir-148a	0	5	8	5	1	0	7	0	0	1	0	2	6	13	0	3	12	5	6	9	3	3	0	6	3	3	2	5	0	6	7	9	8	6	2	0	146
hsa-miR-148b-3p	hsa-mir-148b	6	35	93	51	7	25	29	0	0	29	4	4	22	49	7	23	65	36	16	24	3	4	4	22	16	28	2	29	7	31	26	37	26	50	7	6	823
hsa-miR-148b-5p	hsa-mir-148b	0	0	0	0	1	0	0	0	0	0	0	0	0	1	0	0	0	0	0	0	0	0	0	0	0	0	0	0	0	0	1	0	0	0	0	0	3
hsa-miR-149-3p	hsa-mir-149	1	1	2	3	1	1	2	0	0	2	0	0	2	1	0	1	4	6	1	5	1	2	2	0	0	3	1	1	2	0	1	3	3	2	3	0	57
hsa-miR-149-5p	hsa-mir-149	223	301	836	547	210	325	501	1	7	499	22	91	304	775	165	324	410	834	409	1057	77	375	391	417	442	1162	130	472	241	740	918	1582	1411	2111	497	119	18926
hsa-miR-150-3p	hsa-mir-150	1	3	3	0	0	1	4	0	0	2	0	0	1	1	0	1	1	2	1	0	0	1	1	0	1	0	0	2	1	1	1	3	0	3	0	0	35
hsa-miR-150-5p	hsa-mir-150	791	1522	1730	1697	773	783	989	9	7	1176	74	313	1137	2304	444	1704	2294	2314	1258	2616	489	1017	846	710	1309	1301	320	833	599	1861	1675	1868	1743	2962	711	545	42724
hsa-miR-151a-3p	hsa-mir-151a	21	44	62	58	20	21	48	1	0	43	6	20	51	138	17	49	89	76	54	48	20	34	25	26	28	29	2	28	16	43	38	48	43	90	11	8	1355
hsa-miR-151a-5p	hsa-mir-151a	82	171	305	292	117	118	173	0	2	179	17	66	179	380	41	185	305	315	183	172	37	130	140	118	88	172	56	138	126	255	186	242	172	521	107	31	5801
hsa-miR-151b	hsa-mir-151b	5	27	48	45	17	27	24	0	1	25	2	10	29	57	2	43	39	48	32	32	13	23	32	21	13	26	5	21	19	36	27	42	37	61	23	10	922
hsa-miR-152-3p	hsa-mir-152	14	66	118	98	16	35	48	0	0	52	3	6	54	137	30	38	139	85	52	47	5	22	28	38	34	58	1	43	18	46	49	74	68	140	30	12	1704
hsa-miR-152-5p	hsa-mir-152	0	0	0	0	0	0	0	0	0	0	0	0	0	0	0	0	0	0	0	0	0	0	0	1	0	0	0	0	0	0	0	0	0	0	0	0	1
hsa-miR-153-3p	hsa-mir-153-1	0	0	0	0	0	0	0	0	0	0	0	0	0	0	0	0	1	0	0	0	0	0	0	0	0	0	0	0	0	0	0	0	0	0	0	0	1
hsa-miR-153-5p	hsa-mir-153-2	0	0	0	0	0	0	0	0	0	0	0	0	0	0	0	0	0	0	0	0	0	0	0	0	0	0	0	0	0	0	0	0	0	0	0	0	0
hsa-miR-1537-3p	hsa-mir-1537	0	0	0	0	0	0	0	0	0	0	0	0	0	0	0	0	0	0	0	0	0	0	0	0	0	0	0	0	0	0	0	0	0	0	0	0	0
hsa-miR-1537-5p	hsa-mir-1537	0	0	0	0	0	0	0	0	0	0	0	0	0	0	0	0	0	0	0	0	0	0	0	0	0	0	0	0	0	0	0	0	0	0	0	0	0
hsa-miR-1538	hsa-mir-1538	0	0	0	3	0	0	0	0	0	1	0	0	0	0	0	0	1	0	0	0	0	0	0	0	0	0	0	0	0	0	1	0	1	0	0	0	7
hsa-miR-1539	hsa-mir-1539	0	0	0	0	0	0	0	0	0	0	0	0	0	0	0	0	0	0	0	0	0	0	0	0	0	0	0	0	0	0	0	0	0	0	0	0	0
hsa-miR-154-3p	hsa-mir-154	0	0	0	0	0	0	0	0	0	0	0	0	0	0	0	0	0	0	0	0	0	0	0	0	0	0	0	0	0	0	0	0	0	0	0	0	0
hsa-miR-154-5p	hsa-mir-154	0	1	2	3	0	1	1	0	0	0	0	0	0	1	0	0	3	1	0	0	0	0	0	0	2	4	0	0	1	1	0	1	5	3	0	0	30
hsa-miR-155-3p	hsa-mir-155	0	0	0	0	0	0	0	0	0	0	0	0	0	0	0	0	0	0	0	0	0	0	0	0	0	0	0	0	0	0	0	0	0	0	0	0	0
hsa-miR-155-5p	hsa-mir-155	13	24	24	49	10	22	23	0	0	22	2	4	8	42	9	16	30	30	21	67	17	32	22	28	28	64	3	38	25	47	55	49	55	112	10	5	1006
hsa-miR-1587	hsa-mir-1587	0	0	0	0	0	0	0	0	0	0	0	0	0	0	0	1	0	0	0	0	0	0	0	1	1	0	0	0	0	0	0	0	0	0	0	0	3
hsa-miR-15a-3p	hsa-mir-15a	0	0	0	0	0	0	0	0	0	0	0	0	0	0	0	0	0	0	0	0	0	0	0	0	0	0	0	0	0	0	0	0	0	0	0	0	0
hsa-miR-15a-5p	hsa-mir-15a	5	17	38	34	8	14	9	0	0	39	1	10	26	45	8	13	23	41	26	20	5	11	17	19	1	19	4	7	21	21	13	43	19	52	5	4	638
hsa-miR-15b-3p	hsa-mir-15b	0	1	4	0	0	1	0	0	0	1	0	0	1	0	0	0	1	3	4	7	0	0	0	0	0	1	1	1	0	0	1	0	0	0	1	0	28
hsa-miR-15b-5p	hsa-mir-15b	89	172	379	318	119	233	201	0	0	212	7	50	210	415	81	183	188	379	207	428	4	58	85	195	214	363	44	198	138	326	346	502	336	939	102	68	7789
hsa-miR-16-1-3p	hsa-mir-16-1	1	0	0	0	0	0	0	0	0	0	0	0	0	0	0	0	0	0	0	0	0	0	0	0	0	0	0	0	0	0	0	0	0	0	0	0	1
hsa-miR-16-2-3p	hsa-mir-16-2	5	4	11	8	3	3	4	0	0	6	0	1	5	17	0	12	10	13	13	9	4	6	4	2	4	7	3	2	7	7	1	5	6	16	2	0	200
hsa-miR-16-5p	hsa-mir-16-1	60	332	485	543	92	217	249	0	1	379	34	111	288	747	145	303	435	704	276	285	23	64	80	187	168	373	18	178	113	244	216	425	511	706	85	67	9144
hsa-miR-17-3p	hsa-mir-17	3	6	18	4	5	3	5	0	0	3	0	0	9	12	3	2	6	16	7	14	4	11	12	4	6	10	2	5	5	11	4	17	5	27	9	0	248
hsa-miR-17-5p	hsa-mir-17	4	13	15	17	4	3	9	0	0	12	1	6	5	30	4	7	11	25	6	11	0	1	9	8	6	26	2	7	7	15	12	14	23	41	2	5	361
hsa-miR-181a-2-3p	hsa-mir-181a-2	70	101	201	206	70	68	135	0	3	236	9	89	133	244	63	89	141	258	146	124	72	78	104	92	82	119	26	77	39	124	122	176	254	305	112	16	4184
hsa-miR-181a-3p	hsa-mir-181a-1	6	3	24	8	0	4	4	0	0	6	1	2	10	13	6	9	9	9	6	7	0	11	4	4	11	3	1	4	1	5	3	5	6	19	9	3	216
hsa-miR-181a-5p	hsa-mir-181a-2	209	420	995	749	214	336	390	4	4	836	38	155	534	1105	165	514	777	1047	588	664	130	404	336	423	447	594	133	412	237	610	696	797	1005	1438	401	64	17871
hsa-miR-181b-2-3p	hsa-mir-181b-2	0	0	0	0	0	0	0	0	0	0	0	0	0	0	0	0	0	0	0	0	0	0	0	0	0	0	0	0	0	0	0	0	0	0	0	0	0
hsa-miR-181b-3p	hsa-mir-181b-1	0	0	0	0	0	0	0	0	0	0	0	0	0	0	0	0	0	0	0	0	0	0	0	0	0	0	0	0	0	0	0	0	0	0	0	0	0
hsa-miR-181b-5p	hsa-mir-181b-2	43	102	183	145	60	46	91	0	2	143	6	33	92	248	37	95	124	176	103	122	38	82	72	58	65	92	15	46	52	105	138	170	197	261	75	20	3337
hsa-miR-181c-3p	hsa-mir-181c	0	0	3	1	3	0	0	0	0	4	0	1	0	1	0	1	1	0	0	0	0	2	0	0	2	1	0	0	0	2	1	1	0	2	0	0	26
hsa-miR-181c-5p	hsa-mir-181c	1	2	4	6	4	4	2	0	0	11	3	1	6	10	3	2	5	25	6	7	5	3	3	6	8	5	0	6	3	3	9	7	4	9	1	0	174
hsa-miR-181d-3p	hsa-mir-181d	0	0	0	0	0	0	0	0	0	0	0	0	0	0	0	0	0	0	0	0	0	0	0	0	0	0	0	0	0	0	0	0	0	0	0	0	0
hsa-miR-181d-5p	hsa-mir-181d	4	4	1	7	1	1	2	0	0	2	0	2	0	1	2	1	2	2	0	2	0	0	1	1	3	1	0	1	0	3	3	1	4	5	0	2	59
hsa-miR-182-3p	hsa-mir-182	0	0	0	1	0	0	0	0	0	0	0	0	0	0	0	0	0	0	0	0	0	0	0	0	0	0	0	0	0	0	0	0	0	0	0	0	1
hsa-miR-182-5p	hsa-mir-182	6	28	57	59	14	17	55	0	0	63	2	10	32	67	22	13	34	65	25	50	10	15	18	29	18	41	4	20	11	37	49	44	47	72	12	1	1047
hsa-miR-1825	hsa-mir-1825	0	0	0	0	0	0	0	0	0	0	0	0	0	0	0	0	0	0	0	0	0	0	0	0	0	0	0	0	0	0	0	0	0	0	0	0	0
hsa-miR-1827	hsa-mir-1827	0	0	1	0	0	0	0	0	0	0	0	0	0	0	0	0	0	0	0	0	0	0	0	0	0	0	0	0	0	0	0	0	0	0	0	0	1
hsa-miR-183-3p	hsa-mir-183	0	0	6	1	0	1	3	0	0	1	0	1	0	1	1	2	3	2	2	3	0	1	1	2	2	0	0	1	0	0	0	5	2	5	0	0	46
hsa-miR-183-5p	hsa-mir-183	8	27	56	59	13	10	47	0	0	38	0	10	23	54	23	29	26	52	22	42	10	17	16	41	28	38	7	28	15	43	71	55	49	81	23	8	1069
hsa-miR-184	hsa-mir-184	0	1	1	0	0	0	0	0	0	2	0	0	2	0	0	0	0	0	1	0	0	0	0	0	0	0	0	0	0	0	0	0	0	0	0	0	7
hsa-miR-1843	hsa-mir-1843	0	2	0	3	1	3	0	0	0	2	0	0	3	0	1	0	2	2	2	2	1	2	0	2	2	1	1	2	3	0	3	0	1	5	0	0	46
hsa-miR-185-3p	hsa-mir-185	0	0	0	0	0	0	0	0	0	0	0	0	1	0	0	0	0	2	0	0	0	0	1	0	0	0	0	0	0	0	0	0	1	0	0	0	5
hsa-miR-185-5p	hsa-mir-185	0	4	4	6	1	5	2	0	0	2	0	0	3	5	3	3	7	7	2	3	1	1	2	2	5	7	0	2	0	10	1	4	8	15	2	1	118
hsa-miR-186-3p	hsa-mir-186	0	0	0	0	0	0	0	0	0	0	0	0	0	0	0	1	0	0	0	0	0	0	0	0	0	0	0	0	0	0	0	0	0	0	0	0	1
hsa-miR-186-5p	hsa-mir-186	16	44	108	75	23	18	52	0	0	60	4	16	49	147	15	46	94	78	44	44	6	29	23	25	27	39	7	36	12	50	52	53	77	106	20	6	1501
hsa-miR-187-3p	hsa-mir-187	0	1	1	1	0	0	0	0	1	0	1	0	0	0	1	3	1	2	0	2	0	0	0	3	0	1	0	0	1	1	1	0	0	1	1	2	25
hsa-miR-187-5p	hsa-mir-187	2	0	0	0	0	0	0	0	0	0	0	0	0	0	0	0	0	1	0	0	0	0	0	0	0	0	0	0	0	0	0	0	0	0	0	1	4
hsa-miR-188-3p	hsa-mir-188	0	0	0	0	0	0	0	0	0	0	0	0	0	0	0	0	0	0	0	0	0	0	0	0	0	0	0	0	0	0	0	0	0	0	0	0	0
hsa-miR-188-5p	hsa-mir-188	0	0	0	0	0	0	0	0	0	0	0	0	0	0	1	0	0	0	0	1	0	0	0	0	0	0	0	0	0	0	0	0	1	0	0	0	3
hsa-miR-18a-3p	hsa-mir-18a	2	4	5	3	2	1	10	0	0	5	0	0	2	1	0	5	7	8	6	10	3	6	11	5	1	6	1	6	1	3	8	5	10	10	7	1	155
hsa-miR-18a-5p	hsa-mir-18a	0	0	1	0	1	0	0	0	0	0	0	0	0	0	0	0	0	0	0	0	0	0	0	0	0	0	0	0	0	0	0	0	0	0	0	0	2
hsa-miR-18b-3p	hsa-mir-18b	0	0	0	0	0	0	0	0	0	0	0	0	0	0	0	0	0	0	0	0	0	0	0	0	0	0	0	0	0	0	0	0	0	0	0	0	0
hsa-miR-18b-5p	hsa-mir-18b	0	0	1	0	1	0	0	0	0	0	0	0	0	0	0	0	0	0	0	0	0	0	0	0	0	0	0	0	0	0	0	0	0	0	0	0	2
hsa-miR-1908-3p	hsa-mir-1908	52	72	96	83	53	52	33	0	0	74	2	42	65	105	34	72	155	104	73	116	11	43	102	43	30	59	28	53	110	102	110	75	39	169	56	17	2330
hsa-miR-1908-5p	hsa-mir-1908	10	13	9	15	7	12	1	0	0	7	0	1	9	10	5	16	22	7	16	26	10	9	17	13	1	10	8	5	41	24	15	17	4	26	8	10	404
hsa-miR-1909-3p	hsa-mir-1909	0	0	0	0	0	0	0	0	0	0	0	0	0	1	0	1	0	0	0	0	0	0	0	0	0	0	0	0	0	0	1	0	0	2	1	0	6
hsa-miR-1909-5p	hsa-mir-1909	0	0	0	0	0	0	0	0	0	0	0	0	0	0	0	0	0	0	0	0	0	0	0	0	0	0	0	0	0	0	0	0	0	0	0	0	0
hsa-miR-190a-3p	hsa-mir-190a	0	0	0	0	0	0	0	0	0	0	0	0	0	0	0	0	0	0	0	0	0	0	0	0	0	0	0	0	0	0	0	0	0	0	0	0	0
hsa-miR-190a-5p	hsa-mir-190a	0	0	0	1	0	0	0	0	0	0	0	0	1	0	0	0	0	2	0	0	0	0	0	1	0	0	0	0	0	0	0	0	0	0	0	0	5
hsa-miR-190b-3p	hsa-mir-190b	0	0	0	0	0	0	0	0	0	0	0	0	0	0	0	0	0	0	0	0	0	0	0	0	0	0	0	0	0	0	0	0	0	0	0	0	0
hsa-miR-190b-5p	hsa-mir-190b	0	1	0	1	0	0	1	0	0	2	0	0	0	0	0	0	0	0	1	1	0	0	0	0	0	0	0	0	0	0	0	1	2	0	0	0	10
hsa-miR-191-3p	hsa-mir-191	2	0	2	8	3	0	6	0	0	2	0	0	1	9	0	1	2	2	4	3	0	3	2	3	4	3	0	3	3	5	9	7	8	6	2	0	103
hsa-miR-191-5p	hsa-mir-191	378	685	1417	1325	458	510	777	6	6	964	93	202	698	1665	263	898	1307	1537	866	1250	198	672	721	752	606	988	175	667	350	1075	974	1306	1394	2625	606	214	28628
hsa-miR-1910-3p	hsa-mir-1910	0	0	0	1	0	0	0	0	0	0	0	0	0	0	0	0	1	1	0	0	1	0	2	0	0	0	0	0	0	0	0	0	0	0	0	0	6
hsa-miR-1910-5p	hsa-mir-1910	0	0	0	0	0	0	0	0	0	0	0	0	0	0	0	0	1	0	0	0	0	0	0	0	0	0	0	0	2	0	0	0	1	3	0	0	7
hsa-miR-1911-3p	hsa-mir-1911	0	0	0	0	0	0	0	0	0	0	0	0	0	0	0	0	0	0	0	0	0	0	0	0	0	0	0	0	0	0	0	0	0	0	0	0	0
hsa-miR-1911-5p	hsa-mir-1911	0	0	0	0	0	0	0	0	0	0	0	0	0	0	0	0	0	0	0	0	0	0	0	0	0	0	0	0	0	0	0	0	0	0	0	0	0
hsa-miR-1912-3p	hsa-mir-1912	0	0	0	0	0	0	0	0	0	0	0	0	0	0	0	0	0	0	0	0	0	0	0	0	0	0	0	0	0	0	0	0	0	0	0	0	0
hsa-miR-1912-5p	hsa-mir-1912	0	0	0	0	0	0	0	0	0	0	0	0	0	0	0	0	0	0	0	0	0	0	0	0	0	0	0	0	0	1	0	0	0	0	0	0	1
hsa-miR-1913	hsa-mir-1913	0	0	0	0	0	0	0	0	0	0	0	0	0	0	0	0	0	0	0	0	0	0	0	0	0	0	0	1	0	0	0	0	0	0	0	0	1
hsa-miR-1914-3p	hsa-mir-1914	0	0	0	0	0	0	0	0	0	0	0	0	0	0	0	0	0	0	0	0	0	0	0	0	0	0	0	0	0	0	0	0	0	0	0	0	0
hsa-miR-1914-5p	hsa-mir-1914	0	0	0	0	0	0	0	0	0	0	0	0	0	0	0	0	0	0	0	1	0	0	0	0	0	0	0	0	0	1	0	0	1	1	0	0	4
hsa-miR-1915-3p	hsa-mir-1915	0	31	47	43	1	39	0	0	0	4	0	1	4	6	2	51	2	49	33	3	0	1	1	1	0	3	1	2	5	6	0	0	1	1	0	1	339
hsa-miR-1915-5p	hsa-mir-1915	0	0	0	0	0	0	0	0	0	0	0	0	0	0	0	0	0	2	0	0	0	0	0	0	0	0	0	0	0	0	0	0	0	1	0	0	3
hsa-miR-192-3p	hsa-mir-192	0	0	0	0	0	0	0	0	0	0	0	0	0	0	0	0	0	0	0	0	0	0	0	0	0	0	0	0	0	0	0	0	0	0	0	0	0
hsa-miR-192-5p	hsa-mir-192	0	0	4	8	2	1	0	0	0	6	1	0	3	3	0	3	2	7	5	2	0	0	1	0	3	3	0	2	2	3	3	5	2	2	1	0	74
hsa-miR-193a-3p	hsa-mir-193a	4	5	13	26	5	9	9	0	0	14	0	2	2	16	8	11	3	22	16	12	3	5	5	12	7	9	1	5	4	6	8	12	13	11	6	0	284
hsa-miR-193a-5p	hsa-mir-193a	65	168	354	225	92	179	201	1	0	171	8	14	80	250	34	125	218	259	138	295	81	144	108	147	115	226	31	170	136	202	185	298	190	526	111	46	5593
hsa-miR-193b-3p	hsa-mir-193b	273	337	721	501	284	277	526	7	1	749	14	168	572	905	239	366	565	875	418	799	26	241	284	449	681	1017	174	598	184	734	979	1137	913	1655	313	141	18123
hsa-miR-193b-5p	hsa-mir-193b	13	53	67	58	27	41	62	0	0	27	0	3	20	77	17	21	46	58	40	118	23	13	36	60	36	79	9	46	35	56	71	77	51	125	18	30	1513
hsa-miR-194-3p	hsa-mir-194-2	0	4	1	0	1	0	1	0	0	0	0	0	0	1	1	1	0	3	0	2	1	0	1	2	1	1	0	0	0	0	2	0	0	0	2	1	26
hsa-miR-194-5p	hsa-mir-194-2	1	1	3	2	2	0	2	0	0	2	0	1	0	0	1	1	1	5	0	5	0	0	0	0	0	0	0	0	0	1	1	1	0	1	1	0	32
hsa-miR-195-3p	hsa-mir-195	1	5	0	4	2	2	1	0	0	0	2	1	6	14	0	0	7	4	2	6	1	1	5	1	1	3	0	2	1	3	5	6	1	10	4	2	103
hsa-miR-195-5p	hsa-mir-195	18	103	99	123	33	75	100	3	0	93	8	53	150	316	46	66	206	152	80	120	4	12	19	62	92	140	3	47	19	94	86	78	130	150	21	14	2815
hsa-miR-196a-1-3p	hsa-mir-196a-1	0	0	0	0	0	0	0	0	0	0	0	0	0	0	0	0	0	0	0	0	0	0	0	0	0	0	0	0	0	0	0	0	0	0	0	0	0
hsa-miR-196a-3p	hsa-mir-196a-2	0	0	2	2	0	1	0	0	0	0	0	0	0	0	1	0	0	3	1	0	0	0	0	1	0	1	0	0	1	0	1	0	0	0	0	0	14
hsa-miR-196a-5p	hsa-mir-196a-2	52	130	133	138	49	60	137	0	1	113	6	20	50	298	25	62	207	157	73	96	17	40	54	53	56	107	10	52	52	101	50	120	158	239	35	41	2992
hsa-miR-196b-3p	hsa-mir-196b	0	0	0	0	0	0	0	0	0	0	0	0	0	0	0	0	0	0	0	0	0	0	0	0	0	0	0	0	0	0	0	0	0	0	0	0	0
hsa-miR-196b-5p	hsa-mir-196b	5	25	35	24	13	8	28	0	0	25	4	6	17	74	5	19	55	42	16	27	8	11	6	26	16	26	3	13	16	24	12	24	39	56	4	5	717
hsa-miR-197-3p	hsa-mir-197	104	102	205	119	101	83	165	2	1	130	4	31	109	193	33	142	188	196	104	432	4	63	72	95	220	308	57	158	78	246	340	352	202	496	99	83	5317
hsa-miR-197-5p	hsa-mir-197	0	0	4	0	0	0	0	0	0	2	0	0	1	0	0	0	0	0	0	0	0	0	0	0	0	0	0	0	0	0	0	1	0	0	0	0	8
hsa-miR-1972	hsa-mir-1972-1	0	1	1	4	0	0	1	0	0	1	0	0	0	0	0	1	2	3	1	0	2	0	0	1	0	1	0	0	0	4	0	0	0	3	0	0	26
hsa-miR-1973	hsa-mir-1973	0	0	2	3	1	0	1	0	0	0	0	0	1	0	0	0	0	7	1	6	3	4	1	1	1	0	0	0	2	5	1	1	0	1	0	1	43
hsa-miR-1976	hsa-mir-1976	0	1	0	0	0	0	0	0	0	0	0	0	0	0	0	0	0	0	0	0	0	0	0	0	0	0	0	0	0	0	0	0	0	0	0	0	1
hsa-miR-198	hsa-mir-198	0	0	0	0	0	0	0	0	0	1	0	0	0	0	0	0	0	0	0	0	0	0	0	0	0	0	0	0	0	0	0	0	0	0	0	0	1
hsa-miR-199a-3p	hsa-mir-199a-2	256	389	695	562	293	219	397	2	3	670	85	242	924	1408	172	417	1391	639	398	343	49	228	300	293	263	416	102	245	221	493	247	354	379	1134	260	65	14554
hsa-miR-199a-5p	hsa-mir-199a-1	54	122	230	228	76	99	76	0	1	220	28	32	233	399	57	176	496	228	138	165	14	52	55	138	107	163	21	105	36	202	131	173	186	354	50	26	4871
hsa-miR-199b-3p	hsa-mir-199b	256	389	692	559	293	219	393	2	3	670	85	240	922	1404	172	415	1383	634	398	343	48	227	300	291	261	415	102	245	220	489	247	351	374	1131	260	64	14497
hsa-miR-199b-5p	hsa-mir-199b	33	106	139	154	49	74	72	1	0	149	29	50	130	337	40	89	373	158	76	73	7	21	26	61	68	104	20	47	21	85	52	66	107	199	29	22	3067
hsa-miR-19a-3p	hsa-mir-19a	1	2	1	6	1	0	3	0	0	4	0	0	2	7	0	2	5	4	1	2	1	2	5	5	4	3	1	0	3	2	0	4	9	4	2	6	92
hsa-miR-19a-5p	hsa-mir-19a	0	0	0	0	0	0	0	0	0	0	0	0	0	0	0	0	0	0	0	0	0	0	0	0	0	0	0	0	0	0	0	0	0	0	0	0	0
hsa-miR-19b-1-5p	hsa-mir-19b-1	0	0	0	0	0	0	1	0	0	0	0	0	0	0	0	0	0	0	0	0	0	0	0	0	0	0	0	0	0	0	0	1	0	0	0	0	2
hsa-miR-19b-2-5p	hsa-mir-19b-2	0	0	0	0	0	0	0	0	0	0	0	0	0	0	0	0	0	0	0	0	0	0	0	0	0	0	0	0	0	0	0	0	0	1	0	0	1
hsa-miR-19b-3p	hsa-mir-19b-2	13	57	75	66	17	26	41	0	0	67	5	14	37	104	9	32	60	114	34	37	6	21	35	40	26	68	7	27	18	49	40	64	80	88	19	24	1420
hsa-miR-200a-3p	hsa-mir-200a	10	31	69	36	18	16	20	2	2	60	2	22	24	97	9	31	28	76	43	35	12	30	28	18	13	42	6	21	12	26	29	62	42	98	33	7	1110
hsa-miR-200a-5p	hsa-mir-200a	0	2	4	2	0	0	5	0	0	7	0	0	2	5	1	2	6	7	2	4	1	2	2	1	1	7	0	4	1	2	2	1	9	10	1	0	93
hsa-miR-200b-3p	hsa-mir-200b	153	233	791	590	197	271	344	3	1	408	27	77	229	650	110	303	303	723	416	608	86	245	254	325	184	554	51	240	168	404	402	760	640	1489	284	50	12573
hsa-miR-200b-5p	hsa-mir-200b	23	26	69	42	21	26	40	0	1	53	3	12	16	61	5	35	47	46	27	79	4	34	53	25	25	61	6	35	11	42	55	68	92	159	33	6	1341
hsa-miR-200c-3p	hsa-mir-200c	1222	1772	5620	3823	1528	1839	2633	20	15	2942	155	524	1244	4407	765	2345	2132	5655	3031	4902	634	2152	2255	2610	1353	3544	479	1896	1188	3143	3450	6583	5554	11240	2044	385	95084
hsa-miR-200c-5p	hsa-mir-200c	0	0	2	1	0	0	5	0	0	0	0	0	0	1	4	0	0	2	0	1	0	0	0	0	1	0	0	0	0	2	0	2	1	7	0	0	29
hsa-miR-202-3p	hsa-mir-202	1	0	0	0	2	1	3	0	0	0	0	0	0	1	0	3	0	0	1	2	0	0	4	2	2	1	0	1	1	3	0	1	1	1	0	0	31
hsa-miR-202-5p	hsa-mir-202	0	0	0	0	0	0	0	0	0	0	0	0	0	0	0	0	0	0	0	0	0	0	0	0	0	0	0	0	0	0	0	0	0	0	0	0	0
hsa-miR-203a-3p	hsa-mir-203a	344	1465	4409	3588	499	1120	2425	8	1	4302	235	554	1857	5981	817	1398	3219	4096	1636	1572	256	853	614	1986	1086	2408	177	1229	463	1458	1997	2505	4181	3993	632	330	63694
hsa-miR-203a-5p	hsa-mir-203a	0	1	2	0	0	0	1	0	0	2	0	3	4	0	0	1	0	5	2	1	0	0	1	1	2	5	1	0	0	1	0	0	0	7	0	0	40
hsa-miR-203b-3p	hsa-mir-203b	0	0	0	0	1	0	0	0	0	1	0	0	0	0	0	0	0	0	0	0	0	0	0	0	0	1	0	0	0	0	0	0	0	1	0	0	4
hsa-miR-203b-5p	hsa-mir-203b	0	0	0	2	0	0	0	0	0	0	0	0	0	0	0	0	0	0	0	0	0	0	0	0	0	0	0	0	0	0	1	0	0	0	0	0	3
hsa-miR-204-3p	hsa-mir-204	0	6	0	0	2	6	4	0	0	0	0	0	0	2	0	4	1	4	4	2	2	0	0	3	3	1	0	2	3	1	0	1	1	0	2	1	55
hsa-miR-204-5p	hsa-mir-204	7	39	66	53	11	39	16	0	0	26	1	2	25	52	7	36	34	69	46	53	6	18	4	23	34	29	4	29	16	39	42	22	20	24	3	2	897
hsa-miR-205-3p	hsa-mir-205	1	1	0	2	0	0	0	0	0	0	0	2	0	1	0	0	1	1	0	0	0	0	0	0	1	3	0	0	0	0	1	1	1	2	1	1	20
hsa-miR-205-5p	hsa-mir-205	16538	26776	75236	43936	19715	17477	42163	312	272	59836	1966	8567	26183	72413	11179	29199	39288	73587	31486	54439	8840	35125	30322	33563	28040	52081	9346	31107	14987	48209	51169	94968	84416	137459	32049	6989	1349238
hsa-miR-2052	hsa-mir-2052	0	0	0	0	0	0	0	0	0	0	0	0	0	0	0	0	0	0	0	0	0	0	0	0	0	0	0	0	0	0	0	0	0	0	0	0	0
hsa-miR-2053	hsa-mir-2053	0	0	0	0	0	0	0	0	0	0	0	0	0	0	0	0	0	0	0	0	0	0	0	0	0	0	0	0	0	0	0	0	0	0	0	0	0
hsa-miR-2054	hsa-mir-2054	0	0	0	0	0	0	0	0	0	0	0	0	0	0	0	0	0	0	0	0	0	0	0	0	0	0	0	0	0	0	0	0	0	0	0	0	0
hsa-miR-206	hsa-mir-206	0	0	0	0	0	0	0	0	0	0	0	0	0	0	0	0	0	0	0	0	0	0	0	0	0	0	0	0	0	0	0	0	1	0	0	0	1
hsa-miR-208a-3p	hsa-mir-208a	0	0	0	0	0	0	0	0	0	0	0	0	0	0	0	0	0	0	0	0	0	0	0	0	0	0	0	0	0	0	0	0	0	0	0	0	0
hsa-miR-208a-5p	hsa-mir-208a	0	0	0	0	0	0	0	0	0	0	0	0	0	0	0	0	0	0	0	0	0	0	0	0	0	0	0	0	0	0	0	0	0	0	0	0	0
hsa-miR-208b-3p	hsa-mir-208b	0	0	0	0	0	0	0	0	0	0	0	0	0	0	0	0	0	0	0	0	0	0	0	0	0	0	0	0	0	0	0	0	0	0	0	0	0
hsa-miR-208b-5p	hsa-mir-208b	0	0	0	0	0	0	0	0	0	0	0	0	0	0	0	0	0	0	0	0	0	0	0	0	0	0	0	0	0	0	0	0	0	0	0	0	0
hsa-miR-20a-3p	hsa-mir-20a	1	1	0	0	0	0	2	0	0	0	0	0	0	0	1	0	1	2	0	1	0	0	0	0	0	0	0	0	0	0	0	0	0	0	0	0	9
hsa-miR-20a-5p	hsa-mir-20a	2	1	15	6	3	5	6	0	0	11	0	1	6	18	2	0	4	11	3	8	0	6	8	6	2	20	3	3	4	5	6	11	9	26	2	5	218
hsa-miR-20b-3p	hsa-mir-20b	0	0	2	0	0	0	0	0	0	0	0	0	0	0	0	0	0	0	0	0	0	0	0	0	0	0	0	0	0	0	0	0	0	0	0	0	2
hsa-miR-20b-5p	hsa-mir-20b	0	1	0	0	0	0	0	0	0	0	0	0	0	1	0	0	0	0	0	0	0	0	0	0	0	0	1	0	0	0	0	0	0	0	0	0	3
hsa-miR-21-3p	hsa-mir-21	1	3	4	1	7	0	5	0	0	4	0	0	3	6	0	4	4	0	0	5	0	9	1	1	3	5	2	3	1	7	8	2	3	6	1	0	99
hsa-miR-21-5p	hsa-mir-21	94	285	403	435	149	156	310	0	2	303	25	46	231	507	70	204	452	431	169	452	73	200	189	319	186	418	52	193	154	401	377	389	429	659	91	165	9019
hsa-miR-210-3p	hsa-mir-210	33	56	123	75	36	29	84	0	0	86	1	10	34	140	10	52	67	120	52	73	33	66	51	64	37	54	17	58	33	89	62	100	69	219	61	17	2111
hsa-miR-210-5p	hsa-mir-210	16	13	19	9	12	7	12	0	0	16	0	6	5	14	2	10	5	24	11	32	1	9	9	4	11	23	9	22	10	33	23	35	22	59	23	0	506
hsa-miR-211-3p	hsa-mir-211	0	1	0	0	0	1	0	0	0	0	0	1	0	1	0	0	0	1	0	3	0	0	3	1	1	2	0	0	0	0	3	3	1	4	0	1	27
hsa-miR-211-5p	hsa-mir-211	30	60	219	73	37	75	62	1	0	108	1	9	44	127	19	67	78	207	55	167	5	43	38	45	35	136	13	54	39	109	141	255	154	306	50	17	2879
hsa-miR-2110	hsa-mir-2110	16	8	20	21	12	12	12	0	0	14	0	4	7	18	2	15	29	16	18	31	3	16	13	12	15	12	3	13	12	29	17	43	20	38	7	6	514
hsa-miR-2113	hsa-mir-2113	0	0	0	0	0	0	0	0	0	0	0	0	0	0	0	0	0	0	0	0	0	0	0	0	0	0	0	0	0	0	0	0	0	0	0	0	0
hsa-miR-2114-3p	hsa-mir-2114	0	0	0	0	0	0	0	0	0	0	0	0	0	0	0	0	0	0	0	0	0	0	0	0	0	0	0	0	0	0	0	0	0	0	0	0	0
hsa-miR-2114-5p	hsa-mir-2114	0	0	0	0	0	0	0	0	0	0	0	0	0	0	0	0	0	0	0	0	0	0	0	0	0	0	0	0	0	0	0	0	0	0	0	0	0
hsa-miR-2115-3p	hsa-mir-2115	0	0	0	0	0	0	0	0	0	0	0	0	0	0	0	0	0	0	0	0	0	0	0	0	0	0	0	0	0	0	0	0	0	0	0	0	0
hsa-miR-2115-5p	hsa-mir-2115	0	0	0	0	0	0	0	0	0	0	0	0	0	1	0	0	0	0	0	0	0	0	0	0	0	0	0	0	0	0	1	0	1	0	0	0	3
hsa-miR-2116-3p	hsa-mir-2116	0	0	1	2	2	1	0	0	0	2	0	0	2	4	0	1	3	1	0	0	0	1	1	3	3	0	1	1	0	3	1	2	1	7	0	0	43
hsa-miR-2116-5p	hsa-mir-2116	0	0	0	0	0	0	0	0	0	0	0	0	0	0	0	0	0	0	1	0	0	0	0	0	0	0	0	0	0	0	0	0	0	0	0	0	1
hsa-miR-2117	hsa-mir-2117	0	0	0	0	0	0	0	0	0	0	0	0	0	0	0	0	0	0	0	0	0	0	0	0	0	0	0	0	0	0	0	0	0	0	0	0	0
hsa-miR-212-3p	hsa-mir-212	2	4	3	1	1	4	3	0	0	0	1	1	1	2	2	2	3	3	2	3	0	0	0	1	3	4	1	2	1	4	2	1	2	3	0	1	63
hsa-miR-212-5p	hsa-mir-212	0	2	3	2	2	1	1	0	0	1	0	1	2	1	0	0	1	5	2	0	0	0	0	0	2	1	0	0	0	0	3	2	3	0	0	0	35
hsa-miR-214-3p	hsa-mir-214	393	682	827	800	436	460	508	6	2	680	36	239	945	1337	244	771	1468	876	815	1376	83	361	536	469	810	935	239	678	461	1204	772	889	597	1878	449	215	23477
hsa-miR-214-5p	hsa-mir-214	6	1	9	5	1	1	7	0	0	3	0	0	4	11	1	7	12	6	4	9	0	0	2	4	5	6	3	5	1	3	12	3	5	17	2	3	158
hsa-miR-215-3p	hsa-mir-215	0	0	0	0	0	0	0	0	0	0	0	0	0	0	0	0	0	0	0	0	0	0	0	0	0	0	0	0	0	0	0	0	0	0	0	0	0
hsa-miR-215-5p	hsa-mir-215	0	0	0	0	0	0	0	0	0	0	0	0	1	0	0	0	0	0	0	0	0	0	0	0	0	0	0	0	0	0	0	0	0	0	0	0	1
hsa-miR-216a-3p	hsa-mir-216a	0	0	0	0	0	0	0	0	0	0	0	0	0	0	0	0	0	0	0	0	0	0	0	0	0	0	0	0	0	0	0	0	0	0	0	0	0
hsa-miR-216a-5p	hsa-mir-216a	0	0	0	0	0	0	0	0	0	0	0	0	0	0	0	0	0	0	0	0	0	0	0	0	0	0	0	0	0	0	0	0	0	0	0	0	0
hsa-miR-216b-3p	hsa-mir-216b	0	0	0	0	0	0	0	0	0	0	0	0	0	0	0	0	0	0	0	0	0	0	0	0	0	0	0	0	0	0	0	0	0	0	0	0	0
hsa-miR-216b-5p	hsa-mir-216b	0	0	0	0	0	0	0	0	0	0	0	0	0	0	0	0	0	0	0	0	0	0	0	0	0	0	0	0	0	0	0	0	0	0	0	0	0
hsa-miR-217-3p	hsa-mir-217	0	0	0	0	0	0	0	0	0	0	0	0	0	0	0	0	0	0	0	0	0	0	0	0	0	0	0	0	0	0	0	0	0	0	0	0	0
hsa-miR-217-5p	hsa-mir-217	0	0	0	0	0	0	0	0	0	0	0	0	0	0	0	0	0	0	0	0	0	0	0	0	0	0	0	0	0	0	1	0	0	0	0	0	1
hsa-miR-218-1-3p	hsa-mir-218-1	0	1	0	0	1	0	0	0	0	0	0	0	0	0	0	1	0	0	0	0	0	0	0	0	0	0	0	0	0	0	0	1	0	0	0	0	4
hsa-miR-218-2-3p	hsa-mir-218-2	0	0	0	0	0	0	0	0	0	0	0	0	0	0	0	0	0	0	0	0	0	0	0	0	0	0	0	0	0	0	0	0	0	0	1	0	1
hsa-miR-218-5p	hsa-mir-218-1	1	1	1	2	0	3	4	0	0	1	0	2	4	7	0	3	10	6	0	2	0	1	1	1	2	0	0	4	2	3	2	0	0	0	0	1	64
hsa-miR-219a-1-3p	hsa-mir-219a-1	0	1	2	0	0	0	0	0	0	0	0	0	1	0	0	2	0	0	0	1	0	0	0	0	0	1	0	2	0	0	1	1	1	1	0	0	14
hsa-miR-219a-2-3p	hsa-mir-219a-2	0	0	0	0	0	0	0	0	0	0	0	0	0	0	0	0	0	0	0	0	0	0	0	0	0	0	0	0	0	0	0	0	0	0	0	0	0
hsa-miR-219a-5p	hsa-mir-219a-1	0	0	0	0	0	0	0	0	0	0	0	0	0	0	0	0	0	0	0	0	0	0	0	0	0	0	0	0	0	0	0	0	0	0	0	0	0
hsa-miR-219b-3p	hsa-mir-219b	0	0	0	0	0	0	0	0	0	0	0	0	0	0	0	0	0	0	0	0	0	0	0	0	0	0	0	0	0	0	0	0	0	0	0	0	0
hsa-miR-219b-5p	hsa-mir-219b	0	0	0	0	0	0	0	0	0	0	0	0	0	0	0	0	0	0	0	0	0	0	0	0	0	0	0	0	0	0	0	0	0	0	0	0	0
hsa-miR-22-3p	hsa-mir-22	108	250	417	482	94	186	301	3	1	341	27	62	286	509	146	187	427	454	275	272	42	81	75	274	221	325	30	183	105	245	359	254	430	410	67	60	7989
hsa-miR-22-5p	hsa-mir-22	2	2	0	9	1	2	3	0	0	4	0	0	1	11	2	4	4	8	2	5	0	2	2	4	0	2	1	3	2	2	3	7	4	7	1	0	100
hsa-miR-221-3p	hsa-mir-221	540	1068	3054	2016	759	912	1583	13	3	2059	129	237	982	3662	454	1127	1794	2427	1265	1991	344	1075	977	1414	820	1818	270	1128	726	1686	2009	3078	3205	4434	876	279	50214
hsa-miR-221-5p	hsa-mir-221	5	17	43	38	13	14	19	0	0	40	2	3	17	48	16	15	31	36	15	30	2	15	13	16	9	19	8	8	8	23	19	41	51	65	6	2	707
hsa-miR-222-3p	hsa-mir-222	275	458	1238	901	412	406	733	4	2	932	35	178	432	1380	233	540	795	1153	588	1076	149	451	443	702	438	830	127	642	282	784	996	1433	1352	2576	441	120	23537
hsa-miR-222-5p	hsa-mir-222	0	0	1	0	0	0	0	0	0	0	0	0	2	0	0	0	0	0	0	0	0	0	0	0	0	0	0	0	0	2	0	1	0	0	0	0	6
hsa-miR-223-3p	hsa-mir-223	1	14	24	18	4	12	18	0	0	16	1	4	15	49	11	16	26	25	6	22	0	0	1	19	10	27	3	13	8	12	23	21	28	35	0	2	484
hsa-miR-223-5p	hsa-mir-223	0	0	0	0	0	0	0	0	0	0	0	0	0	0	0	0	0	1	0	0	0	0	0	0	0	0	0	0	0	0	0	0	0	0	0	0	1
hsa-miR-224-3p	hsa-mir-224	2	2	12	7	0	6	7	0	0	9	1	1	0	7	3	5	3	11	1	15	0	1	3	2	4	6	0	1	0	3	7	9	3	23	2	0	156
hsa-miR-224-5p	hsa-mir-224	84	108	401	245	92	104	167	2	0	157	10	33	105	391	42	173	223	335	170	271	23	153	136	131	80	231	28	133	70	155	200	349	363	679	104	16	5964
hsa-miR-2276-3p	hsa-mir-2276	0	0	0	0	0	0	0	0	0	0	0	0	0	0	0	0	0	0	0	0	0	0	0	0	0	0	0	0	2	1	0	0	1	0	0	0	4
hsa-miR-2276-5p	hsa-mir-2276	0	0	0	0	0	0	0	0	0	0	0	0	0	0	0	0	0	0	0	0	0	0	0	0	0	0	0	0	0	0	0	0	0	0	0	0	0
hsa-miR-2277-3p	hsa-mir-2277	0	0	0	0	0	0	0	0	0	0	0	1	0	0	0	0	0	1	0	0	0	0	0	0	0	1	0	1	1	0	0	0	0	0	0	0	5
hsa-miR-2277-5p	hsa-mir-2277	0	0	0	0	0	0	0	0	0	0	0	0	0	0	0	0	1	0	0	0	0	0	0	0	0	2	0	0	1	0	0	0	1	1	0	0	6
hsa-miR-2278	hsa-mir-2278	0	0	0	0	0	0	0	0	0	0	0	0	0	0	0	0	0	1	0	0	0	0	0	0	1	0	0	0	0	0	0	0	0	0	0	0	2
hsa-miR-2355-3p	hsa-mir-2355	0	0	0	0	0	0	0	0	0	0	0	0	0	0	0	0	0	0	0	0	0	0	0	0	0	0	0	0	0	2	0	0	0	0	0	0	2
hsa-miR-2355-5p	hsa-mir-2355	0	2	0	0	0	0	0	0	0	0	0	0	1	0	0	0	1	0	0	0	0	0	0	0	0	0	0	0	0	0	0	0	0	0	0	0	4
hsa-miR-2392	hsa-mir-2392	0	1	0	0	0	0	0	0	0	0	0	0	0	0	0	0	0	0	0	0	0	0	0	0	0	0	0	0	0	0	0	0	0	0	0	0	1
hsa-miR-23a-3p	hsa-mir-23a	2681	6169	10943	9112	2538	4811	6346	36	29	8843	459	2111	5870	12069	3163	5874	6277	12572	6654	8629	851	5110	5043	5876	5009	7994	1156	4691	3029	7096	8012	11384	13328	18470	4247	1133	217615
hsa-miR-23a-5p	hsa-mir-23a	1	1	2	6	2	4	4	0	0	3	0	1	1	0	1	4	8	5	5	3	0	2	1	6	5	5	3	9	9	8	14	5	10	4	4	2	138
hsa-miR-23b-3p	hsa-mir-23b	1429	2882	5723	4568	1437	2327	2853	13	11	3992	188	1103	2183	5395	1199	3170	2448	6453	3656	4835	448	2661	2650	2728	1962	3880	478	2174	1740	3613	4236	6549	5705	9470	2274	516	106949
hsa-miR-23b-5p	hsa-mir-23b	5	7	15	11	4	6	9	0	0	11	0	4	7	20	3	6	12	8	9	37	2	8	7	14	12	20	3	18	7	7	14	15	12	58	4	0	375
hsa-miR-23c	hsa-mir-23c	0	0	1	3	0	0	3	0	0	3	0	0	2	3	0	1	0	4	1	2	0	1	1	1	0	0	0	2	0	1	1	7	1	5	1	0	44
hsa-miR-24-1-5p	hsa-mir-24-1	0	0	4	1	0	2	1	0	0	1	0	0	0	4	1	1	1	3	2	4	0	0	1	1	4	4	1	3	3	2	1	4	2	4	1	0	56
hsa-miR-24-2-5p	hsa-mir-24-2	1	7	19	10	3	3	10	0	0	26	2	2	8	12	2	9	16	23	10	12	0	1	3	9	5	7	2	6	3	11	4	3	13	22	3	0	267
hsa-miR-24-3p	hsa-mir-24-1	415	946	2484	1507	502	674	1103	5	5	1460	78	257	841	2731	373	1033	1547	1996	1082	1371	156	699	674	1061	546	1370	187	862	605	1304	1203	1950	1438	4236	733	187	37621
hsa-miR-2467-3p	hsa-mir-2467	0	0	0	0	0	0	0	0	0	0	0	0	0	1	0	0	0	0	0	0	0	0	0	0	0	0	0	0	0	0	0	0	0	0	0	0	1
hsa-miR-2467-5p	hsa-mir-2467	0	0	0	0	0	0	0	0	0	0	0	0	0	0	0	0	0	0	0	0	0	0	0	0	0	0	0	0	0	0	0	0	0	0	0	0	0
hsa-miR-25-3p	hsa-mir-25	251	827	1337	1224	227	360	699	5	4	992	83	199	688	1629	261	727	1319	1261	751	776	177	494	470	566	615	652	142	481	348	845	714	1033	1398	1556	376	83	23570
hsa-miR-25-5p	hsa-mir-25	1	2	6	9	0	3	6	0	0	2	2	0	2	10	4	7	5	11	6	12	4	6	6	6	1	12	2	5	1	9	5	13	6	23	2	2	191
hsa-miR-2681-3p	hsa-mir-2681	0	0	0	0	0	0	0	0	0	0	0	0	0	0	0	0	0	0	0	0	0	0	0	0	0	0	0	0	0	0	0	0	0	0	0	0	0
hsa-miR-2681-5p	hsa-mir-2681	0	0	0	0	0	0	0	0	0	0	0	0	0	1	0	0	0	0	0	0	0	0	0	0	0	0	0	0	0	0	0	0	1	0	0	0	2
hsa-miR-2682-3p	hsa-mir-2682	0	0	0	0	0	0	0	0	0	0	0	0	0	0	0	0	0	0	0	0	0	0	0	0	0	0	0	0	0	0	0	0	0	0	0	0	0
hsa-miR-2682-5p	hsa-mir-2682	0	0	0	0	0	0	0	0	0	0	0	0	0	0	0	0	0	0	0	0	0	0	0	0	0	0	0	0	0	0	0	0	0	0	0	0	0
hsa-miR-26a-1-3p	hsa-mir-26a-1	0	0	1	0	0	0	1	0	0	0	0	0	0	0	2	0	0	0	0	0	0	0	0	0	0	1	0	0	0	2	0	1	2	0	0	0	10
hsa-miR-26a-2-3p	hsa-mir-26a-2	0	1	2	0	0	0	1	0	0	0	0	0	0	0	0	0	0	0	0	0	0	0	0	0	0	0	0	0	0	0	0	0	0	0	0	0	4
hsa-miR-26a-5p	hsa-mir-26a-2	706	2191	4869	4620	961	1882	2294	18	19	4123	511	577	2887	7894	971	2424	4761	5481	2413	2257	334	1137	886	2198	1573	2419	332	1653	637	2203	2339	3428	4749	5492	820	369	82428
hsa-miR-26b-3p	hsa-mir-26b	2	6	13	9	2	4	6	0	0	7	0	2	11	16	2	7	16	11	8	9	6	8	7	2	7	5	1	6	4	8	7	7	7	20	3	1	230
hsa-miR-26b-5p	hsa-mir-26b	33	158	338	306	68	129	211	1	2	312	34	35	144	679	74	158	275	341	119	165	10	59	44	179	110	212	15	100	50	173	126	222	345	383	21	49	5680
hsa-miR-27a-3p	hsa-mir-27a	116	452	846	541	183	285	492	5	4	629	26	122	371	810	208	377	515	797	396	637	34	154	183	517	425	629	63	394	140	396	619	804	857	1309	143	155	14634
hsa-miR-27a-5p	hsa-mir-27a	6	8	10	4	0	4	17	0	0	10	0	1	6	15	0	8	6	7	5	10	1	4	3	2	8	11	0	3	2	2	3	12	3	15	3	1	190
hsa-miR-27b-3p	hsa-mir-27b	204	594	1126	978	262	395	587	1	6	844	66	182	455	1276	228	643	705	1192	662	747	125	449	388	545	372	706	86	417	291	649	705	984	1027	1677	280	148	20002
hsa-miR-27b-5p	hsa-mir-27b	4	5	10	16	3	0	7	0	0	8	0	3	4	22	2	9	11	10	7	14	1	3	3	8	4	11	2	2	5	10	11	7	13	20	0	1	236
hsa-miR-28-3p	hsa-mir-28	70	117	140	131	50	47	110	2	0	135	8	47	123	174	42	110	176	119	86	140	76	108	102	60	82	121	12	50	42	140	125	132	160	285	90	23	3435
hsa-miR-28-5p	hsa-mir-28	18	46	49	43	21	16	39	0	0	41	4	14	44	80	9	28	43	65	42	45	10	18	23	27	26	47	10	17	22	56	57	54	48	88	25	14	1189
hsa-miR-2861	hsa-mir-2861	48	128	154	173	52	89	56	1	1	74	3	24	123	114	18	138	187	165	137	157	25	59	70	61	72	71	44	60	78	108	100	78	76	87	42	49	2922
hsa-miR-2909	hsa-mir-2909	0	0	0	0	0	0	0	0	0	0	0	0	0	0	0	0	0	0	0	0	0	0	0	0	0	0	0	0	0	0	0	0	0	0	0	0	0
hsa-miR-296-3p	hsa-mir-296	0	2	0	0	1	0	1	0	0	1	0	0	2	0	0	0	0	0	0	0	0	0	1	0	0	1	0	1	4	0	0	0	1	3	1	0	19
hsa-miR-296-5p	hsa-mir-296	13	14	31	27	24	20	22	0	0	18	1	5	10	36	3	34	31	26	12	53	4	22	21	20	18	31	14	18	10	42	28	38	33	60	26	17	782
hsa-miR-297	hsa-mir-297	0	0	0	0	0	0	0	0	0	0	0	0	0	0	0	0	0	0	0	0	0	0	0	0	0	0	0	0	0	0	0	0	0	0	0	0	0
hsa-miR-298	hsa-mir-298	0	0	0	0	0	0	0	0	0	0	0	0	0	0	0	0	0	0	0	0	0	0	0	0	0	0	0	0	0	0	0	0	0	0	0	0	0
hsa-miR-299-3p	hsa-mir-299	0	0	0	0	0	0	0	0	0	0	0	0	0	0	0	0	0	0	0	0	0	0	0	0	0	0	0	0	0	0	1	0	0	0	0	0	1
hsa-miR-299-5p	hsa-mir-299	0	2	3	5	3	2	3	0	0	5	0	0	3	8	1	5	9	1	3	1	0	0	2	4	1	1	0	2	2	5	1	1	2	3	3	2	83
hsa-miR-29a-3p	hsa-mir-29a	200	400	823	811	205	365	452	2	1	655	54	145	662	1112	166	488	1004	894	548	562	56	204	216	430	364	583	104	338	227	595	543	703	588	1180	219	70	15969
hsa-miR-29a-5p	hsa-mir-29a	0	0	0	1	0	0	1	0	0	0	0	0	0	0	0	0	0	0	0	0	0	0	0	0	0	0	0	0	0	0	0	0	1	0	0	0	3
hsa-miR-29b-1-5p	hsa-mir-29b-1	0	1	1	0	0	3	0	0	0	0	0	0	0	0	1	0	2	1	1	0	0	0	0	3	2	5	0	0	0	4	3	0	1	4	0	0	32
hsa-miR-29b-2-5p	hsa-mir-29b-2	0	3	0	2	0	0	2	0	0	2	0	0	1	4	0	4	2	0	2	2	0	0	1	2	0	2	1	0	0	0	0	2	3	6	1	0	42
hsa-miR-29b-3p	hsa-mir-29b-2	2	6	8	12	1	3	8	0	0	9	0	0	6	13	4	7	7	10	10	6	1	0	4	4	7	6	2	3	1	15	7	9	3	4	2	5	185
hsa-miR-29c-3p	hsa-mir-29c	11	27	31	58	16	22	16	0	0	52	4	6	33	56	12	28	50	63	26	29	5	7	11	26	14	30	2	20	3	29	26	31	22	38	5	13	822
hsa-miR-29c-5p	hsa-mir-29c	0	0	2	6	3	1	5	0	0	5	0	1	1	5	2	2	1	6	1	4	0	0	0	4	0	6	1	0	0	1	2	2	4	4	0	2	71
hsa-miR-300	hsa-mir-300	0	0	0	0	0	0	0	0	0	0	0	0	0	0	0	0	0	0	0	0	0	0	0	0	0	0	0	0	0	0	0	0	0	0	0	0	0
hsa-miR-301a-3p	hsa-mir-301a	0	0	0	0	0	0	0	0	0	0	0	0	0	0	0	1	0	0	0	0	0	0	0	0	0	0	0	0	0	0	0	0	0	0	0	1	2
hsa-miR-301a-5p	hsa-mir-301a	0	0	0	0	0	0	0	0	0	0	0	0	0	0	0	0	0	0	0	0	0	0	0	0	0	0	0	0	0	0	0	0	0	0	0	0	0
hsa-miR-301b-3p	hsa-mir-301b	0	0	0	0	0	0	0	0	0	0	0	0	0	0	0	0	0	0	0	0	0	0	0	0	0	0	0	0	0	0	0	0	0	0	0	0	0
hsa-miR-301b-5p	hsa-mir-301b	0	0	0	0	0	0	0	0	0	0	0	0	0	0	0	0	0	0	0	0	0	0	0	0	0	0	0	0	0	1	0	0	0	0	0	0	1
hsa-miR-302a-3p	hsa-mir-302a	0	0	0	0	0	0	0	0	0	0	0	0	0	0	0	0	0	0	0	0	0	0	0	0	0	0	0	0	0	0	0	0	0	0	0	0	0
hsa-miR-302a-5p	hsa-mir-302a	0	0	0	0	0	0	0	0	0	0	0	0	0	0	0	0	0	0	0	0	0	0	0	0	0	0	0	0	0	0	0	0	0	0	0	0	0
hsa-miR-302b-3p	hsa-mir-302b	0	0	0	0	0	0	0	0	0	0	0	0	0	0	0	0	0	0	0	0	0	0	0	0	0	0	0	0	0	0	0	0	0	0	0	0	0
hsa-miR-302b-5p	hsa-mir-302b	0	0	0	0	0	0	0	0	0	0	0	0	0	0	0	0	0	0	0	0	0	0	0	0	0	0	0	0	0	0	0	0	0	0	0	0	0
hsa-miR-302c-3p	hsa-mir-302c	0	0	0	0	0	0	0	0	0	0	0	0	0	0	0	0	0	0	0	0	0	0	0	0	0	0	0	0	0	0	0	0	0	0	0	0	0
hsa-miR-302c-5p	hsa-mir-302c	0	0	0	0	0	1	0	0	0	0	0	0	0	0	0	0	0	0	0	0	0	0	0	0	0	0	0	0	0	0	0	0	0	0	0	0	1
hsa-miR-302d-3p	hsa-mir-302d	0	0	0	0	0	0	0	0	0	0	0	0	0	0	0	0	0	0	0	0	0	0	0	0	0	0	0	0	0	0	0	0	0	0	0	0	0
hsa-miR-302d-5p	hsa-mir-302d	0	0	0	0	0	0	0	0	0	0	0	0	0	0	0	0	0	0	0	0	0	0	0	0	0	0	0	0	0	0	0	0	0	0	0	0	0
hsa-miR-302e	hsa-mir-302e	0	0	0	0	0	0	0	0	0	0	0	0	0	0	0	0	0	0	0	0	0	0	0	0	0	0	0	0	0	0	0	0	0	0	0	0	0
hsa-miR-302f	hsa-mir-302f	0	0	0	0	0	0	0	0	0	0	0	0	0	0	0	0	0	0	0	0	0	0	0	0	0	0	0	0	0	0	0	0	0	0	0	0	0
hsa-miR-3059-3p	hsa-mir-3059	0	0	0	0	0	0	1	0	0	0	0	0	0	0	0	0	0	0	0	0	1	0	0	0	0	0	0	0	0	2	0	0	0	0	0	0	4
hsa-miR-3059-5p	hsa-mir-3059	0	0	0	0	0	0	0	0	0	0	0	0	0	0	0	0	0	0	0	0	0	0	0	0	0	0	0	0	0	0	0	0	0	0	0	0	0
hsa-miR-3064-3p	hsa-mir-3064	0	0	0	0	0	2	0	0	0	0	0	0	0	0	0	0	0	0	0	0	0	0	0	0	0	0	0	0	0	0	0	0	0	0	0	0	2
hsa-miR-3064-5p	hsa-mir-3064	0	1	0	0	1	1	1	0	0	1	0	0	0	0	0	1	0	0	0	0	0	1	0	0	0	0	1	0	0	0	0	1	0	1	0	0	10
hsa-miR-3065-3p	hsa-mir-3065	0	0	0	0	0	0	0	0	0	0	0	0	0	0	0	0	1	0	0	1	0	0	0	0	0	0	0	0	0	0	0	0	0	0	0	0	2
hsa-miR-3065-5p	hsa-mir-3065	1	0	0	0	0	0	0	0	0	0	0	0	0	1	1	0	0	1	0	0	0	0	0	0	0	0	0	0	0	0	0	0	0	0	0	0	4
hsa-miR-3074-3p	hsa-mir-3074	0	0	1	0	0	0	0	0	0	0	0	0	0	0	0	0	0	0	0	0	0	0	0	0	0	0	0	0	0	0	0	0	0	0	0	0	1
hsa-miR-3074-5p	hsa-mir-3074	1	0	3	0	0	0	0	0	0	0	0	0	0	0	1	0	3	1	0	1	0	0	0	0	0	0	0	0	0	1	0	0	1	0	0	0	12
hsa-miR-3085-3p	hsa-mir-3085	0	0	0	0	0	0	0	0	0	0	0	0	0	0	0	0	0	0	0	0	0	0	0	0	0	0	0	0	0	0	0	0	0	0	0	0	0
hsa-miR-3085-5p	hsa-mir-3085	0	0	0	0	0	0	0	0	0	0	0	0	0	0	0	0	0	0	0	0	0	0	0	0	0	0	0	0	0	0	0	0	0	0	0	0	0
hsa-miR-30a-3p	hsa-mir-30a	15	109	111	177	15	63	70	0	0	72	6	10	57	125	22	59	112	121	78	131	9	24	10	32	45	61	11	42	28	65	77	66	94	73	20	13	2023
hsa-miR-30a-5p	hsa-mir-30a	14	69	82	93	8	33	36	0	1	66	4	6	65	76	19	46	77	87	46	38	12	25	15	25	33	44	5	15	12	29	41	36	28	46	11	23	1266
hsa-miR-30b-3p	hsa-mir-30b	4	2	9	12	0	4	10	0	0	3	0	0	2	8	2	2	8	7	8	4	1	2	2	10	1	6	0	4	1	7	4	10	4	11	0	0	148
hsa-miR-30b-5p	hsa-mir-30b	37	56	128	153	39	77	54	0	0	76	8	16	71	128	28	110	98	170	104	103	6	30	26	65	37	131	22	44	27	92	81	111	79	176	24	21	2428
hsa-miR-30c-1-3p	hsa-mir-30c-1	0	4	7	4	1	2	7	0	0	2	0	1	3	6	1	1	6	2	3	3	0	1	0	2	1	2	0	6	2	6	8	4	4	10	1	3	103
hsa-miR-30c-2-3p	hsa-mir-30c-2	1	2	2	12	0	1	1	0	0	6	0	0	4	8	2	3	7	5	2	5	5	4	0	2	1	3	1	2	0	0	7	1	2	6	0	0	95
hsa-miR-30c-5p	hsa-mir-30c-2	81	155	467	527	117	228	224	1	2	255	17	39	129	388	63	203	218	354	184	306	12	76	66	179	146	316	40	180	70	245	263	337	259	697	78	40	6962
hsa-miR-30d-3p	hsa-mir-30d	0	2	0	0	0	0	0	0	0	0	0	0	0	0	0	0	0	1	0	0	0	0	0	0	0	0	0	1	0	0	0	0	0	0	0	2	6
hsa-miR-30d-5p	hsa-mir-30d	147	443	962	834	218	281	377	2	3	594	45	107	471	788	149	490	718	940	489	507	110	221	206	292	219	382	86	307	210	486	555	562	427	935	194	77	13834
hsa-miR-30e-3p	hsa-mir-30e	20	95	172	207	26	56	112	1	0	150	3	27	86	177	48	74	159	149	87	109	11	41	26	84	83	71	6	47	25	105	97	118	206	157	18	24	2877
hsa-miR-30e-5p	hsa-mir-30e	4	6	16	14	12	6	8	0	0	12	0	2	5	14	1	6	6	17	7	7	3	4	7	8	3	16	0	2	8	9	10	12	10	16	2	3	256
hsa-miR-31-3p	hsa-mir-31	0	0	0	0	0	0	0	0	0	0	0	0	0	0	1	0	0	1	0	0	0	0	0	0	0	0	0	0	0	0	0	0	0	0	0	0	2
hsa-miR-31-5p	hsa-mir-31	2	3	11	8	7	1	6	0	0	5	0	0	2	7	2	9	6	4	3	4	4	6	1	14	3	3	2	6	46	3	6	4	4	5	2	1	190
hsa-miR-3115	hsa-mir-3115	0	0	0	0	0	0	0	0	0	0	0	0	0	0	0	0	0	0	0	0	0	0	0	0	0	0	0	0	0	0	0	0	0	0	0	0	0
hsa-miR-3116	hsa-mir-3116-2	0	0	0	0	0	0	0	0	0	0	0	0	0	0	0	0	0	0	0	0	0	0	0	0	0	0	0	0	0	0	0	1	0	0	0	0	1
hsa-miR-3117-3p	hsa-mir-3117	0	0	0	0	0	0	0	0	0	0	0	0	0	0	0	0	0	0	0	0	0	0	0	0	0	0	0	0	0	0	0	2	0	0	0	0	2
hsa-miR-3117-5p	hsa-mir-3117	0	0	0	0	0	0	0	0	0	0	0	0	0	0	0	0	0	0	0	0	0	0	0	0	0	0	0	0	0	0	0	0	0	0	0	0	0
hsa-miR-3118	hsa-mir-3118-1	0	0	0	0	0	0	0	0	0	0	0	0	0	0	0	0	0	0	0	0	0	0	0	0	0	0	0	0	0	0	0	0	0	0	0	0	0
hsa-miR-3119	hsa-mir-3119-1	0	0	0	0	0	0	0	0	0	0	0	0	0	0	0	0	0	0	0	0	0	0	0	0	0	0	0	0	0	0	0	0	0	0	0	0	0
hsa-miR-3120-3p	hsa-mir-3120	0	0	0	0	0	0	0	0	0	0	0	0	0	0	0	0	0	0	0	0	0	0	0	0	1	0	0	0	0	0	0	2	0	0	0	0	3
hsa-miR-3120-5p	hsa-mir-3120	0	0	0	1	0	0	0	0	0	0	0	0	0	0	0	0	0	0	0	0	0	0	0	0	0	0	0	0	0	0	0	0	0	0	0	0	1
hsa-miR-3121-3p	hsa-mir-3121	0	0	0	0	0	0	0	0	0	0	0	0	0	0	0	0	0	0	0	0	0	0	0	0	0	0	0	0	0	0	0	0	0	1	0	0	1
hsa-miR-3121-5p	hsa-mir-3121	0	0	0	0	0	0	0	0	0	0	0	0	0	0	0	0	0	0	0	0	0	0	0	0	0	0	0	0	0	0	0	0	0	0	0	0	0
hsa-miR-3122	hsa-mir-3122	0	0	0	0	0	0	0	0	0	0	0	0	0	0	0	0	0	0	0	0	0	0	0	0	0	0	0	0	0	0	0	0	0	0	0	0	0
hsa-miR-3123	hsa-mir-3123	0	0	0	0	0	0	0	0	0	0	0	0	0	0	0	0	0	0	0	0	0	0	0	0	0	0	0	0	0	0	0	0	0	0	0	0	0
hsa-miR-3124-3p	hsa-mir-3124	0	0	0	0	0	0	0	0	0	0	0	0	0	0	0	0	0	0	0	0	0	0	0	0	0	0	0	0	0	0	0	0	0	0	0	0	0
hsa-miR-3124-5p	hsa-mir-3124	0	0	0	0	0	0	0	0	0	0	0	0	0	0	0	0	0	0	0	0	0	1	0	0	0	0	0	0	0	0	0	1	0	0	0	0	2
hsa-miR-3125	hsa-mir-3125	0	0	0	0	0	0	0	0	0	0	0	0	0	0	0	0	0	0	0	0	0	0	0	0	0	0	0	0	0	0	0	0	0	0	0	0	0
hsa-miR-3126-3p	hsa-mir-3126	0	0	0	0	0	0	0	0	0	1	0	0	0	0	0	0	0	0	0	0	0	0	0	0	1	0	0	0	0	0	1	0	0	0	0	0	3
hsa-miR-3126-5p	hsa-mir-3126	0	0	0	0	1	0	0	0	0	0	0	0	0	0	0	0	0	1	0	0	0	0	0	0	0	0	0	1	0	0	0	0	0	0	0	0	3
hsa-miR-3127-3p	hsa-mir-3127	0	1	0	0	0	0	0	0	0	0	0	0	0	0	0	0	0	0	0	0	0	0	0	0	0	0	0	0	0	0	0	0	0	0	1	0	2
hsa-miR-3127-5p	hsa-mir-3127	0	2	0	1	0	0	0	0	0	0	0	0	0	0	1	0	0	1	0	0	0	0	0	0	1	1	1	0	0	1	2	0	0	2	0	0	13
hsa-miR-3128	hsa-mir-3128	0	0	0	0	0	0	0	0	0	0	0	0	0	0	0	0	0	0	0	0	0	0	0	0	0	0	0	0	0	0	0	0	0	0	0	0	0
hsa-miR-3129-3p	hsa-mir-3129	0	0	0	0	1	0	1	0	0	0	1	0	2	3	0	0	0	0	0	0	0	0	1	0	0	1	0	0	1	0	0	0	0	0	0	1	12
hsa-miR-3129-5p	hsa-mir-3129	0	0	0	0	0	0	0	0	0	0	0	0	0	0	0	0	0	0	0	0	0	0	0	0	0	0	0	0	0	0	0	0	0	0	0	0	0
hsa-miR-3130-3p	hsa-mir-3130-1	0	0	0	0	1	1	0	0	0	0	0	0	0	2	0	0	0	0	1	2	0	0	0	0	1	0	0	0	0	2	0	2	0	1	0	0	13
hsa-miR-3131	hsa-mir-3131	0	0	0	0	0	0	0	0	0	0	0	0	0	0	0	0	0	0	0	0	1	0	0	0	0	0	0	0	0	0	0	0	0	0	0	0	1
hsa-miR-3132	hsa-mir-3132	0	0	0	0	0	0	0	0	0	0	0	0	0	0	0	0	1	0	1	0	0	0	0	0	0	0	0	0	0	0	0	0	0	0	0	0	2
hsa-miR-3133	hsa-mir-3133	0	0	0	0	0	1	0	0	0	0	0	0	0	0	0	1	1	0	0	0	0	0	0	0	0	0	0	0	0	0	0	0	1	0	0	0	4
hsa-miR-3134	hsa-mir-3134	0	0	0	0	0	0	0	0	0	0	0	0	0	0	0	0	0	0	0	0	0	1	0	0	0	0	0	0	0	0	0	0	0	1	0	0	2
hsa-miR-3135a	hsa-mir-3135a	0	0	0	0	0	1	0	0	0	0	0	0	0	0	0	0	0	0	0	0	0	0	0	0	0	0	0	0	0	0	0	1	0	0	0	0	2
hsa-miR-3135b	hsa-mir-3135b	0	0	0	4	0	2	0	0	0	2	0	0	0	6	0	1	3	0	6	2	0	1	3	0	0	0	0	3	4	3	2	1	1	1	3	0	48
hsa-miR-3136-3p	hsa-mir-3136	0	0	0	0	0	0	0	0	0	0	0	0	0	0	0	0	0	0	0	0	0	0	0	0	0	0	0	0	0	0	0	0	0	0	0	0	0
hsa-miR-3136-5p	hsa-mir-3136	0	0	0	0	0	0	0	0	0	0	0	0	0	0	0	0	0	0	0	0	0	0	0	0	0	0	0	0	0	0	0	0	0	0	0	0	0
hsa-miR-3137	hsa-mir-3137	0	0	0	0	0	0	0	0	0	0	0	0	0	0	0	0	0	0	0	0	0	0	0	0	0	0	0	0	0	0	0	0	0	0	0	0	0
hsa-miR-3138	hsa-mir-3138	0	0	0	0	0	0	2	0	0	0	0	0	0	0	0	0	0	0	0	1	0	0	0	0	0	0	0	0	0	1	1	1	1	0	0	0	7
hsa-miR-3139	hsa-mir-3139	0	0	0	0	0	0	0	0	0	0	0	0	0	0	0	0	0	0	0	0	0	0	0	0	0	0	0	0	0	0	0	0	0	0	1	0	1
hsa-miR-3140-3p	hsa-mir-3140	0	0	0	0	0	0	0	0	0	0	0	0	0	0	0	0	0	0	0	0	0	0	0	0	0	0	0	0	0	0	0	0	0	0	0	0	0
hsa-miR-3140-5p	hsa-mir-3140	0	0	0	0	0	0	0	0	0	0	0	0	0	0	0	0	0	0	0	0	0	0	0	0	0	0	0	0	0	0	0	0	0	0	0	0	0
hsa-miR-3141	hsa-mir-3141	0	0	4	2	0	3	0	0	0	0	0	0	0	1	0	1	0	4	4	1	0	5	2	1	0	1	0	2	2	0	1	1	1	0	1	2	39
hsa-miR-3142	hsa-mir-3142	2	2	3	6	0	3	1	0	0	1	0	1	1	5	3	4	6	5	3	2	0	1	0	1	3	3	0	1	0	7	2	4	5	3	0	4	82
hsa-miR-3143	hsa-mir-3143	0	0	0	0	0	0	0	0	0	0	0	0	0	0	0	0	0	0	0	0	0	0	0	0	0	0	0	0	0	0	0	0	0	0	0	0	0
hsa-miR-3144-3p	hsa-mir-3144	0	0	0	0	0	1	0	0	0	0	0	0	0	0	0	0	1	1	0	0	0	0	0	0	0	0	0	0	1	0	0	0	0	0	0	0	4
hsa-miR-3144-5p	hsa-mir-3144	0	0	0	0	0	0	0	0	0	0	0	0	0	0	0	0	0	0	0	0	0	0	0	0	0	0	0	0	0	0	0	0	0	1	0	0	1
hsa-miR-3145-3p	hsa-mir-3145	0	0	0	0	0	0	0	0	0	0	0	0	0	0	0	0	0	0	0	0	0	0	0	0	0	0	0	0	0	0	0	0	0	0	0	0	0
hsa-miR-3145-5p	hsa-mir-3145	0	0	0	0	0	0	0	0	0	0	0	0	0	0	0	0	0	0	0	0	0	0	0	0	0	0	0	0	0	0	0	0	0	0	0	0	0
hsa-miR-3146	hsa-mir-3146	0	0	0	0	0	0	0	0	0	0	0	0	0	0	0	0	0	0	0	0	0	0	0	0	0	0	0	0	0	0	0	0	0	0	0	0	0
hsa-miR-3147	hsa-mir-3147	0	0	0	1	0	0	0	0	0	0	0	0	0	0	0	0	3	0	0	0	0	0	0	0	1	0	0	0	0	0	0	0	0	0	0	0	5
hsa-miR-3148	hsa-mir-3148	0	0	0	0	0	0	0	0	0	0	0	0	0	0	0	0	0	0	0	0	0	0	0	0	0	0	0	0	0	0	0	0	0	0	0	0	0
hsa-miR-3149	hsa-mir-3149	0	0	1	0	1	0	0	0	0	0	1	0	0	1	0	0	0	0	0	1	0	0	0	0	0	0	0	1	1	0	1	0	4	1	0	0	13
hsa-miR-3150a-3p	hsa-mir-3150a	0	0	0	0	0	0	0	0	0	0	0	0	0	0	0	0	0	0	0	0	0	0	0	0	0	0	0	0	0	0	0	0	0	0	0	0	0
hsa-miR-3150a-5p	hsa-mir-3150a	0	0	0	0	0	0	0	0	0	1	0	0	0	0	0	0	0	0	0	0	0	0	0	0	0	2	0	0	0	0	0	0	3	0	0	0	6
hsa-miR-3150b-3p	hsa-mir-3150b	1	1	0	0	0	0	0	0	0	2	0	0	0	0	0	1	1	0	0	0	0	0	0	0	0	0	0	2	0	0	1	1	0	0	0	0	10
hsa-miR-3150b-5p	hsa-mir-3150b	0	1	0	0	0	0	0	0	0	0	0	1	0	0	0	0	0	0	0	0	0	0	0	0	0	1	0	0	0	0	0	2	0	0	0	0	5
hsa-miR-3151-3p	hsa-mir-3151	0	0	0	0	0	0	0	0	0	0	0	0	0	0	0	0	0	0	0	0	0	0	0	0	0	0	0	0	0	0	0	0	0	0	0	0	0
hsa-miR-3151-5p	hsa-mir-3151	0	0	0	0	0	0	0	0	0	0	0	0	0	0	0	0	0	0	0	0	0	0	0	0	0	2	0	0	0	0	0	0	0	0	1	0	3
hsa-miR-3152-3p	hsa-mir-3152	0	0	0	0	0	0	0	0	0	0	0	0	0	0	0	0	0	0	0	0	0	0	0	0	0	0	0	0	0	0	0	0	0	0	0	0	0
hsa-miR-3152-5p	hsa-mir-3152	0	0	0	0	0	0	0	0	0	0	0	0	0	0	0	0	0	0	0	0	0	0	0	0	0	0	0	0	0	0	0	0	0	0	0	0	0
hsa-miR-3153	hsa-mir-3153	0	0	0	0	0	0	0	0	0	0	0	0	0	0	0	0	2	0	0	0	0	0	0	0	0	0	0	0	0	0	0	0	0	0	0	0	2
hsa-miR-3154	hsa-mir-3154	0	0	0	3	1	1	1	0	0	0	0	0	1	1	0	0	0	1	0	1	0	2	1	2	0	1	0	0	0	1	0	0	0	1	0	0	18
hsa-miR-3155a	hsa-mir-3155a	0	0	0	0	0	0	0	0	0	0	0	0	0	0	0	0	0	0	0	0	0	0	1	0	0	0	0	0	0	0	0	0	0	0	0	0	1
hsa-miR-3155b	hsa-mir-3155b	0	0	0	0	0	0	0	0	0	0	0	0	0	0	0	0	0	0	0	0	0	0	0	0	0	0	0	0	0	0	0	0	0	0	0	0	0
hsa-miR-3156-3p	hsa-mir-3156-1	0	0	0	0	0	0	0	0	0	0	0	0	0	0	0	0	0	0	0	0	0	0	0	0	0	0	0	0	0	0	0	0	0	0	0	0	0
hsa-miR-3156-5p	hsa-mir-3156-1	0	0	0	0	0	0	0	0	0	0	0	0	0	1	0	0	0	2	0	0	0	0	0	0	0	0	0	0	0	0	0	0	0	0	0	0	3
hsa-miR-3157-3p	hsa-mir-3157	0	0	0	0	0	0	0	0	0	0	0	0	0	0	0	0	0	0	0	0	0	0	0	0	0	0	0	0	0	0	0	0	0	0	0	0	0
hsa-miR-3157-5p	hsa-mir-3157	0	0	0	2	0	0	0	0	0	1	0	0	0	0	0	0	0	0	0	0	0	0	0	0	0	0	0	0	0	0	1	0	0	0	0	0	4
hsa-miR-3158-3p	hsa-mir-3158-1	0	0	2	0	2	0	1	0	0	0	0	0	0	0	1	0	0	0	0	0	0	0	1	0	0	1	1	1	0	1	1	0	0	3	0	0	15
hsa-miR-3158-5p	hsa-mir-3158-2	0	1	0	0	2	0	0	0	0	0	0	0	0	0	0	0	0	0	1	1	0	0	0	0	0	0	0	0	0	0	0	0	0	0	0	0	5
hsa-miR-3159	hsa-mir-3159	2	0	0	0	0	0	0	0	0	0	0	0	0	0	0	0	0	0	0	0	0	0	0	0	0	0	0	0	0	0	0	0	0	0	0	0	2
hsa-miR-3160-3p	hsa-mir-3160-1	0	0	0	0	0	0	0	0	0	0	0	0	0	0	0	0	0	0	0	0	0	0	0	0	0	0	0	0	0	0	0	0	0	0	0	0	0
hsa-miR-3160-5p	hsa-mir-3160-1	0	0	0	0	0	0	0	0	0	0	0	0	0	0	0	0	0	0	0	0	0	0	0	0	0	0	0	0	0	0	0	0	0	0	0	0	0
hsa-miR-3161	hsa-mir-3161	0	0	0	0	0	0	0	0	0	0	0	0	0	0	0	0	0	1	0	0	0	0	0	0	0	0	0	0	0	0	0	0	0	0	0	0	1
hsa-miR-3162-3p	hsa-mir-3162	2	17	20	15	7	14	7	0	0	22	0	20	9	17	10	12	14	23	27	25	1	1	13	4	4	12	1	6	11	30	11	20	3	32	1	6	417
hsa-miR-3162-5p	hsa-mir-3162	0	0	0	0	0	0	0	0	0	0	0	0	0	0	1	0	0	0	0	0	0	0	1	0	0	2	0	2	2	0	1	0	0	0	0	0	9
hsa-miR-3163	hsa-mir-3163	0	0	0	0	0	0	0	0	0	0	0	0	0	0	0	0	0	0	0	0	0	1	0	0	0	1	0	0	0	0	0	0	0	0	0	0	2
hsa-miR-3164	hsa-mir-3164	0	0	0	0	0	0	0	0	0	0	0	0	0	0	0	0	0	0	0	0	0	0	0	0	0	0	0	0	0	0	0	0	0	0	0	0	0
hsa-miR-3165	hsa-mir-3165	0	0	0	0	0	0	0	0	0	0	0	0	0	0	0	0	0	0	0	0	0	0	0	0	0	0	0	0	0	0	0	0	0	0	0	0	0
hsa-miR-3166	hsa-mir-3166	0	0	0	0	0	0	1	0	0	0	0	0	0	0	0	0	0	0	0	0	0	0	0	0	0	0	0	0	0	0	0	0	0	0	0	0	1
hsa-miR-3167	hsa-mir-3167	0	0	0	0	0	0	0	0	0	0	0	0	0	0	0	0	0	0	0	0	0	0	0	0	0	0	0	0	0	0	0	0	0	0	0	0	0
hsa-miR-3168	hsa-mir-3168	340	296	380	301	354	461	567	899	4	229	15	60	201	310	79	301	246	421	288	1246	804	833	730	458	602	788	387	407	651	1016	985	878	768	898	523	857	18583
hsa-miR-3169	hsa-mir-3169	0	0	0	0	0	0	0	0	0	0	0	0	0	0	0	0	0	0	0	0	0	0	0	0	0	0	0	0	0	0	0	0	0	0	0	0	0
hsa-miR-3170	hsa-mir-3170	0	0	0	0	0	0	0	0	0	0	0	0	0	0	0	0	0	0	0	0	0	0	0	0	0	0	0	0	0	0	0	0	0	0	0	0	0
hsa-miR-3171	hsa-mir-3171	0	0	0	0	0	0	0	0	0	0	0	0	0	0	0	0	0	0	0	0	0	0	0	0	0	0	0	0	0	0	0	0	0	0	0	0	0
hsa-miR-3173-3p	hsa-mir-3173	0	0	0	0	0	0	0	0	0	0	0	0	0	1	0	0	0	1	0	0	1	0	1	0	0	0	0	0	0	2	0	0	0	0	0	0	6
hsa-miR-3173-5p	hsa-mir-3173	0	0	1	1	0	0	0	0	0	1	0	0	0	1	0	1	0	0	0	5	1	4	0	0	0	1	0	4	0	4	2	2	0	4	0	0	32
hsa-miR-3174	hsa-mir-3174	0	1	0	0	0	0	0	0	0	0	0	0	0	0	0	0	0	0	0	0	0	0	0	0	0	0	0	0	0	0	0	0	0	0	0	0	1
hsa-miR-3175	hsa-mir-3175	0	1	0	0	0	0	2	0	0	0	0	0	0	0	1	0	1	2	0	0	0	0	0	0	0	0	1	0	2	0	2	0	1	0	0	1	14
hsa-miR-3176	hsa-mir-3176	0	0	0	0	0	0	0	0	0	0	0	0	0	0	0	2	0	1	1	1	0	0	1	1	0	3	0	0	3	0	3	2	0	0	0	2	20
hsa-miR-3177-3p	hsa-mir-3177	0	0	0	1	0	0	0	0	0	0	0	0	1	0	0	1	0	0	0	0	0	0	0	1	1	0	0	0	1	1	0	0	0	1	0	0	8
hsa-miR-3177-5p	hsa-mir-3177	0	0	0	0	0	0	0	0	0	0	0	0	0	0	0	0	0	0	0	0	0	0	0	0	0	0	0	0	0	0	0	0	0	0	0	0	0
hsa-miR-3178	hsa-mir-3178	2163	2321	3531	2520	1926	2498	1441	11	12	1950	144	915	1794	2860	463	2983	2737	3206	2657	2670	264	2619	3017	1139	1181	1498	1408	1195	2319	2274	1543	2308	1566	4328	2177	737	68375
hsa-miR-3179	hsa-mir-3179-1	0	0	0	0	0	0	0	0	0	0	0	0	0	0	0	0	0	0	0	0	0	0	0	0	0	0	0	0	0	0	0	2	0	0	0	0	2
hsa-miR-3180	hsa-mir-3180-1	0	0	0	0	0	0	0	0	0	0	0	0	0	0	0	0	0	0	0	0	0	1	0	0	0	0	0	0	1	0	2	0	0	1	0	0	5
hsa-miR-3180-3p	hsa-mir-3180-1	0	0	0	0	0	0	0	0	0	0	0	0	0	0	0	0	0	0	0	0	0	1	0	0	0	0	0	0	1	0	2	0	0	1	0	0	5
hsa-miR-3180-5p	hsa-mir-3180-1	0	0	0	0	0	1	0	0	0	0	0	0	1	0	0	0	0	0	0	0	0	0	1	0	0	0	0	0	0	0	0	0	0	0	0	0	3
hsa-miR-3181	hsa-mir-3181	1	0	0	1	0	1	0	0	0	1	0	0	0	1	0	0	0	0	0	1	0	0	0	2	0	0	0	0	1	0	0	0	0	2	1	0	12
hsa-miR-3182	hsa-mir-3182	0	0	0	1	0	0	0	0	0	0	0	0	0	1	0	0	1	0	0	0	0	0	0	0	0	0	0	1	0	0	0	0	0	0	0	0	4
hsa-miR-3183	hsa-mir-3183	0	0	0	0	0	0	0	0	0	0	0	0	0	0	0	0	1	0	0	0	0	0	0	0	0	0	0	0	0	0	0	0	0	0	0	0	1
hsa-miR-3184-3p	hsa-mir-3184	0	1	0	0	0	0	0	0	0	0	0	0	0	0	0	0	0	0	0	0	0	0	0	0	0	1	0	0	0	0	0	0	0	0	0	0	2
hsa-miR-3184-5p	hsa-mir-3184	0	0	0	0	0	0	0	0	0	0	0	0	0	0	0	0	0	0	0	0	0	0	0	0	0	0	0	0	0	0	0	0	0	0	0	0	0
hsa-miR-3185	hsa-mir-3185	0	0	0	0	0	0	0	0	0	0	0	0	0	1	0	0	0	1	2	0	0	0	0	0	0	0	0	0	0	0	0	1	0	1	1	0	7
hsa-miR-3186-3p	hsa-mir-3186	0	0	0	0	0	0	0	0	0	0	0	0	0	0	0	0	0	0	0	0	0	0	0	0	0	0	0	0	0	0	0	0	0	0	0	0	0
hsa-miR-3186-5p	hsa-mir-3186	0	0	0	0	0	0	0	0	0	0	0	0	0	0	0	0	0	0	0	0	0	0	0	0	0	0	0	0	0	0	0	0	0	0	0	0	0
hsa-miR-3187-3p	hsa-mir-3187	1	0	0	0	0	0	1	0	0	0	0	0	0	0	0	0	1	0	0	1	0	0	0	0	0	2	1	1	1	2	0	0	3	0	0	0	14
hsa-miR-3187-5p	hsa-mir-3187	0	0	0	0	0	0	0	0	0	0	0	0	0	0	0	0	0	0	0	0	0	0	0	0	0	0	0	0	0	0	0	0	0	0	0	0	0
hsa-miR-3188	hsa-mir-3188	0	0	0	0	0	0	3	0	0	1	0	0	1	0	0	0	0	0	1	0	0	1	1	0	0	0	0	0	0	0	0	0	0	0	0	0	8
hsa-miR-3189-3p	hsa-mir-3189	0	0	0	0	0	0	0	0	0	0	0	0	0	0	0	0	0	0	0	0	0	0	0	0	0	0	0	0	0	0	0	0	0	0	0	0	0
hsa-miR-3189-5p	hsa-mir-3189	0	0	0	0	0	0	0	0	0	0	0	0	0	0	0	0	0	0	0	0	0	0	0	0	0	0	0	0	0	0	0	0	0	0	0	0	0
hsa-miR-3190-3p	hsa-mir-3190	0	0	0	0	0	0	0	0	0	0	0	0	0	0	0	2	0	0	0	0	0	1	0	0	0	0	0	0	0	0	0	0	0	0	0	0	3
hsa-miR-3190-5p	hsa-mir-3190	0	0	0	0	0	0	0	0	0	0	0	0	0	0	0	0	0	0	0	0	0	0	0	0	0	0	0	0	0	0	0	0	0	0	0	0	0
hsa-miR-3191-3p	hsa-mir-3191	0	0	0	0	0	0	0	0	0	0	0	0	1	1	0	0	0	0	0	0	0	0	0	0	0	0	0	0	0	0	0	0	0	0	0	0	2
hsa-miR-3191-5p	hsa-mir-3191	0	0	0	0	0	0	0	0	0	0	0	0	0	0	0	0	0	0	0	0	0	0	0	0	0	0	0	0	0	0	0	0	0	0	0	0	0
hsa-miR-3192-3p	hsa-mir-3192	0	0	0	0	0	0	0	0	0	0	0	0	0	0	0	0	0	0	0	0	0	0	0	0	0	0	0	0	0	0	0	0	0	0	0	0	0
hsa-miR-3192-5p	hsa-mir-3192	0	0	1	0	0	0	0	0	0	0	0	0	1	0	0	0	0	0	0	0	0	0	0	0	0	0	0	0	0	0	0	0	0	0	0	0	2
hsa-miR-3193	hsa-mir-3193	0	0	0	0	0	0	0	0	0	0	0	0	0	1	0	0	0	0	0	0	0	0	0	0	0	1	0	0	0	0	0	0	0	0	0	0	2
hsa-miR-3194-3p	hsa-mir-3194	0	0	0	0	0	0	0	0	0	0	0	0	0	0	0	1	0	0	0	0	0	0	0	0	0	0	0	0	0	0	0	0	0	0	1	1	3
hsa-miR-3194-5p	hsa-mir-3194	0	0	1	0	0	0	0	0	0	0	0	0	0	0	0	0	0	1	1	1	0	0	0	0	0	1	0	0	0	1	0	1	1	0	0	0	8
hsa-miR-3195	hsa-mir-3195	2766	2046	3344	2492	2693	2092	2230	8	13	2616	104	870	2713	2940	643	2855	3871	2776	2176	5516	693	3126	3778	2065	2260	2825	2215	1677	4228	5166	3537	3640	1885	4762	2560	2143	91324
hsa-miR-3196	hsa-mir-3196	330	266	375	279	288	293	244	0	0	287	16	116	260	357	91	311	389	349	288	388	47	185	261	170	198	214	197	229	473	346	262	294	153	487	185	131	8759
hsa-miR-3197	hsa-mir-3197	0	0	0	0	0	0	0	0	0	0	0	0	1	0	0	0	0	0	0	0	0	0	0	0	0	0	0	0	0	0	0	0	0	0	0	0	1
hsa-miR-3198	hsa-mir-3198-1	0	0	0	0	0	1	1	0	0	0	0	0	0	0	0	0	0	2	0	0	0	0	0	0	0	1	0	0	0	0	0	1	0	0	0	0	6
hsa-miR-3199	hsa-mir-3199-1	0	2	0	0	0	0	0	0	0	0	0	0	0	0	0	0	0	0	0	0	0	0	0	0	0	1	0	0	0	0	0	0	0	0	3	0	6
hsa-miR-32-3p	hsa-mir-32	0	0	0	0	0	0	1	0	0	0	0	0	0	0	0	0	0	0	0	0	0	0	0	0	1	0	0	0	0	1	0	0	0	1	0	0	4
hsa-miR-32-5p	hsa-mir-32	0	0	0	0	0	0	1	0	0	0	0	0	0	0	0	0	0	0	2	0	0	0	1	0	0	0	0	0	0	2	0	0	0	0	0	0	6
hsa-miR-3200-3p	hsa-mir-3200	0	0	0	3	1	0	1	0	0	1	0	0	0	2	0	1	0	3	1	2	0	1	1	1	0	0	0	1	0	3	1	2	4	0	0	0	29
hsa-miR-3200-5p	hsa-mir-3200	0	0	0	0	0	0	0	0	0	0	0	0	0	0	0	0	0	1	1	0	0	1	0	0	0	0	0	0	0	0	0	0	0	0	0	0	3
hsa-miR-3201	hsa-mir-3201	0	0	0	0	0	0	0	0	0	0	0	0	0	0	0	0	0	0	0	0	0	0	0	0	0	0	0	1	0	0	0	0	0	0	0	0	1
hsa-miR-3202	hsa-mir-3202-1	0	0	0	0	0	0	0	0	0	0	0	0	0	0	0	0	0	0	0	0	0	0	0	0	0	2	0	0	0	0	0	0	0	2	0	0	4
hsa-miR-320a-3p	hsa-mir-320a	676	1899	2908	2500	997	1679	2095	14	9	1245	105	207	884	2223	411	1617	1886	2704	1697	4568	1096	1434	1469	2096	1808	2907	391	1919	1826	2758	3115	3766	3269	4854	998	651	64681
hsa-miR-320a-5p	hsa-mir-320a	7	6	2	8	2	5	0	0	0	4	1	1	2	5	1	9	7	5	7	11	2	1	4	8	5	4	1	0	6	6	4	5	2	11	5	3	150
hsa-miR-320b	hsa-mir-320b-2	153	478	615	535	218	365	421	5	6	249	25	78	215	466	96	383	374	587	419	938	361	430	579	529	294	415	88	299	879	559	733	861	467	743	278	137	14278
hsa-miR-320c	hsa-mir-320c-2	79	273	324	295	108	207	207	4	5	138	18	40	127	252	55	218	227	302	240	552	188	263	357	313	168	203	54	168	618	302	422	532	223	403	167	74	8126
hsa-miR-320d	hsa-mir-320d-1	49	155	238	189	63	114	122	3	2	80	14	23	62	169	40	132	155	209	144	281	110	175	239	175	106	106	35	102	405	167	240	303	134	244	104	37	4926
hsa-miR-320e	hsa-mir-320e	6	29	31	21	6	20	16	0	0	14	3	6	8	30	6	25	15	28	16	40	11	14	21	28	17	12	7	19	62	36	36	42	11	39	15	4	694
hsa-miR-323a-3p	hsa-mir-323a	4	13	18	28	7	7	14	0	0	16	0	16	13	15	1	14	33	10	16	22	3	1	3	11	11	6	4	5	7	15	9	11	23	16	7	3	382
hsa-miR-323a-5p	hsa-mir-323a	1	0	0	0	2	0	0	0	0	0	0	0	0	1	0	0	0	1	0	0	0	0	0	0	0	0	0	0	0	3	0	0	0	0	0	1	9
hsa-miR-323b-3p	hsa-mir-323b	1	1	4	10	1	1	1	0	0	2	0	2	3	2	1	1	3	1	3	2	1	1	1	3	0	3	1	1	2	4	2	2	4	2	0	0	66
hsa-miR-323b-5p	hsa-mir-323b	0	0	0	0	0	0	0	0	0	0	0	0	0	0	0	0	0	0	0	0	0	0	0	0	0	0	0	0	0	0	0	0	0	0	0	0	0
hsa-miR-324-3p	hsa-mir-324	12	16	15	7	7	4	13	0	0	8	0	4	6	13	3	9	15	21	14	27	1	8	10	5	8	18	2	14	19	17	30	25	14	55	14	1	435
hsa-miR-324-5p	hsa-mir-324	2	3	8	8	4	4	3	0	0	5	3	0	2	7	1	8	6	10	9	11	1	7	3	2	3	9	0	7	2	3	4	13	4	10	3	4	169
hsa-miR-325	hsa-mir-325	0	0	0	0	0	0	0	0	0	0	0	0	0	0	0	0	0	0	0	0	0	0	0	0	0	0	0	0	0	0	0	0	0	0	0	0	0
hsa-miR-326	hsa-mir-326	1	3	0	3	0	2	0	0	0	5	0	2	6	1	0	3	5	12	3	6	0	3	2	2	7	4	1	3	6	3	9	3	2	4	0	3	104
hsa-miR-328-3p	hsa-mir-328	12	9	20	19	16	8	10	0	0	17	1	1	8	17	3	10	18	16	19	32	5	7	6	6	13	22	4	16	7	38	32	23	13	62	15	4	509
hsa-miR-328-5p	hsa-mir-328	0	0	0	0	0	0	0	0	0	0	0	0	1	0	0	0	0	0	1	1	0	0	0	0	0	0	0	0	0	0	0	0	0	0	0	0	3
hsa-miR-329-3p	hsa-mir-329-1	1	4	3	1	0	0	1	0	0	4	0	0	2	3	0	2	3	3	3	4	0	0	0	3	1	1	0	0	1	1	1	1	1	4	1	0	49
hsa-miR-329-5p	hsa-mir-329-1	0	0	0	0	0	0	0	0	0	0	0	0	0	0	0	0	0	0	0	0	0	1	0	0	0	0	0	0	0	0	0	0	0	0	0	0	1
hsa-miR-330-3p	hsa-mir-330	2	7	31	8	3	5	7	1	0	8	0	1	7	16	1	12	16	24	10	18	2	6	9	7	8	5	3	8	6	11	7	13	11	12	2	1	288
hsa-miR-330-5p	hsa-mir-330	0	0	1	0	0	0	1	0	0	1	0	0	1	0	0	0	1	0	0	0	0	0	0	0	0	1	0	0	0	0	1	1	0	1	0	0	9
hsa-miR-331-3p	hsa-mir-331	4	16	24	28	11	10	8	0	0	24	1	11	10	22	8	7	21	27	16	39	1	2	1	20	23	31	5	17	3	14	24	38	14	56	4	6	546
hsa-miR-331-5p	hsa-mir-331	0	1	1	1	0	0	1	0	0	0	1	0	0	0	0	0	0	0	1	1	0	0	0	0	0	0	0	2	1	0	0	5	0	1	0	0	16
hsa-miR-335-3p	hsa-mir-335	0	2	1	0	0	0	0	0	0	0	0	0	1	3	0	0	2	0	0	2	0	0	2	0	0	0	0	0	0	1	0	1	0	1	0	0	16
hsa-miR-335-5p	hsa-mir-335	0	0	1	0	0	0	0	0	0	1	0	0	0	1	0	1	2	0	0	0	0	0	0	0	0	2	0	0	1	0	1	1	1	6	0	2	20
hsa-miR-337-3p	hsa-mir-337	0	2	2	1	0	0	2	0	0	1	0	0	1	0	0	1	0	1	1	2	0	0	0	0	2	2	0	2	0	0	1	0	0	0	0	0	21
hsa-miR-337-5p	hsa-mir-337	0	0	1	2	1	1	1	0	0	1	0	0	6	2	1	4	0	1	3	6	0	1	0	0	4	1	0	1	2	5	2	1	4	1	1	0	53
hsa-miR-338-3p	hsa-mir-338	1	18	27	28	2	25	2	0	0	5	1	2	0	10	0	22	2	23	17	14	1	0	2	6	3	3	0	7	4	14	4	14	8	8	2	0	275
hsa-miR-338-5p	hsa-mir-338	0	10	27	8	4	13	7	0	0	2	0	3	2	6	2	17	5	20	10	10	2	8	2	3	10	6	1	8	4	11	5	15	4	5	3	0	233
hsa-miR-339-3p	hsa-mir-339	1	4	12	8	4	4	5	1	0	2	2	0	1	11	2	4	12	9	5	5	2	1	0	7	1	4	2	1	7	3	5	1	1	10	1	0	138
hsa-miR-339-5p	hsa-mir-339	12	23	20	25	10	15	14	0	0	26	0	5	18	28	1	19	39	47	29	28	1	6	8	30	23	23	8	17	8	16	20	17	29	37	6	3	611
hsa-miR-33a-3p	hsa-mir-33a	0	0	0	0	0	0	0	0	0	0	0	0	0	1	0	0	0	0	0	0	0	0	0	0	0	2	0	0	0	0	0	0	0	0	0	0	3
hsa-miR-33a-5p	hsa-mir-33a	0	2	2	0	0	0	0	0	0	0	0	0	3	1	0	0	0	1	0	1	0	0	0	1	0	1	0	0	2	0	1	1	1	1	0	4	22
hsa-miR-33b-3p	hsa-mir-33b	0	1	0	0	5	1	0	0	0	0	0	0	1	1	0	0	0	1	2	1	0	0	2	1	1	1	0	0	0	3	2	1	1	1	0	1	27
hsa-miR-33b-5p	hsa-mir-33b	0	0	0	0	0	0	0	0	0	0	0	0	0	2	0	0	0	0	0	0	0	0	0	0	0	0	0	0	0	0	1	0	0	0	0	2	5
hsa-miR-340-3p	hsa-mir-340	0	2	5	4	0	0	2	0	0	1	0	1	1	4	0	1	2	4	0	1	0	1	0	1	1	2	0	0	0	1	2	0	2	2	1	0	41
hsa-miR-340-5p	hsa-mir-340	0	0	0	3	0	0	0	0	0	0	0	0	2	3	0	0	2	0	1	1	1	0	0	0	1	1	0	1	0	1	2	2	2	1	0	1	25
hsa-miR-342-3p	hsa-mir-342	236	744	1533	1227	437	368	1057	3	7	937	37	125	476	1338	261	746	909	1434	722	1482	125	393	340	751	782	1288	135	741	236	943	1236	1614	1649	2707	348	129	27496
hsa-miR-342-5p	hsa-mir-342	16	24	43	51	13	23	33	0	0	28	0	5	15	35	8	24	35	54	30	81	16	10	20	27	24	52	3	22	10	29	38	49	53	78	13	4	966
hsa-miR-345-3p	hsa-mir-345	0	0	0	0	0	0	0	0	0	0	0	0	0	0	0	0	0	0	0	0	0	0	0	0	0	0	0	0	0	0	0	0	0	0	0	0	0
hsa-miR-345-5p	hsa-mir-345	6	13	17	18	11	3	7	0	0	10	0	1	11	10	5	14	11	9	14	10	3	9	3	12	14	6	3	4	6	5	6	8	7	21	4	1	282
hsa-miR-346	hsa-mir-346	0	0	1	0	0	1	3	0	0	1	0	0	1	3	0	0	0	0	1	1	0	1	0	1	1	2	0	0	0	1	2	1	0	1	1	0	23
hsa-miR-34a-3p	hsa-mir-34a	0	0	0	0	0	0	0	0	0	0	0	0	0	0	0	0	0	2	0	0	0	0	0	0	0	0	0	0	0	0	0	0	0	0	0	0	2
hsa-miR-34a-5p	hsa-mir-34a	6	9	17	23	10	6	13	0	0	8	1	2	3	22	0	9	6	18	10	18	2	7	4	7	9	12	4	12	4	14	16	15	11	24	8	2	332
hsa-miR-34b-3p	hsa-mir-34b	0	0	2	2	1	0	0	0	0	0	0	0	0	1	0	1	0	6	2	4	0	0	0	0	3	1	0	1	2	0	2	0	0	1	0	0	29
hsa-miR-34b-5p	hsa-mir-34b	0	0	0	1	0	0	0	0	0	0	0	0	0	0	0	0	1	0	0	0	0	0	0	0	0	0	0	0	0	0	0	0	0	1	0	0	3
hsa-miR-34c-3p	hsa-mir-34c	0	2	1	5	1	0	0	0	0	2	0	0	0	0	0	3	1	1	1	3	0	1	0	0	0	2	0	0	0	0	1	0	0	5	0	0	29
hsa-miR-34c-5p	hsa-mir-34c	2	3	0	1	0	0	0	0	0	0	0	0	0	0	0	0	0	0	0	0	0	0	0	0	0	0	0	0	0	0	0	1	0	0	0	0	7
hsa-miR-3529-3p	hsa-mir-3529	0	0	0	0	0	0	0	0	0	0	0	0	0	0	0	0	0	0	0	0	0	0	0	0	0	0	0	0	0	0	0	0	0	0	0	0	0
hsa-miR-3529-5p	hsa-mir-3529	0	0	0	0	0	0	0	0	0	0	0	0	0	0	0	0	0	0	0	0	0	0	0	0	0	0	0	0	0	0	0	0	0	0	0	0	0
hsa-miR-3605-3p	hsa-mir-3605	4	4	7	4	1	3	8	0	0	3	0	1	5	6	2	8	8	6	1	13	4	2	3	3	4	9	3	4	4	10	5	8	11	19	3	1	177
hsa-miR-3605-5p	hsa-mir-3605	0	0	1	1	0	0	0	0	0	0	0	0	0	0	0	0	1	0	1	1	1	2	0	1	0	1	0	0	0	1	0	0	0	3	0	0	14
hsa-miR-3606-3p	hsa-mir-3606	0	0	0	0	0	0	0	0	0	0	0	0	0	0	0	0	0	0	0	0	0	0	0	0	0	0	0	0	0	0	0	0	0	0	0	0	0
hsa-miR-3606-5p	hsa-mir-3606	0	0	0	0	0	0	0	0	0	0	0	0	0	0	0	0	0	0	0	0	0	0	0	0	0	0	0	0	0	0	0	0	0	0	0	0	0
hsa-miR-3609	hsa-mir-3609	2	2	2	5	1	4	2	0	0	7	2	0	15	12	1	6	21	3	5	8	3	0	2	5	5	7	1	0	9	8	5	7	3	13	2	1	169
hsa-miR-361-3p	hsa-mir-361	16	26	72	38	16	11	40	0	1	42	1	8	32	59	11	38	47	61	33	51	11	25	29	15	25	39	10	24	19	56	47	61	59	114	22	9	1168
hsa-miR-361-5p	hsa-mir-361	32	87	140	147	48	74	94	1	0	125	14	29	81	195	21	89	118	207	109	107	14	55	45	74	42	79	20	87	33	102	101	138	176	269	43	8	3004
hsa-miR-3610	hsa-mir-3610	0	0	0	1	0	0	2	0	0	2	0	0	1	0	0	0	0	0	0	0	0	0	1	0	0	0	0	0	0	0	0	0	0	0	1	0	8
hsa-miR-3611	hsa-mir-3611	0	0	0	0	0	0	0	0	0	0	0	0	0	0	0	0	0	0	0	0	0	0	0	0	0	0	0	0	0	1	0	0	0	0	0	0	1
hsa-miR-3612	hsa-mir-3612	0	0	0	1	0	0	0	0	0	0	0	0	0	0	0	0	1	0	2	2	0	0	0	0	3	0	0	0	0	0	1	0	1	0	0	0	11
hsa-miR-3613-3p	hsa-mir-3613	0	1	1	1	0	0	0	0	0	1	1	1	1	3	2	0	1	2	1	2	0	0	0	1	0	4	0	2	0	1	0	0	0	1	0	1	28
hsa-miR-3613-5p	hsa-mir-3613	0	0	1	0	0	0	2	0	0	0	0	0	0	0	0	0	0	0	0	0	0	0	0	0	0	0	0	0	0	0	0	3	0	0	0	0	6
hsa-miR-3614-3p	hsa-mir-3614	0	0	0	1	0	0	0	0	0	0	0	0	1	0	0	0	0	0	0	0	0	0	0	0	0	1	0	0	0	0	0	0	0	0	0	0	3
hsa-miR-3614-5p	hsa-mir-3614	0	0	0	0	0	0	2	0	0	0	0	0	1	0	0	0	0	0	0	0	0	0	0	1	0	0	0	0	0	0	1	0	0	0	0	0	5
hsa-miR-3615	hsa-mir-3615	3	10	26	17	5	19	9	0	0	12	2	3	4	26	4	6	17	21	10	20	1	2	5	13	9	10	2	17	8	13	20	22	18	27	4	9	394
hsa-miR-3616-3p	hsa-mir-3616	0	0	0	0	0	0	0	0	0	0	0	0	0	0	0	0	0	0	0	0	0	0	0	0	0	0	0	0	0	0	0	0	0	0	0	0	0
hsa-miR-3616-5p	hsa-mir-3616	0	0	0	0	0	0	0	0	0	0	0	0	0	0	0	0	0	0	0	0	0	0	0	0	0	0	0	0	0	0	0	0	0	0	0	0	0
hsa-miR-3617-3p	hsa-mir-3617	0	0	3	0	0	1	0	0	0	0	0	0	0	0	0	0	0	1	3	3	0	0	0	0	0	1	0	0	2	0	0	1	0	0	0	0	15
hsa-miR-3617-5p	hsa-mir-3617	0	0	0	1	0	0	0	0	0	0	0	0	0	1	0	0	0	0	0	1	0	1	0	0	0	0	0	0	0	2	0	0	0	0	0	0	6
hsa-miR-3618	hsa-mir-3618	0	0	0	0	0	0	0	0	0	0	0	0	0	0	0	0	0	0	0	0	0	0	0	0	0	0	0	0	0	0	0	0	0	0	0	0	0
hsa-miR-3619-3p	hsa-mir-3619	0	1	0	0	0	0	0	0	0	0	0	0	0	0	0	1	0	0	0	0	0	0	0	0	0	0	0	0	0	1	1	2	0	0	0	0	6
hsa-miR-3619-5p	hsa-mir-3619	0	0	0	0	0	0	0	0	0	0	0	1	0	0	0	0	0	0	0	0	0	0	0	0	0	0	0	0	0	0	0	0	0	0	0	0	1
hsa-miR-362-3p	hsa-mir-362	0	1	1	0	0	0	0	0	0	2	0	0	3	0	0	0	1	2	0	0	0	0	0	0	0	0	0	0	0	1	0	0	1	0	0	0	12
hsa-miR-362-5p	hsa-mir-362	1	4	14	13	2	2	8	0	0	9	0	2	5	8	2	5	7	5	5	9	2	1	3	2	3	9	0	2	3	4	8	9	7	15	5	1	175
hsa-miR-3620-3p	hsa-mir-3620	0	0	0	0	0	0	0	0	0	0	0	0	0	0	0	0	1	0	0	0	0	0	0	0	0	0	0	0	0	0	0	0	0	0	0	0	1
hsa-miR-3620-5p	hsa-mir-3620	0	0	2	1	0	2	1	0	0	0	0	1	0	0	0	2	2	0	4	1	1	1	0	1	0	1	0	0	1	1	5	1	0	1	0	1	30
hsa-miR-3621	hsa-mir-3621	0	0	0	0	1	0	0	0	0	0	0	0	0	0	0	0	0	0	0	0	0	0	1	0	0	2	0	1	3	0	1	1	0	1	0	0	11
hsa-miR-3622a-3p	hsa-mir-3622a	0	0	0	0	0	0	0	0	0	0	0	0	1	0	0	1	1	0	0	0	0	0	0	0	0	0	0	0	0	0	0	0	0	0	0	0	3
hsa-miR-3622a-5p	hsa-mir-3622a	0	0	0	0	0	0	0	0	0	0	0	0	0	0	0	0	0	0	0	0	0	2	0	0	1	0	0	0	0	4	0	0	2	1	0	1	11
hsa-miR-3622b-3p	hsa-mir-3622b	0	0	0	0	0	0	0	0	0	0	0	0	0	0	0	0	0	0	0	0	0	0	0	0	0	0	0	0	0	0	0	0	0	0	0	0	0
hsa-miR-3622b-5p	hsa-mir-3622b	0	0	0	0	0	0	0	0	0	0	0	0	0	1	0	0	0	0	0	0	0	0	0	0	0	0	0	0	0	0	0	0	0	0	0	0	1
hsa-miR-363-3p	hsa-mir-363	0	10	11	9	1	7	4	0	0	4	0	1	4	3	1	8	9	13	10	7	1	0	5	2	6	8	0	0	12	5	7	8	4	2	2	0	164
hsa-miR-363-5p	hsa-mir-363	0	0	0	0	0	0	0	0	0	0	0	0	0	0	0	1	0	1	1	0	0	1	0	1	0	0	0	0	1	0	0	0	0	0	0	0	6
hsa-miR-3646	hsa-mir-3646	0	0	0	0	0	0	0	0	0	0	0	0	0	0	0	0	0	0	0	0	0	0	0	0	0	0	0	0	0	0	0	0	0	0	0	0	0
hsa-miR-3648	hsa-mir-3648-1	0	2	2	2	0	2	0	0	0	1	0	1	2	2	0	3	3	7	3	4	4	4	1	1	0	2	0	2	6	3	1	4	1	7	3	1	74
hsa-miR-3649	hsa-mir-3649	0	0	0	0	0	0	0	0	0	0	0	0	0	0	0	0	0	0	0	0	0	0	0	0	0	0	0	0	0	0	0	0	0	0	0	0	0
hsa-miR-3650	hsa-mir-3650	0	0	0	0	0	0	0	0	0	0	0	0	0	0	0	0	0	0	0	0	0	0	0	0	0	0	0	0	0	0	0	0	0	0	0	0	0
hsa-miR-3651	hsa-mir-3651	3	3	10	9	5	4	8	0	0	5	0	4	6	13	4	3	15	10	3	22	1	4	8	10	8	13	3	3	8	14	7	6	9	15	2	7	245
hsa-miR-3652	hsa-mir-3652	0	0	0	0	0	0	0	0	0	0	0	0	0	0	0	0	0	0	0	0	0	0	0	0	0	0	0	0	0	0	0	0	0	1	1	0	2
hsa-miR-3654	hsa-mir-3654	0	2	0	0	0	0	0	0	0	0	0	0	0	0	0	0	0	0	0	0	0	0	0	0	0	0	0	0	0	0	0	0	0	0	0	0	2
hsa-miR-3655	hsa-mir-3655	0	0	0	0	0	0	0	0	0	1	0	0	0	0	0	0	0	0	0	0	0	0	1	0	0	0	0	0	0	0	0	0	0	0	0	0	2
hsa-miR-3657	hsa-mir-3657	0	0	0	0	0	0	0	0	0	0	0	0	0	0	0	0	0	0	0	0	0	0	0	0	0	0	0	0	0	0	0	0	0	0	0	0	0
hsa-miR-3658	hsa-mir-3658	0	0	0	0	0	0	1	0	0	0	0	0	0	0	0	0	0	0	0	0	0	0	0	0	0	0	0	0	0	0	0	2	0	0	0	0	3
hsa-miR-3659	hsa-mir-3659	0	2	2	0	0	2	1	0	0	1	0	0	0	0	1	0	2	1	0	0	0	1	2	2	0	0	0	0	0	1	0	3	0	3	1	0	25
hsa-miR-365a-3p	hsa-mir-365a	142	258	713	493	174	271	486	1	1	687	42	86	398	871	192	289	518	830	297	679	19	77	75	364	368	699	39	266	67	521	500	768	908	1152	107	106	13464
hsa-miR-365a-5p	hsa-mir-365a	3	1	3	4	2	3	1	0	0	2	0	0	2	3	1	4	5	2	2	8	1	3	1	1	1	8	2	5	1	3	4	2	5	8	1	2	94
hsa-miR-365b-3p	hsa-mir-365b	142	258	713	493	174	271	486	1	1	687	42	86	398	871	192	289	518	830	297	679	19	77	75	364	368	699	39	266	67	521	500	768	908	1152	107	106	13464
hsa-miR-365b-5p	hsa-mir-365b	1	0	1	2	3	2	2	0	0	2	0	0	1	3	0	0	7	0	1	2	0	3	1	2	1	5	2	5	2	0	3	8	3	11	1	1	75
hsa-miR-3660	hsa-mir-3660	0	0	0	0	0	0	0	0	0	0	0	0	0	0	0	0	0	0	0	0	0	0	0	0	0	0	0	0	0	0	0	0	0	0	0	0	0
hsa-miR-3661	hsa-mir-3661	0	1	0	0	0	0	0	0	0	0	0	0	0	0	0	0	0	0	0	0	0	0	0	0	0	0	0	0	0	0	0	0	0	0	0	0	1
hsa-miR-3662	hsa-mir-3662	0	0	0	0	0	0	0	0	0	0	0	0	0	0	0	0	0	0	0	0	0	0	0	0	0	0	0	0	1	0	0	0	0	0	0	0	1
hsa-miR-3663-3p	hsa-mir-3663	0	0	0	0	0	0	0	0	0	0	0	0	0	0	0	0	1	0	0	0	0	0	0	0	0	0	0	0	0	0	1	1	1	1	1	0	6
hsa-miR-3663-5p	hsa-mir-3663	0	0	0	0	0	0	0	0	0	0	0	0	0	0	0	0	0	0	0	0	0	0	0	0	0	0	0	0	0	0	0	0	0	0	0	0	0
hsa-miR-3664-3p	hsa-mir-3664	0	0	0	0	0	0	0	0	0	0	0	0	0	0	0	0	0	0	0	0	0	0	0	0	0	0	0	0	0	0	0	0	0	0	0	0	0
hsa-miR-3664-5p	hsa-mir-3664	1	0	0	0	0	0	0	0	0	0	0	0	0	0	0	0	0	0	0	0	0	0	0	0	0	0	0	0	0	0	0	0	0	0	0	0	1
hsa-miR-3665	hsa-mir-3665	46	33	53	50	47	45	37	0	1	20	0	9	27	30	6	35	45	53	48	107	18	64	110	40	20	46	34	48	93	69	48	44	24	113	50	39	1552
hsa-miR-3666	hsa-mir-3666	0	0	0	0	0	0	0	0	0	0	0	0	0	0	0	0	0	0	0	0	0	0	0	0	0	0	0	0	0	0	0	0	0	0	0	0	0
hsa-miR-3667-3p	hsa-mir-3667	0	0	0	0	0	0	0	0	0	0	0	0	1	0	0	0	0	0	0	0	0	1	0	0	0	0	0	0	0	0	0	0	0	0	0	0	2
hsa-miR-3667-5p	hsa-mir-3667	0	0	0	0	0	0	0	0	0	0	0	0	0	0	1	0	0	0	0	0	0	0	0	0	0	0	0	0	0	0	0	0	0	0	0	0	1
hsa-miR-3668	hsa-mir-3668	0	0	0	0	0	0	0	0	0	0	0	0	0	0	0	0	0	0	0	0	0	0	0	0	0	0	0	0	0	0	0	0	0	0	0	0	0
hsa-miR-367-3p	hsa-mir-367	0	0	0	0	0	0	0	0	0	0	0	0	0	0	0	0	0	0	0	0	0	0	0	0	0	0	0	0	0	0	0	0	0	0	0	0	0
hsa-miR-367-5p	hsa-mir-367	0	0	0	0	0	0	0	0	0	0	0	0	0	0	0	0	0	0	0	0	0	0	0	0	0	0	0	0	0	0	0	0	0	0	0	0	0
hsa-miR-3670	hsa-mir-3670-1	0	0	0	0	0	1	0	0	0	0	0	0	0	0	0	0	0	0	0	0	0	0	0	0	0	0	0	0	0	0	0	0	0	0	0	0	1
hsa-miR-3671	hsa-mir-3671	0	0	0	0	0	0	0	0	0	0	0	0	0	0	0	0	0	0	0	0	0	0	0	0	0	0	0	0	0	0	0	1	0	0	0	0	1
hsa-miR-3672	hsa-mir-3672	0	0	0	0	0	0	0	0	0	0	0	0	0	0	0	0	0	0	0	0	0	0	0	0	0	0	0	0	0	0	0	0	0	0	0	0	0
hsa-miR-3674	hsa-mir-3674	0	0	0	0	0	0	0	0	0	0	0	0	0	0	0	0	0	0	0	0	0	0	0	0	0	0	0	0	0	0	0	0	0	0	0	0	0
hsa-miR-3675-3p	hsa-mir-3675	0	0	0	0	0	0	1	0	0	0	0	0	0	0	0	0	0	0	0	0	0	0	0	0	0	0	0	0	0	0	0	0	0	0	0	0	1
hsa-miR-3675-5p	hsa-mir-3675	0	0	0	0	0	0	0	0	0	0	0	0	0	0	0	0	0	0	0	0	0	0	0	0	0	0	0	0	0	0	0	0	0	0	0	0	0
hsa-miR-3677-3p	hsa-mir-3677	0	0	0	0	0	0	0	0	0	0	1	0	0	0	0	0	0	0	0	0	0	0	0	0	0	0	0	0	0	0	0	0	0	0	0	0	1
hsa-miR-3677-5p	hsa-mir-3677	0	0	0	0	0	0	0	0	0	0	0	0	0	0	0	0	0	0	0	0	0	0	0	0	0	0	0	0	0	0	0	0	0	0	0	0	0
hsa-miR-3678-3p	hsa-mir-3678	0	0	0	0	0	0	0	0	0	0	0	0	0	0	0	0	0	0	0	0	0	0	0	0	0	0	0	0	0	0	0	0	0	0	0	0	0
hsa-miR-3678-5p	hsa-mir-3678	0	0	0	0	0	0	0	0	0	0	0	0	0	0	0	0	0	0	0	0	0	0	0	0	0	0	0	0	0	0	0	0	0	0	0	0	0
hsa-miR-3679-3p	hsa-mir-3679	1	0	0	0	0	0	0	0	0	0	0	0	0	0	0	0	0	0	0	0	0	0	0	0	0	0	0	0	1	0	0	0	0	0	0	0	2
hsa-miR-3679-5p	hsa-mir-3679	1	1	1	2	0	1	0	0	0	0	0	0	1	0	0	0	0	0	0	1	0	0	0	1	0	1	0	0	0	2	0	2	0	1	0	0	15
hsa-miR-3680-3p	hsa-mir-3680-1	0	0	0	0	0	0	0	0	0	0	0	0	0	0	0	0	0	0	0	0	0	0	0	0	0	0	0	0	0	0	0	0	0	0	0	0	0
hsa-miR-3680-5p	hsa-mir-3680-1	0	0	0	0	0	0	0	0	0	0	0	0	0	0	0	0	0	0	0	0	0	0	0	0	0	0	0	0	0	0	0	0	0	0	0	0	0
hsa-miR-3681-3p	hsa-mir-3681	0	0	0	0	0	0	0	0	0	0	0	0	0	0	0	0	0	0	0	0	0	0	0	0	0	0	0	0	0	0	0	0	0	0	0	0	0
hsa-miR-3681-5p	hsa-mir-3681	0	0	0	0	0	0	0	0	0	0	0	0	0	0	0	0	0	0	0	0	0	0	0	0	0	0	0	0	0	0	0	0	0	0	0	0	0
hsa-miR-3682-3p	hsa-mir-3682	0	0	0	0	0	0	0	0	0	0	0	0	0	0	0	0	0	0	0	0	0	0	0	0	0	0	0	0	0	0	0	0	0	0	0	0	0
hsa-miR-3682-5p	hsa-mir-3682	0	0	0	0	0	0	0	0	0	0	0	0	0	0	0	0	0	0	0	0	0	0	0	0	0	0	0	0	0	0	0	0	0	0	0	0	0
hsa-miR-3683	hsa-mir-3683	0	0	0	0	0	0	0	0	0	0	0	0	0	0	0	0	0	0	0	0	0	0	0	0	0	0	0	0	0	0	0	0	0	0	0	0	0
hsa-miR-3684	hsa-mir-3684	0	0	0	0	0	0	0	0	0	0	0	0	0	0	0	0	0	0	0	0	0	0	0	0	0	0	0	0	0	0	0	0	0	0	0	0	0
hsa-miR-3685	hsa-mir-3685	0	0	0	0	0	0	0	0	0	0	0	0	0	0	0	0	0	0	0	0	0	0	0	0	0	0	0	0	0	0	0	0	0	0	0	0	0
hsa-miR-3686	hsa-mir-3686	0	0	0	0	0	0	0	0	0	0	0	0	0	0	0	0	0	0	0	0	0	0	0	0	0	0	0	0	0	0	0	0	0	0	0	0	0
hsa-miR-3688-3p	hsa-mir-3688-1	0	0	0	0	0	0	0	0	0	0	0	0	0	0	0	0	1	0	0	0	0	0	0	0	0	0	0	0	0	0	0	0	0	0	0	0	1
hsa-miR-3688-5p	hsa-mir-3688-1	0	0	0	0	0	0	0	0	0	0	0	0	0	0	0	0	0	0	0	0	0	0	0	0	0	0	0	0	0	0	0	0	0	0	0	0	0
hsa-miR-3689a-3p	hsa-mir-3689a	0	0	0	0	0	0	0	0	0	0	0	0	0	0	0	0	0	0	0	0	0	0	0	0	0	0	0	0	0	0	0	0	0	0	0	0	0
hsa-miR-3689a-5p	hsa-mir-3689a	0	0	0	0	0	0	0	0	0	0	0	0	0	0	0	0	0	0	0	0	0	0	0	0	0	0	0	0	0	0	0	0	0	0	0	0	0
hsa-miR-3689b-3p	hsa-mir-3689b	0	0	0	0	0	0	0	0	0	0	0	0	0	0	0	0	0	0	0	0	0	0	0	0	0	0	0	0	0	0	0	0	0	0	0	0	0
hsa-miR-3689b-5p	hsa-mir-3689b	0	0	0	0	0	0	0	0	0	0	0	0	0	0	0	0	0	0	0	0	0	0	0	0	0	0	0	0	0	0	0	0	0	0	0	0	0
hsa-miR-3689c	hsa-mir-3689c	0	0	0	0	0	0	0	0	0	0	0	0	0	0	0	0	0	0	0	0	0	0	0	0	0	0	0	0	0	0	0	0	0	0	0	0	0
hsa-miR-3689d	hsa-mir-3689d-1	0	0	0	0	0	0	0	0	0	0	0	0	0	0	0	0	0	0	0	0	0	0	0	0	0	0	0	0	0	0	0	0	0	0	0	0	0
hsa-miR-3689e	hsa-mir-3689e	0	0	0	0	0	0	0	0	0	0	0	0	0	0	0	0	0	0	0	0	0	0	0	0	0	0	0	0	0	0	0	0	0	0	0	0	0
hsa-miR-3689f	hsa-mir-3689f	0	0	1	0	0	0	0	0	0	0	0	0	0	0	0	0	0	0	0	0	0	0	1	0	0	0	0	0	0	0	0	0	0	0	0	0	2
hsa-miR-369-3p	hsa-mir-369	0	0	1	0	0	1	0	0	0	2	0	1	2	0	0	0	1	1	1	1	0	0	0	1	0	1	0	0	0	0	0	0	0	0	0	0	13
hsa-miR-369-5p	hsa-mir-369	1	5	10	4	0	1	0	0	0	5	0	3	12	11	3	3	16	3	4	5	0	2	0	1	2	5	3	0	2	7	3	1	0	9	3	2	126
hsa-miR-3690	hsa-mir-3690-1	0	0	0	0	0	0	0	0	0	0	0	0	0	0	0	0	0	0	0	0	0	0	0	0	0	0	0	0	0	0	0	0	0	1	0	0	1
hsa-miR-3691-3p	hsa-mir-3691	0	0	0	0	0	0	0	0	0	0	0	0	0	1	0	0	0	0	0	0	0	0	0	0	0	0	0	0	0	0	0	0	0	0	0	0	1
hsa-miR-3691-5p	hsa-mir-3691	0	0	0	0	0	0	0	0	0	0	0	0	0	0	0	0	0	0	0	0	0	0	0	0	0	0	0	0	0	0	1	0	0	0	0	0	1
hsa-miR-3692-3p	hsa-mir-3692	0	0	0	0	0	0	0	0	0	0	0	0	0	0	0	0	0	0	0	0	0	0	0	0	0	0	0	0	0	0	0	0	0	0	0	0	0
hsa-miR-3692-5p	hsa-mir-3692	0	0	0	0	0	0	0	0	0	0	0	0	0	0	0	0	0	0	0	0	0	0	0	0	0	0	0	0	0	0	0	0	0	0	0	0	0
hsa-miR-370-3p	hsa-mir-370	2	1	3	7	0	3	0	0	0	3	0	0	5	0	1	2	6	5	4	1	2	1	0	0	1	2	1	1	2	0	1	2	4	5	1	0	66
hsa-miR-370-5p	hsa-mir-370	0	0	0	0	0	0	0	0	0	0	0	0	0	0	0	0	0	0	1	0	0	0	0	0	0	0	0	0	0	0	0	0	0	0	0	0	1
hsa-miR-3713	hsa-mir-3713	0	0	0	0	0	0	0	0	0	0	0	0	0	0	0	0	0	0	0	0	0	0	0	0	0	0	0	0	0	0	0	0	0	0	0	0	0
hsa-miR-3714	hsa-mir-3714	0	0	0	0	0	0	0	0	0	0	0	0	0	0	0	0	0	0	0	0	0	0	0	0	0	0	0	0	0	0	0	0	0	0	0	0	0
hsa-miR-371a-3p	hsa-mir-371a	0	0	0	0	0	0	0	0	0	0	0	0	0	0	0	0	0	0	0	0	0	0	0	0	0	0	0	0	0	0	0	0	0	0	0	0	0
hsa-miR-371a-5p	hsa-mir-371a	0	0	0	0	0	0	0	0	0	0	0	0	0	0	0	0	0	0	0	0	0	0	0	0	1	0	0	0	0	1	0	0	0	0	0	0	2
hsa-miR-371b-3p	hsa-mir-371b	0	0	0	0	0	0	0	0	0	0	0	0	0	0	0	0	0	0	0	0	0	0	0	0	0	0	0	0	0	0	0	0	0	0	0	0	0
hsa-miR-371b-5p	hsa-mir-371b	0	0	0	0	0	0	0	0	0	0	0	0	0	0	0	0	0	0	0	0	0	0	0	0	0	0	0	0	0	1	0	0	0	0	0	0	1
hsa-miR-372-3p	hsa-mir-372	0	0	0	0	0	0	0	0	0	0	0	0	0	0	0	0	0	0	0	0	0	0	0	0	0	0	0	0	0	0	0	0	0	0	0	0	0
hsa-miR-372-5p	hsa-mir-372	0	0	0	0	0	0	0	0	0	0	0	0	0	0	0	0	0	0	0	0	0	0	0	0	0	0	0	0	0	0	0	0	0	0	0	0	0
hsa-miR-373-3p	hsa-mir-373	0	0	0	0	0	0	0	0	0	0	0	0	0	0	0	0	0	0	0	0	0	0	0	0	0	0	0	0	0	0	0	0	0	0	0	0	0
hsa-miR-373-5p	hsa-mir-373	0	0	0	0	0	0	0	0	0	0	0	0	0	0	0	0	0	0	0	0	0	0	0	0	0	0	0	0	0	0	0	0	0	0	0	0	0
hsa-miR-374a-3p	hsa-mir-374a	1	0	0	0	0	0	0	0	0	0	0	0	0	0	0	0	0	0	0	0	2	0	0	0	0	0	0	0	0	0	0	0	0	1	0	1	5
hsa-miR-374a-5p	hsa-mir-374a	0	0	3	2	0	0	1	0	0	0	0	0	0	3	0	1	1	1	2	0	0	0	0	0	0	2	0	0	0	0	0	2	3	0	1	0	22
hsa-miR-374b-3p	hsa-mir-374b	0	2	0	1	0	0	0	0	0	1	0	0	0	0	0	0	0	0	0	0	0	0	0	0	0	0	0	1	0	0	0	1	0	1	0	0	7
hsa-miR-374b-5p	hsa-mir-374b	1	17	10	26	2	13	7	0	0	5	0	6	24	21	11	8	11	28	12	9	0	2	1	3	4	11	0	0	3	11	5	13	4	9	0	1	278
hsa-miR-374c-3p	hsa-mir-374c	0	0	0	0	0	0	0	0	0	0	0	0	0	0	0	0	0	0	0	0	0	0	0	0	0	0	0	0	0	0	0	0	0	0	0	0	0
hsa-miR-374c-5p	hsa-mir-374c	0	0	0	0	0	1	0	0	0	0	0	2	1	0	0	1	0	0	0	0	0	0	0	0	0	0	0	0	0	0	0	0	1	0	0	1	7
hsa-miR-375-3p	hsa-mir-375	14	46	149	176	14	60	81	0	0	148	15	8	59	184	21	39	117	121	64	94	23	20	15	47	50	81	11	59	22	69	46	99	142	96	13	18	2221
hsa-miR-375-5p	hsa-mir-375	0	0	0	0	0	0	0	0	0	0	0	0	0	0	0	0	0	0	0	0	0	0	0	0	0	0	0	0	0	0	0	0	0	0	0	0	0
hsa-miR-376a-2-5p	hsa-mir-376a-2	0	0	0	0	0	0	0	0	0	0	0	0	0	0	0	0	0	0	1	0	0	0	0	0	0	0	0	0	0	0	0	0	0	0	0	0	1
hsa-miR-376a-3p	hsa-mir-376a-1	5	3	3	6	0	1	1	0	0	4	0	2	4	9	0	0	9	0	3	2	0	0	5	5	3	6	0	1	0	6	2	4	5	4	2	1	96
hsa-miR-376a-5p	hsa-mir-376a-1	0	0	0	0	0	0	0	0	0	1	0	1	0	1	0	0	1	0	1	0	0	1	0	0	0	0	0	0	0	1	0	0	0	0	0	0	7
hsa-miR-376b-3p	hsa-mir-376b	0	0	0	0	0	0	0	0	0	0	0	0	1	1	0	0	0	0	0	0	0	0	0	0	0	0	0	0	0	0	0	0	1	0	0	0	3
hsa-miR-376b-5p	hsa-mir-376b	0	0	0	0	0	0	0	0	0	0	0	0	0	0	0	0	0	0	0	0	0	0	0	0	0	0	0	0	0	0	0	0	0	0	0	0	0
hsa-miR-376c-3p	hsa-mir-376c	0	0	3	3	1	1	2	0	0	2	0	0	2	4	3	1	6	5	1	3	0	0	0	1	3	3	0	2	0	4	3	4	4	0	1	1	63
hsa-miR-376c-5p	hsa-mir-376c	0	0	0	0	0	0	0	0	0	0	0	0	0	0	0	0	0	0	0	0	0	0	0	0	0	0	0	0	0	0	0	0	0	0	0	0	0
hsa-miR-377-3p	hsa-mir-377	0	1	0	0	0	0	0	0	0	0	0	0	2	0	0	0	0	1	0	0	0	0	2	0	0	1	0	0	0	0	2	0	1	0	0	0	10
hsa-miR-377-5p	hsa-mir-377	0	1	0	2	0	1	0	0	0	0	0	0	2	2	1	1	1	1	3	4	0	0	4	0	0	0	0	0	0	2	1	2	2	3	2	0	35
hsa-miR-378a-3p	hsa-mir-378a	58	126	260	191	51	65	150	1	0	177	8	49	128	240	44	132	197	257	108	280	70	153	142	115	99	197	22	98	85	211	261	389	316	520	105	41	5346
hsa-miR-378a-5p	hsa-mir-378a	2	4	12	7	2	2	10	0	0	5	0	2	7	6	2	3	9	14	6	19	2	3	7	10	5	13	1	6	1	8	9	13	12	24	2	3	231
hsa-miR-378b	hsa-mir-378b	0	0	0	0	0	0	0	0	0	0	0	0	0	0	0	0	0	0	0	0	0	0	0	0	0	0	0	0	0	0	0	0	0	0	0	0	0
hsa-miR-378c	hsa-mir-378c	0	8	17	12	0	3	6	0	0	11	0	2	7	13	5	6	10	17	3	15	5	3	13	7	8	9	2	6	10	12	9	17	17	25	3	1	282
hsa-miR-378d	hsa-mir-378d-2	0	5	6	7	0	0	2	0	0	4	0	0	3	2	1	1	3	7	2	10	3	2	8	7	5	2	1	0	5	1	2	6	5	8	2	1	111
hsa-miR-378e	hsa-mir-378e	0	0	2	1	0	0	0	0	0	0	0	0	1	0	0	0	0	0	0	2	2	0	1	2	0	0	0	0	3	0	0	0	0	1	0	1	16
hsa-miR-378f	hsa-mir-378f	0	1	2	1	0	0	1	0	0	1	1	0	0	0	0	0	0	0	0	1	0	0	0	1	1	0	0	0	0	0	0	2	1	1	0	0	14
hsa-miR-378g	hsa-mir-378g	0	0	1	0	0	0	0	0	0	0	0	1	0	1	0	0	0	1	1	0	0	2	0	3	0	0	0	2	0	1	0	0	3	1	0	0	17
hsa-miR-378h	hsa-mir-378h	0	0	0	0	0	0	0	0	0	0	0	0	0	0	0	0	0	0	0	0	0	0	0	0	0	0	0	0	0	0	0	0	0	0	0	0	0
hsa-miR-378i	hsa-mir-378i	2	1	10	6	3	2	4	0	0	5	0	0	4	7	2	4	7	8	2	3	0	1	0	1	7	8	0	3	3	5	4	8	9	23	3	1	146
hsa-miR-378j	hsa-mir-378j	0	0	0	0	0	0	0	0	0	1	0	0	0	0	0	0	0	0	0	0	0	0	0	0	0	0	0	0	0	0	0	0	0	0	0	0	1
hsa-miR-379-3p	hsa-mir-379	0	0	1	1	0	1	0	0	0	1	0	0	1	0	1	0	1	0	1	1	1	0	0	1	0	1	0	0	1	1	0	1	0	2	0	0	17
hsa-miR-379-5p	hsa-mir-379	0	0	2	3	0	4	2	0	0	2	1	1	0	6	0	1	5	1	3	1	1	2	4	1	3	2	0	0	0	0	0	1	1	0	0	1	48
hsa-miR-380-3p	hsa-mir-380	0	0	0	0	0	0	0	0	0	0	0	0	0	0	0	0	0	0	0	0	0	0	0	0	0	0	0	0	0	0	0	0	0	0	0	0	0
hsa-miR-380-5p	hsa-mir-380	0	0	0	0	0	0	0	0	0	0	0	0	0	0	0	0	0	0	0	0	0	0	0	0	0	0	0	0	0	0	0	0	0	0	0	0	0
hsa-miR-381-3p	hsa-mir-381	1	1	4	2	1	1	3	0	0	2	0	1	3	2	1	2	8	3	5	0	0	2	0	1	3	2	1	2	1	0	3	2	0	2	0	0	59
hsa-miR-381-5p	hsa-mir-381	0	0	0	0	0	0	0	0	0	0	0	0	0	0	0	0	0	0	0	0	0	0	0	0	0	0	0	0	0	1	0	0	0	0	0	0	1
hsa-miR-382-3p	hsa-mir-382	0	1	1	6	0	1	2	0	0	2	0	1	5	4	0	0	6	0	1	0	0	0	0	0	0	0	0	0	0	1	0	1	2	0	0	0	34
hsa-miR-382-5p	hsa-mir-382	3	17	20	31	3	18	12	0	0	21	5	1	29	20	5	16	69	29	13	22	13	6	4	17	13	23	2	4	6	17	12	9	36	20	1	3	520
hsa-miR-383-3p	hsa-mir-383	0	0	0	0	0	0	0	0	0	0	0	0	0	0	0	1	0	0	0	0	0	0	0	0	0	0	0	0	0	0	0	0	0	0	0	0	1
hsa-miR-383-5p	hsa-mir-383	2	2	6	7	4	2	2	0	0	12	3	3	12	23	4	6	55	5	1	2	1	0	0	10	11	7	3	7	4	9	2	4	5	7	3	0	224
hsa-miR-384	hsa-mir-384	0	0	0	0	0	0	0	0	0	0	0	0	0	0	0	0	0	0	0	0	0	0	0	0	0	0	0	0	0	0	0	0	0	0	0	0	0
hsa-miR-3907	hsa-mir-3907	0	0	0	0	0	0	0	0	0	0	0	0	1	0	0	0	0	0	0	0	0	0	0	0	0	0	0	0	0	0	1	0	0	0	0	0	2
hsa-miR-3908	hsa-mir-3908	0	0	0	0	0	0	0	0	0	0	0	0	0	0	0	0	0	0	0	0	0	0	0	0	0	0	0	0	0	0	0	0	0	0	0	0	0
hsa-miR-3909	hsa-mir-3909	0	0	0	0	0	2	0	0	0	3	0	0	0	2	0	0	5	2	0	0	0	0	1	0	1	1	1	0	0	0	1	1	1	4	0	0	25
hsa-miR-3910	hsa-mir-3910-1	0	0	0	0	0	0	0	0	0	0	0	0	0	0	0	0	0	0	0	0	0	0	0	0	0	0	0	0	0	0	0	3	0	0	0	0	3
hsa-miR-3911	hsa-mir-3911	0	0	0	1	0	0	0	0	0	0	0	0	0	0	0	0	0	0	0	0	0	0	0	0	0	0	0	0	0	0	0	0	0	0	0	0	1
hsa-miR-3912-3p	hsa-mir-3912	0	0	0	0	0	0	0	0	0	0	0	0	0	0	0	0	0	0	0	0	0	0	0	0	0	0	0	0	0	0	0	0	0	0	0	0	0
hsa-miR-3912-5p	hsa-mir-3912	0	0	0	0	0	0	0	0	0	0	0	0	0	0	0	0	0	0	0	0	0	0	0	0	0	0	0	0	0	0	0	0	0	0	0	0	0
hsa-miR-3913-3p	hsa-mir-3913-1	0	0	0	0	0	0	0	0	0	0	0	0	0	0	0	0	0	0	0	0	0	0	0	0	0	0	0	0	0	0	0	1	0	0	0	0	1
hsa-miR-3913-5p	hsa-mir-3913-1	0	0	0	1	0	0	0	0	0	0	0	0	0	0	0	0	0	0	0	0	0	1	0	0	2	2	0	0	0	0	1	0	0	0	0	0	7
hsa-miR-3914	hsa-mir-3914-1	0	0	0	0	0	0	0	0	0	0	0	0	0	0	0	0	0	0	0	0	0	0	0	0	0	0	0	0	0	0	0	0	0	0	0	0	0
hsa-miR-3915	hsa-mir-3915	0	0	0	0	0	0	0	0	0	0	0	0	0	0	0	0	0	0	0	0	0	0	0	0	0	0	0	0	0	0	0	0	0	0	0	0	0
hsa-miR-3916	hsa-mir-3916	0	0	1	0	1	0	0	0	0	2	0	0	1	4	0	1	4	3	0	0	0	0	0	0	1	0	0	0	0	0	0	0	2	0	0	1	21
hsa-miR-3917	hsa-mir-3917	0	0	0	0	0	0	0	0	0	0	0	0	0	0	0	0	0	0	0	0	0	0	0	0	0	1	0	0	0	0	0	0	1	0	0	0	2
hsa-miR-3918	hsa-mir-3918	0	0	0	0	0	1	0	0	0	0	0	0	0	0	0	0	0	0	0	0	0	0	0	0	0	0	0	1	0	0	0	0	1	0	0	0	3
hsa-miR-3919	hsa-mir-3919	0	0	0	0	0	1	0	0	0	0	0	0	0	0	0	0	0	0	0	0	0	0	0	0	0	0	0	0	0	0	0	0	0	0	0	0	1
hsa-miR-3920	hsa-mir-3920	0	0	0	0	0	0	0	0	0	0	0	0	0	0	0	0	0	0	0	0	0	0	0	0	0	0	0	0	0	0	0	0	0	0	0	0	0
hsa-miR-3921	hsa-mir-3921	0	0	0	0	0	0	0	0	0	0	0	0	0	0	0	0	0	0	0	0	0	0	0	0	0	0	0	0	0	0	0	0	0	0	0	0	0
hsa-miR-3922-3p	hsa-mir-3922	0	0	0	0	0	0	0	0	0	0	0	0	0	0	0	0	0	0	0	0	0	0	0	0	0	0	0	0	0	0	0	0	0	0	0	0	0
hsa-miR-3922-5p	hsa-mir-3922	0	0	0	0	0	0	0	0	0	0	0	0	0	0	0	0	0	0	0	0	0	0	0	0	0	0	0	0	0	0	0	0	0	0	0	0	0
hsa-miR-3923	hsa-mir-3923	0	0	0	0	0	0	0	0	0	0	0	0	0	0	0	0	0	0	0	0	0	0	0	0	0	0	0	0	0	0	0	0	0	0	0	0	0
hsa-miR-3924	hsa-mir-3924	0	0	0	0	0	0	0	0	0	0	0	0	0	0	0	0	0	0	0	0	0	0	0	0	0	0	0	0	0	0	0	0	0	0	0	0	0
hsa-miR-3925-3p	hsa-mir-3925	0	0	0	0	0	0	0	0	0	0	0	0	0	0	0	0	0	0	0	0	0	0	0	0	0	0	0	0	0	0	0	0	0	0	0	0	0
hsa-miR-3925-5p	hsa-mir-3925	0	0	0	0	0	0	0	0	0	0	0	0	0	0	0	0	0	0	0	0	0	0	0	0	0	0	0	0	0	2	0	0	0	0	0	0	2
hsa-miR-3926	hsa-mir-3926-1	0	1	0	0	0	0	0	0	0	0	0	0	0	0	0	0	0	1	0	0	0	0	0	0	0	0	0	0	0	0	0	0	0	0	0	0	2
hsa-miR-3927-3p	hsa-mir-3927	0	0	0	0	0	0	0	0	0	0	0	0	0	0	0	0	0	0	0	0	0	0	0	0	0	0	0	0	0	0	0	0	0	0	0	0	0
hsa-miR-3927-5p	hsa-mir-3927	0	0	0	0	0	0	0	0	0	0	0	0	0	0	0	0	0	0	0	0	0	2	0	0	0	0	0	0	0	0	0	0	0	0	0	0	2
hsa-miR-3928-3p	hsa-mir-3928	0	0	0	0	0	1	0	0	0	0	0	0	0	1	0	0	0	0	0	0	0	0	0	0	0	0	0	0	0	1	0	1	1	2	0	0	7
hsa-miR-3928-5p	hsa-mir-3928	0	0	0	0	0	0	0	0	0	0	0	0	0	0	0	0	0	0	0	0	0	0	0	0	0	0	0	0	0	0	0	0	0	1	0	0	1
hsa-miR-3929	hsa-mir-3929	0	0	0	0	1	0	2	0	0	0	0	0	0	0	0	0	0	0	1	0	0	0	0	0	0	0	0	0	0	0	0	0	0	0	0	0	4
hsa-miR-3934-3p	hsa-mir-3934	0	0	0	0	0	0	0	0	0	0	0	0	0	0	0	0	0	0	0	0	0	0	0	0	0	0	0	0	0	0	0	0	0	0	0	0	0
hsa-miR-3934-5p	hsa-mir-3934	0	0	5	1	1	2	0	0	0	0	1	0	2	5	0	0	2	4	1	0	0	0	2	2	1	1	0	0	1	4	3	1	0	1	0	1	41
hsa-miR-3935	hsa-mir-3935	0	0	0	0	0	0	0	0	0	0	0	0	0	0	0	0	0	0	0	0	0	0	0	0	0	0	0	0	0	0	0	0	0	0	0	0	0
hsa-miR-3936	hsa-mir-3936	0	0	0	0	0	0	0	0	0	0	0	0	0	0	0	0	0	0	0	0	1	0	0	0	0	0	0	0	0	0	0	0	0	0	0	0	1
hsa-miR-3937	hsa-mir-3937	0	0	0	0	0	0	0	0	0	0	0	0	0	0	0	0	0	0	0	0	0	0	0	0	0	0	0	0	0	0	0	0	0	0	0	0	0
hsa-miR-3938	hsa-mir-3938	0	0	0	0	0	0	0	0	0	0	0	0	0	0	0	0	0	0	0	0	0	0	0	0	0	0	0	0	0	0	0	0	0	0	0	0	0
hsa-miR-3939	hsa-mir-3939	0	0	0	0	0	0	0	0	0	0	0	0	0	0	0	0	0	0	0	0	0	0	0	0	0	0	0	0	0	0	0	0	0	0	0	0	0
hsa-miR-3940-3p	hsa-mir-3940	0	1	0	0	0	0	1	0	0	1	0	0	0	0	0	0	0	0	0	0	0	0	0	0	0	0	0	0	1	0	1	0	1	2	1	0	9
hsa-miR-3940-5p	hsa-mir-3940	0	1	0	1	0	1	0	0	0	1	0	0	3	2	0	0	0	2	1	1	0	3	2	0	0	1	0	0	1	0	3	3	2	2	0	1	31
hsa-miR-3941	hsa-mir-3941	0	0	0	0	0	0	0	0	0	0	0	0	0	0	0	0	0	0	0	0	0	0	0	0	0	0	0	0	0	0	0	0	0	0	0	0	0
hsa-miR-3942-3p	hsa-mir-3942	0	0	0	0	0	0	0	0	0	0	0	0	0	0	0	0	0	0	0	0	0	0	0	0	0	0	0	0	0	0	0	0	0	0	0	0	0
hsa-miR-3942-5p	hsa-mir-3942	0	0	0	0	0	0	0	0	0	0	0	0	0	0	0	0	0	0	0	0	0	0	0	0	0	0	0	0	0	0	0	0	0	0	0	0	0
hsa-miR-3943	hsa-mir-3943	0	0	0	0	0	0	0	0	0	0	0	0	0	0	0	0	0	0	0	0	0	0	0	0	0	0	0	0	0	0	0	0	0	0	0	0	0
hsa-miR-3944-3p	hsa-mir-3944	0	0	0	0	0	0	0	0	0	0	0	0	1	0	0	0	0	0	0	0	0	0	0	0	0	0	0	0	0	1	0	0	0	0	0	0	2
hsa-miR-3944-5p	hsa-mir-3944	1	0	0	0	0	0	0	0	0	1	0	0	0	0	0	0	0	0	2	0	0	0	0	0	0	0	0	0	0	1	0	1	0	0	0	0	6
hsa-miR-3945	hsa-mir-3945	0	0	0	0	0	0	0	0	0	0	0	0	0	0	0	0	0	0	0	0	0	0	0	0	0	0	0	0	0	0	0	0	0	0	0	0	0
hsa-miR-3960	hsa-mir-3960	2202	1763	2968	1883	2129	2422	1279	3	13	1506	91	532	1465	2452	430	2084	2903	2153	1962	3893	685	3276	5000	1311	796	2010	1772	1865	5902	4291	2497	2998	1008	4494	2817	1376	76231
hsa-miR-3972	hsa-mir-3972	0	0	0	0	0	0	0	0	0	0	0	0	0	0	0	0	0	0	0	0	0	0	0	0	0	0	0	0	0	0	0	0	0	0	0	0	0
hsa-miR-3973	hsa-mir-3973	0	0	0	0	0	0	0	0	0	0	0	0	0	0	0	0	0	0	0	0	0	0	0	0	0	0	0	0	0	0	0	0	0	0	0	0	0
hsa-miR-3974	hsa-mir-3974	0	0	0	0	0	0	0	0	0	0	0	0	0	0	0	0	0	0	0	0	0	0	0	0	0	0	0	0	0	0	0	0	0	0	0	0	0
hsa-miR-3975	hsa-mir-3975	0	0	0	0	0	0	0	0	0	0	0	0	0	0	0	0	0	0	0	0	0	0	0	0	0	0	0	0	0	0	0	0	0	0	0	0	0
hsa-miR-3976	hsa-mir-3976	3	2	2	0	1	2	3	0	0	2	0	0	0	1	0	1	0	2	3	12	1	3	1	5	2	4	0	1	5	4	0	3	3	10	5	3	84
hsa-miR-3977	hsa-mir-3977	0	0	0	0	0	0	0	0	0	0	0	0	0	0	0	0	0	0	0	0	0	0	0	0	0	0	0	0	0	0	0	0	0	0	0	0	0
hsa-miR-3978	hsa-mir-3978	0	0	0	0	0	0	0	0	0	0	0	0	0	0	0	0	0	0	0	0	0	0	0	0	0	0	0	0	0	0	0	0	0	0	0	0	0
hsa-miR-409-3p	hsa-mir-409	18	34	36	48	6	16	25	0	0	30	1	12	46	45	9	23	132	50	19	34	5	10	8	26	8	31	3	18	9	46	16	12	66	36	8	1	887
hsa-miR-409-5p	hsa-mir-409	0	3	2	2	3	0	2	0	0	4	0	0	2	5	0	0	7	0	1	1	0	0	0	2	0	1	0	1	1	3	0	1	4	4	0	1	50
hsa-miR-410-3p	hsa-mir-410	1	6	4	2	0	2	6	0	0	5	0	0	5	2	1	2	15	2	1	3	0	0	1	2	0	5	0	5	0	9	5	1	3	11	0	0	99
hsa-miR-410-5p	hsa-mir-410	0	0	0	0	0	0	0	0	0	0	0	0	0	0	0	0	0	0	0	0	0	0	0	0	0	0	0	0	0	0	0	0	0	0	0	0	0
hsa-miR-411-3p	hsa-mir-411	0	0	0	4	0	1	3	1	0	0	0	0	0	4	2	1	7	3	0	3	1	4	0	0	0	1	0	0	0	0	1	1	4	2	0	0	43
hsa-miR-411-5p	hsa-mir-411	1	3	2	4	0	1	0	0	0	4	1	0	5	6	1	4	11	5	1	4	0	0	0	2	1	3	0	3	2	11	0	1	1	0	0	1	78
hsa-miR-412-3p	hsa-mir-412	0	0	0	0	0	0	0	0	0	0	0	0	0	0	0	0	0	0	0	0	0	0	0	0	0	0	0	0	0	0	0	0	0	0	0	0	0
hsa-miR-412-5p	hsa-mir-412	0	0	0	0	0	0	0	0	0	0	0	0	0	1	0	0	2	0	0	0	0	0	0	0	0	0	0	0	0	1	0	0	0	0	0	0	4
hsa-miR-421	hsa-mir-421	0	1	7	6	1	0	3	0	0	4	0	3	4	5	0	0	4	2	1	3	0	1	1	0	0	2	0	0	0	0	1	4	1	6	1	0	61
hsa-miR-422a	hsa-mir-422a	0	1	0	0	0	0	0	0	0	0	0	0	0	0	0	0	0	1	0	0	0	0	0	0	0	0	0	0	0	0	0	1	1	1	0	0	5
hsa-miR-423-3p	hsa-mir-423	237	574	1218	868	289	338	670	4	5	900	32	133	589	1122	215	567	1053	1093	602	967	151	317	285	581	572	734	125	617	267	751	899	1083	841	1477	275	106	20557
hsa-miR-423-5p	hsa-mir-423	168	583	872	810	259	487	586	3	2	366	18	53	231	746	121	434	656	842	504	1208	63	246	303	573	437	821	102	638	461	715	855	1114	652	1297	278	176	17680
hsa-miR-424-3p	hsa-mir-424	1	2	3	11	0	2	3	0	0	4	0	0	6	2	0	9	4	7	10	9	1	5	2	0	3	6	0	3	1	1	3	6	3	4	2	0	113
hsa-miR-424-5p	hsa-mir-424	0	4	0	2	0	1	0	0	0	0	0	0	1	0	0	0	1	1	1	0	0	0	0	0	0	1	0	0	0	0	0	0	0	0	0	0	12
hsa-miR-425-3p	hsa-mir-425	10	14	25	7	6	2	6	0	0	7	1	1	8	15	2	13	7	17	18	13	7	14	10	8	10	5	1	16	12	12	9	28	19	21	7	1	352
hsa-miR-425-5p	hsa-mir-425	30	32	90	79	20	33	60	0	0	48	4	15	35	80	23	47	49	102	43	107	4	32	35	46	41	102	5	35	28	69	80	126	74	197	43	10	1824
hsa-miR-4251	hsa-mir-4251	0	0	0	0	0	0	0	0	0	0	0	0	0	0	0	0	0	0	0	0	0	0	0	0	0	0	0	0	0	0	0	0	0	0	0	0	0
hsa-miR-4252	hsa-mir-4252	0	0	0	0	0	0	0	0	0	0	0	0	0	0	0	0	0	0	0	0	0	0	0	0	0	0	0	0	0	0	0	0	0	0	0	0	0
hsa-miR-4253	hsa-mir-4253	1	0	0	1	0	0	0	0	0	0	0	0	0	0	0	0	0	0	1	0	0	0	0	0	0	0	0	0	1	1	0	0	0	0	0	0	5
hsa-miR-4254	hsa-mir-4254	0	0	1	0	0	0	0	0	0	0	0	0	0	0	0	0	0	0	0	0	0	0	0	0	0	0	0	0	0	0	0	0	0	0	0	0	1
hsa-miR-4255	hsa-mir-4255	0	0	0	0	0	0	0	0	0	0	0	0	0	0	0	0	0	0	0	0	0	0	0	0	0	0	0	0	0	0	0	0	0	0	0	0	0
hsa-miR-4256	hsa-mir-4256	0	0	0	0	0	0	0	0	0	0	0	0	0	0	0	0	0	0	0	0	0	0	0	0	0	0	0	0	0	0	0	0	0	0	0	0	0
hsa-miR-4257	hsa-mir-4257	0	0	1	0	0	0	0	0	0	0	0	0	0	0	0	0	0	0	0	1	0	1	0	0	0	0	0	0	0	0	0	0	0	0	0	0	3
hsa-miR-4258	hsa-mir-4258	0	0	0	0	0	0	0	0	0	0	0	0	0	0	0	0	0	1	0	0	0	0	0	0	0	0	0	0	0	0	0	0	0	0	0	0	1
hsa-miR-4259	hsa-mir-4259	0	1	0	0	0	0	0	0	0	0	0	0	0	0	0	2	0	0	0	0	0	0	0	0	0	0	0	1	0	1	0	0	0	0	0	0	5
hsa-miR-4260	hsa-mir-4260	0	0	0	0	0	0	0	0	0	0	0	0	0	0	0	0	0	0	0	0	0	0	0	0	0	0	0	0	0	0	0	0	0	0	0	0	0
hsa-miR-4261	hsa-mir-4261	0	0	0	0	0	0	0	0	0	0	0	0	0	0	0	0	0	0	0	0	0	0	0	0	0	0	0	0	0	0	0	0	0	0	3	0	3
hsa-miR-4262	hsa-mir-4262	0	0	0	0	0	0	0	0	0	0	0	0	0	0	0	0	0	0	0	0	0	0	0	0	0	0	0	0	0	0	0	0	0	0	0	0	0
hsa-miR-4263	hsa-mir-4263	0	0	0	0	0	0	0	0	0	0	0	0	0	0	0	0	0	0	0	0	0	0	0	0	0	0	0	0	0	0	0	0	0	0	0	0	0
hsa-miR-4264	hsa-mir-4264	0	0	0	0	0	0	0	0	0	0	0	0	0	0	0	0	0	0	0	0	0	0	0	0	0	0	0	0	0	0	0	0	0	0	0	0	0
hsa-miR-4265	hsa-mir-4265	0	0	1	0	0	0	0	0	0	0	0	0	0	0	0	0	0	0	0	0	0	0	0	0	0	0	0	0	0	0	0	0	0	0	0	0	1
hsa-miR-4266	hsa-mir-4266	0	0	0	0	0	0	0	0	0	0	0	1	0	0	0	0	0	0	0	1	0	0	0	0	0	0	0	0	0	0	0	0	0	0	0	0	2
hsa-miR-4267	hsa-mir-4267	0	0	0	0	0	0	0	0	0	0	0	0	0	0	0	0	0	0	0	0	0	0	0	0	0	0	0	0	0	0	0	0	0	0	0	0	0
hsa-miR-4268	hsa-mir-4268	0	0	0	0	0	0	0	0	0	0	0	0	0	0	0	0	0	0	0	0	0	0	0	0	0	0	0	0	0	0	0	0	0	0	0	0	0
hsa-miR-4269	hsa-mir-4269	0	0	0	0	1	0	0	0	0	0	0	0	0	0	0	0	0	0	0	0	0	0	0	0	0	0	0	0	0	0	0	0	0	0	0	0	1
hsa-miR-4270	hsa-mir-4270	0	0	0	0	0	0	0	0	0	0	0	0	0	0	0	0	0	0	0	0	0	0	0	0	0	0	0	0	0	0	0	0	0	0	0	0	0
hsa-miR-4271	hsa-mir-4271	0	0	0	0	0	0	0	0	0	0	0	0	0	0	0	0	0	0	0	0	0	0	0	0	0	0	0	0	0	0	0	0	0	0	0	0	0
hsa-miR-4272	hsa-mir-4272	0	0	0	0	0	0	0	0	0	0	0	0	0	0	0	0	0	0	0	0	0	0	0	0	0	0	0	0	0	0	0	0	0	0	0	0	0
hsa-miR-4273	hsa-mir-4273	0	0	0	0	0	0	0	0	0	0	0	0	0	0	0	0	0	0	0	0	0	0	0	0	0	0	0	0	0	0	0	0	0	0	0	0	0
hsa-miR-4274	hsa-mir-4274	0	1	0	0	0	0	0	0	0	0	0	0	0	0	0	0	0	0	0	0	0	0	0	0	0	0	0	0	0	0	0	0	0	0	0	0	1
hsa-miR-4275	hsa-mir-4275	0	0	0	0	0	0	0	0	0	0	0	0	0	0	0	0	0	0	0	0	0	0	0	0	0	0	0	0	0	0	0	0	0	0	0	0	0
hsa-miR-4276	hsa-mir-4276	0	0	0	0	0	0	0	0	0	0	0	0	0	0	0	0	0	0	0	0	0	0	0	0	0	0	0	0	0	0	0	0	0	0	0	0	0
hsa-miR-4277	hsa-mir-4277	0	0	0	0	0	0	0	0	0	0	0	0	0	0	0	0	0	0	0	0	0	0	0	0	0	0	0	0	0	0	0	0	0	0	0	0	0
hsa-miR-4278	hsa-mir-4278	0	0	0	0	0	0	0	0	0	0	0	0	0	0	0	0	0	0	0	0	0	0	0	0	0	0	0	0	0	0	0	0	0	0	0	0	0
hsa-miR-4279	hsa-mir-4279	0	0	0	1	0	0	0	0	0	0	0	1	0	2	0	0	0	0	0	0	0	0	0	0	0	0	0	0	0	0	0	0	0	0	0	0	4
hsa-miR-4280	hsa-mir-4280	0	0	0	0	0	0	0	0	0	0	0	0	0	0	0	0	0	0	0	0	0	0	0	0	0	0	0	0	0	0	0	0	0	0	0	0	0
hsa-miR-4281	hsa-mir-4281	0	1	2	0	0	3	0	0	0	1	0	0	0	3	0	0	1	1	0	1	0	0	1	0	0	0	0	0	3	3	1	0	0	1	1	0	23
hsa-miR-4282	hsa-mir-4282	0	0	0	0	0	0	0	0	0	0	0	0	0	0	0	0	0	0	0	0	0	0	0	0	0	1	0	0	0	0	0	0	0	0	0	0	1
hsa-miR-4283	hsa-mir-4283-1	0	0	0	0	0	0	0	0	0	0	0	0	0	0	0	0	0	0	0	0	0	0	0	0	0	0	0	0	0	0	0	0	0	0	0	0	0
hsa-miR-4284	hsa-mir-4284	2	4	3	9	0	2	1	0	0	2	0	2	4	4	4	6	8	4	2	3	2	1	4	2	4	1	0	2	5	3	6	2	3	2	0	1	98
hsa-miR-4285	hsa-mir-4285	0	0	0	0	0	1	0	0	0	0	0	0	0	0	0	0	0	0	0	0	0	0	0	1	1	0	0	0	0	0	0	0	0	1	0	0	4
hsa-miR-4286	hsa-mir-4286	109	117	258	156	88	85	154	1	0	236	6	85	162	233	88	127	171	292	150	343	9	66	66	129	163	346	62	176	68	288	367	344	240	706	90	121	6102
hsa-miR-4287	hsa-mir-4287	0	0	0	0	0	0	0	0	0	0	0	0	0	0	0	0	0	0	0	0	0	0	0	0	0	0	0	0	0	0	0	0	0	0	0	0	0
hsa-miR-4288	hsa-mir-4288	0	0	0	0	0	0	0	0	0	0	0	0	0	0	0	0	0	0	0	0	0	0	0	0	0	0	0	0	0	0	0	0	0	0	0	0	0
hsa-miR-4289	hsa-mir-4289	0	0	0	0	0	0	0	0	0	0	0	0	0	0	0	0	0	0	0	0	0	0	0	0	0	0	0	0	0	0	0	0	0	0	0	0	0
hsa-miR-429	hsa-mir-429	0	5	10	26	3	3	5	0	0	8	0	1	6	21	2	3	14	17	6	4	0	1	6	7	2	7	1	3	1	2	3	8	10	15	1	0	201
hsa-miR-4290	hsa-mir-4290	0	0	0	0	0	0	0	0	0	0	0	0	0	0	0	0	0	0	0	0	0	0	0	0	0	0	0	0	0	0	0	0	0	0	0	0	0
hsa-miR-4291	hsa-mir-4291	1	0	0	3	0	0	0	0	0	1	0	0	0	1	0	2	1	1	0	0	0	0	1	1	1	0	0	0	0	1	1	0	4	0	0	0	19
hsa-miR-4292	hsa-mir-4292	0	0	0	0	0	0	0	0	0	0	0	0	0	0	0	0	0	0	0	0	0	0	0	0	0	0	0	0	0	0	0	0	0	0	0	0	0
hsa-miR-4293	hsa-mir-4293	0	0	0	0	0	0	0	0	0	0	0	0	0	0	0	0	0	0	0	0	0	0	0	0	0	0	0	0	0	0	0	0	0	0	0	0	0
hsa-miR-4294	hsa-mir-4294	0	0	0	0	0	0	0	0	0	0	0	0	0	0	0	0	0	0	0	0	0	0	0	0	0	0	0	0	0	0	0	0	0	0	0	0	0
hsa-miR-4295	hsa-mir-4295	0	0	0	0	0	0	0	0	0	0	0	0	0	0	0	0	0	0	0	0	0	0	0	0	0	0	0	0	0	0	0	0	0	0	0	0	0
hsa-miR-4296	hsa-mir-4296	0	0	0	1	0	0	0	0	0	0	0	0	0	0	0	0	0	0	0	0	0	0	0	0	1	0	0	0	0	0	0	0	0	0	0	0	2
hsa-miR-4297	hsa-mir-4297	0	0	0	0	0	0	0	0	0	0	0	0	0	0	0	0	0	0	0	0	0	0	0	0	0	0	0	0	0	0	0	0	0	0	0	0	0
hsa-miR-4298	hsa-mir-4298	0	0	0	2	1	2	0	0	0	0	0	0	0	1	0	0	1	0	0	0	0	0	2	0	0	0	1	1	0	1	2	0	1	1	0	1	17
hsa-miR-4299	hsa-mir-4299	0	0	0	0	0	0	0	0	0	0	0	0	0	0	0	0	0	0	0	0	0	0	0	0	0	0	0	0	0	0	0	0	0	1	0	0	1
hsa-miR-4300	hsa-mir-4300	0	0	0	0	0	0	0	0	0	0	0	0	0	0	0	0	0	0	0	0	0	0	0	0	0	0	0	0	0	0	0	0	0	0	0	0	0
hsa-miR-4301	hsa-mir-4301	0	0	4	5	0	1	0	0	0	4	0	8	5	6	3	3	11	6	4	9	0	1	3	3	2	4	2	0	8	2	8	4	1	7	3	3	120
hsa-miR-4302	hsa-mir-4302	0	0	0	0	0	0	0	0	0	0	0	0	0	0	0	0	0	0	0	0	0	0	0	0	0	0	0	0	0	0	0	0	0	0	0	0	0
hsa-miR-4303	hsa-mir-4303	0	0	0	0	0	0	0	0	0	0	0	0	0	0	0	0	0	0	0	0	0	0	0	0	0	0	0	0	0	0	0	0	0	0	0	0	0
hsa-miR-4304	hsa-mir-4304	0	0	0	0	0	0	0	0	0	0	0	0	0	0	0	0	0	0	0	0	0	0	0	0	0	0	0	0	0	0	0	0	0	0	0	0	0
hsa-miR-4305	hsa-mir-4305	0	0	0	0	0	0	0	0	0	0	0	0	0	0	0	0	0	0	0	0	0	0	0	0	0	0	0	0	0	0	0	0	0	0	0	0	0
hsa-miR-4306	hsa-mir-4306	0	1	0	0	0	1	0	0	0	0	0	0	0	0	0	0	0	0	0	0	0	0	0	0	0	0	0	0	0	0	0	0	0	0	0	0	2
hsa-miR-4307	hsa-mir-4307	0	0	0	0	0	0	0	0	0	0	0	0	0	0	0	0	0	0	0	0	0	0	0	0	0	0	0	0	0	0	0	0	0	0	0	0	0
hsa-miR-4308	hsa-mir-4308	0	0	0	0	0	0	0	0	0	0	0	0	0	0	0	0	0	0	0	0	0	0	0	0	0	0	0	0	0	0	0	0	0	0	0	0	0
hsa-miR-4309	hsa-mir-4309	0	0	0	0	0	0	0	0	0	0	0	0	0	0	0	0	0	0	0	0	0	0	0	0	0	0	0	0	0	0	0	0	0	0	0	0	0
hsa-miR-431-3p	hsa-mir-431	0	0	0	0	0	0	0	0	0	0	0	0	0	0	0	0	0	0	0	0	0	0	0	0	0	0	0	0	0	0	0	0	0	0	0	0	0
hsa-miR-431-5p	hsa-mir-431	0	0	0	0	0	0	0	0	0	0	0	0	1	0	0	0	1	0	1	4	0	0	0	1	0	1	0	0	0	0	0	0	0	0	0	0	9
hsa-miR-4310	hsa-mir-4310	0	0	0	0	0	0	0	0	0	0	0	0	0	0	0	0	0	0	0	0	0	0	0	0	0	0	0	0	0	0	0	0	0	0	0	0	0
hsa-miR-4311	hsa-mir-4311	0	0	0	0	0	0	0	0	0	0	0	0	0	0	0	0	0	0	0	0	0	0	0	0	0	0	0	0	0	0	0	0	0	0	0	0	0
hsa-miR-4312	hsa-mir-4312	0	0	0	0	0	0	0	0	0	0	0	0	0	0	0	0	0	0	0	0	0	0	0	0	0	0	0	0	0	0	0	0	0	0	0	0	0
hsa-miR-4313	hsa-mir-4313	1	0	0	1	0	3	0	0	0	1	0	0	1	1	0	0	0	1	0	1	0	0	0	0	0	0	0	0	2	0	1	1	1	1	1	0	17
hsa-miR-4314	hsa-mir-4314	0	0	0	0	0	0	0	0	0	0	0	0	0	0	0	0	0	0	0	0	0	0	0	0	0	0	0	0	0	0	0	0	0	1	0	0	1
hsa-miR-4315	hsa-mir-4315-1	0	0	0	0	0	0	0	0	0	0	0	0	0	0	0	0	0	0	0	0	0	0	0	0	0	0	0	0	0	0	0	0	0	0	0	0	0
hsa-miR-4316	hsa-mir-4316	0	0	0	0	0	0	0	0	0	1	0	0	0	0	0	0	0	0	0	0	1	0	0	0	0	0	0	0	0	0	0	0	0	0	0	0	2
hsa-miR-4317	hsa-mir-4317	0	0	0	0	0	0	2	0	0	0	0	0	0	0	0	1	0	1	0	0	0	2	1	0	0	4	0	0	0	1	2	3	1	1	0	0	19
hsa-miR-4318	hsa-mir-4318	0	0	0	0	0	0	0	0	0	0	0	0	0	0	0	0	0	0	0	0	0	0	0	0	0	0	0	0	0	0	0	0	0	0	0	0	0
hsa-miR-4319	hsa-mir-4319	0	0	0	0	0	0	0	0	0	0	0	0	0	0	0	0	0	0	0	0	0	0	0	0	0	0	0	0	0	0	0	0	0	0	0	0	0
hsa-miR-432-3p	hsa-mir-432	0	0	0	1	0	0	0	0	0	0	0	0	0	0	0	0	0	0	0	0	0	0	0	0	0	0	0	0	0	0	0	0	0	0	0	0	1
hsa-miR-432-5p	hsa-mir-432	3	13	17	9	2	6	1	0	0	6	0	0	7	8	2	3	15	14	12	10	4	3	8	3	8	6	7	7	6	14	5	7	19	18	4	7	254
hsa-miR-4320	hsa-mir-4320	0	0	0	0	0	0	0	0	0	0	0	0	0	0	0	0	0	0	0	0	0	0	0	0	0	0	0	0	0	0	0	0	0	0	0	0	0
hsa-miR-4321	hsa-mir-4321	0	0	0	0	0	0	0	0	0	0	0	0	0	0	0	0	0	0	0	0	0	0	0	0	0	0	0	0	0	0	0	0	0	0	0	0	0
hsa-miR-4322	hsa-mir-4322	1	0	0	1	0	2	0	0	0	0	0	2	0	1	0	0	2	0	0	1	0	0	0	0	0	0	0	0	0	0	1	1	1	0	0	0	13
hsa-miR-4323	hsa-mir-4323	0	0	0	0	0	0	0	0	0	0	0	0	0	0	0	0	0	0	0	0	0	0	0	0	0	0	0	0	0	0	0	0	0	0	0	0	0
hsa-miR-4324	hsa-mir-4324	0	1	3	2	0	0	2	0	0	3	0	0	3	2	0	2	5	0	1	1	0	1	0	2	2	4	0	2	0	0	2	0	1	2	0	1	42
hsa-miR-4325	hsa-mir-4325	0	0	0	0	0	0	0	0	0	0	0	0	0	0	0	0	0	0	0	0	0	0	0	0	0	0	0	0	0	0	0	0	0	0	0	0	0
hsa-miR-4326	hsa-mir-4326	0	0	0	0	0	0	0	0	0	0	0	0	0	0	0	0	3	0	0	3	0	0	1	0	0	1	0	0	1	1	3	0	1	3	1	0	18
hsa-miR-4327	hsa-mir-4327	0	0	1	0	0	0	0	0	0	0	0	0	0	0	0	1	0	0	0	0	0	0	0	0	0	0	0	0	0	0	0	0	0	0	0	0	2
hsa-miR-4328	hsa-mir-4328	0	0	0	1	0	0	0	0	0	0	0	0	0	0	0	0	0	0	0	0	0	0	0	0	0	0	0	0	0	0	0	0	0	0	0	0	1
hsa-miR-4329	hsa-mir-4329	0	0	0	0	0	0	0	0	0	0	0	0	0	0	0	0	0	0	0	0	0	0	0	0	0	0	0	0	0	0	0	0	0	0	0	0	0
hsa-miR-433-3p	hsa-mir-433	3	7	4	6	4	3	5	0	0	4	0	2	2	6	0	9	8	6	3	13	0	4	3	5	9	6	1	5	1	7	5	3	11	11	4	0	160
hsa-miR-433-5p	hsa-mir-433	1	0	0	0	0	0	0	0	0	0	0	0	0	1	0	0	0	0	0	0	0	0	0	0	0	0	0	0	0	0	0	0	0	0	1	0	3
hsa-miR-4330	hsa-mir-4330	0	0	0	0	0	0	0	0	0	0	0	0	0	0	0	0	0	0	0	0	0	0	0	0	0	0	0	0	0	0	0	0	0	0	0	0	0
hsa-miR-4418	hsa-mir-4418	0	0	0	0	0	0	0	0	0	0	0	0	0	0	0	0	0	0	0	0	0	0	0	0	0	0	0	0	0	0	0	0	0	0	0	0	0
hsa-miR-4420	hsa-mir-4420	0	0	0	0	0	0	0	0	0	0	0	0	0	0	0	0	0	0	0	0	0	0	0	0	0	0	0	0	0	0	0	0	0	0	0	0	0
hsa-miR-4421	hsa-mir-4421	0	0	0	0	0	0	0	0	0	0	0	0	0	0	0	0	0	0	0	0	0	0	0	0	0	0	0	0	0	0	0	0	0	0	0	0	0
hsa-miR-4422	hsa-mir-4422	0	0	0	0	0	0	0	0	0	0	0	0	0	0	0	0	0	0	0	0	0	0	0	0	0	0	0	0	0	0	0	0	0	0	0	0	0
hsa-miR-4423-3p	hsa-mir-4423	0	0	0	0	0	0	0	0	0	0	0	0	0	0	0	0	0	0	0	0	0	0	0	0	1	0	0	2	0	0	0	0	0	0	0	0	3
hsa-miR-4423-5p	hsa-mir-4423	0	0	1	0	0	0	7	0	0	0	0	0	0	1	0	0	1	0	0	1	0	0	0	4	2	0	0	3	0	0	1	0	0	1	0	0	22
hsa-miR-4424	hsa-mir-4424	0	0	0	0	0	0	0	0	0	0	0	0	0	0	0	0	0	0	0	0	0	0	0	0	0	0	0	0	0	0	0	0	0	0	0	0	0
hsa-miR-4425	hsa-mir-4425	0	0	0	0	0	0	0	0	0	0	0	0	0	0	0	0	0	1	0	0	0	0	0	0	0	0	0	0	0	0	0	0	0	0	0	0	1
hsa-miR-4426	hsa-mir-4426	0	0	0	0	0	0	0	0	0	0	0	0	0	0	0	0	0	1	0	0	0	0	0	0	0	0	0	1	0	1	0	0	0	0	0	0	3
hsa-miR-4427	hsa-mir-4427	0	0	0	0	0	0	0	0	0	0	0	0	0	0	0	0	0	0	0	0	0	0	0	0	0	0	0	0	0	0	0	0	0	0	0	0	0
hsa-miR-4428	hsa-mir-4428	0	0	0	0	0	0	0	0	0	0	0	0	0	0	0	0	0	0	0	0	0	0	0	0	0	0	0	0	0	0	0	0	0	1	0	0	1
hsa-miR-4429	hsa-mir-4429	0	0	2	1	0	0	1	0	0	1	0	0	0	1	0	0	1	0	0	3	0	0	1	0	0	2	0	0	0	1	4	0	1	0	0	0	19
hsa-miR-4430	hsa-mir-4430	1	1	0	2	1	4	3	0	0	1	0	0	3	2	1	0	3	1	2	0	1	0	2	1	0	0	1	1	2	0	0	0	1	0	1	1	36
hsa-miR-4431	hsa-mir-4431	0	0	0	0	0	0	0	0	0	0	0	0	0	0	0	0	0	0	0	0	0	0	0	0	0	0	0	0	0	0	1	0	0	0	0	0	1
hsa-miR-4432	hsa-mir-4432	0	0	0	0	0	0	0	0	0	0	0	0	0	0	0	0	0	0	0	0	0	0	0	0	0	0	0	0	0	0	0	0	0	0	0	0	0
hsa-miR-4433a-3p	hsa-mir-4433a	0	0	0	0	0	0	0	0	0	0	0	0	0	0	0	0	0	0	0	0	0	0	0	2	0	0	0	0	2	0	0	0	0	0	1	0	5
hsa-miR-4433a-5p	hsa-mir-4433a	0	0	0	0	0	0	0	0	0	1	0	0	0	0	0	0	0	0	0	0	0	0	0	0	0	0	0	0	0	0	0	0	0	0	0	1	2
hsa-miR-4433b-3p	hsa-mir-4433b	1	0	0	0	0	0	0	0	0	0	0	0	1	0	0	0	0	0	0	0	0	0	0	0	1	0	0	0	0	0	0	0	0	0	0	0	3
hsa-miR-4433b-5p	hsa-mir-4433b	0	0	1	0	1	0	0	0	0	0	0	0	0	0	0	1	0	2	0	0	1	0	0	0	0	0	0	0	0	0	1	0	0	1	0	0	8
hsa-miR-4434	hsa-mir-4434	0	0	0	0	0	0	0	0	0	0	0	0	0	0	0	0	0	0	0	0	0	0	0	0	0	0	0	0	0	0	0	0	0	0	0	0	0
hsa-miR-4435	hsa-mir-4435-1	0	0	0	0	0	0	0	0	0	0	0	0	0	0	0	0	0	0	0	0	0	0	0	0	0	0	0	0	0	0	0	0	0	0	0	0	0
hsa-miR-4436a	hsa-mir-4436a	0	0	0	0	0	0	0	0	0	0	0	0	0	0	0	3	0	0	0	0	0	0	0	0	0	0	0	0	0	0	0	0	0	0	0	0	3
hsa-miR-4436b-3p	hsa-mir-4436b-1	0	0	0	1	0	0	0	0	0	1	0	0	0	0	0	1	0	0	0	0	0	0	0	0	1	1	0	0	0	0	0	0	0	0	0	0	5
hsa-miR-4436b-5p	hsa-mir-4436b-1	0	0	0	0	0	0	0	0	0	0	0	0	0	0	0	0	0	0	0	0	0	0	0	0	0	0	0	0	0	0	0	0	0	1	0	0	1
hsa-miR-4437	hsa-mir-4437	0	0	0	0	0	0	0	0	0	0	0	0	0	0	0	0	0	0	0	0	0	0	0	0	0	0	0	0	0	0	0	0	0	0	0	0	0
hsa-miR-4438	hsa-mir-4438	0	0	0	0	0	0	0	0	0	0	0	0	0	0	0	0	0	0	0	0	0	0	0	0	0	0	0	0	0	0	0	0	0	0	0	0	0
hsa-miR-4439	hsa-mir-4439	0	0	0	0	0	0	0	0	0	0	0	0	0	0	0	0	0	0	0	0	0	0	0	0	0	0	0	0	0	0	0	0	0	0	0	0	0
hsa-miR-4440	hsa-mir-4440	0	0	0	0	0	0	0	0	0	0	0	0	0	0	0	0	0	0	0	2	0	0	0	0	0	0	0	2	0	0	0	1	0	0	0	0	5
hsa-miR-4441	hsa-mir-4441	0	0	0	0	0	0	0	0	0	0	0	0	0	0	0	0	0	0	0	0	0	0	0	0	0	0	0	0	0	0	0	0	0	0	0	0	0
hsa-miR-4442	hsa-mir-4442	0	0	0	0	0	0	0	0	0	0	0	0	0	0	0	0	0	0	0	0	0	0	0	0	0	0	0	0	0	0	0	0	0	0	0	0	0
hsa-miR-4443	hsa-mir-4443	8	5	13	8	4	5	2	0	1	7	1	2	3	6	6	8	8	9	12	17	5	28	34	5	6	9	4	4	30	17	4	10	9	20	10	8	328
hsa-miR-4444	hsa-mir-4444-1	0	0	1	0	0	0	0	0	0	0	0	0	0	0	0	0	0	0	0	0	0	0	0	0	0	0	0	0	0	0	0	1	0	0	0	0	2
hsa-miR-4445-3p	hsa-mir-4445	0	0	0	0	0	0	0	0	0	0	0	0	0	0	0	0	0	0	0	0	0	0	0	1	0	0	0	0	0	0	0	0	0	0	0	0	1
hsa-miR-4445-5p	hsa-mir-4445	0	0	0	0	0	0	0	0	0	0	0	0	0	0	0	0	0	0	0	1	0	0	0	0	0	0	0	0	0	0	0	0	0	0	0	0	1
hsa-miR-4446-3p	hsa-mir-4446	0	1	0	0	0	0	1	0	0	0	0	0	0	1	1	1	0	0	1	0	0	0	0	0	0	0	0	0	1	0	1	2	0	0	0	0	10
hsa-miR-4446-5p	hsa-mir-4446	0	0	0	0	0	0	0	0	0	0	0	0	0	0	0	0	0	0	0	0	0	0	0	0	0	0	0	0	0	0	0	0	0	0	0	0	0
hsa-miR-4447	hsa-mir-4447	0	0	0	0	0	0	0	0	0	0	0	0	0	0	0	0	0	0	0	0	0	0	0	0	0	0	0	0	0	0	0	0	0	0	0	0	0
hsa-miR-4448	hsa-mir-4448	8	7	15	6	4	11	7	0	0	4	1	3	13	12	3	9	24	15	7	20	13	12	13	14	6	9	2	5	9	23	14	16	14	29	10	1	359
hsa-miR-4449	hsa-mir-4449	3	7	3	3	2	2	1	0	0	2	0	2	7	6	3	7	2	10	2	9	0	2	9	8	5	9	1	4	22	6	8	13	2	9	3	3	175
hsa-miR-4450	hsa-mir-4450	0	0	0	0	0	0	0	0	0	0	0	0	0	0	0	0	0	0	0	0	0	0	0	0	0	0	0	0	0	0	0	0	0	0	0	0	0
hsa-miR-4451	hsa-mir-4451	0	2	4	3	0	0	1	0	0	1	0	0	0	4	0	0	1	3	0	8	2	0	0	2	1	3	0	3	5	3	1	2	3	6	3	0	61
hsa-miR-4452	hsa-mir-4452	0	0	0	0	0	0	0	0	0	0	0	0	0	0	0	0	0	0	0	0	0	0	0	0	0	0	0	0	0	0	0	0	0	0	0	0	0
hsa-miR-4453	hsa-mir-4453	0	0	0	0	0	0	0	0	0	0	0	0	0	0	0	0	0	0	0	0	0	0	0	0	0	0	0	0	0	0	0	0	0	0	0	0	0
hsa-miR-4454	hsa-mir-4454	110	455	926	697	71	348	256	2	1	394	15	138	287	485	137	570	256	1325	457	304	21	160	111	137	115	262	32	67	80	158	250	424	415	676	164	104	10410
hsa-miR-4455	hsa-mir-4455	0	0	0	0	0	0	0	0	0	0	0	0	0	0	0	0	0	0	0	1	0	0	0	0	0	0	0	2	0	1	1	0	0	0	0	0	5
hsa-miR-4456	hsa-mir-4456	0	0	0	0	0	0	0	0	0	0	0	0	0	0	0	0	0	0	0	0	0	0	0	0	0	0	0	0	0	0	0	0	0	0	0	0	0
hsa-miR-4457	hsa-mir-4457	0	0	0	0	0	0	0	0	0	0	0	0	0	0	0	0	0	0	0	0	0	0	0	0	0	0	0	0	0	0	2	0	0	0	0	0	2
hsa-miR-4458	hsa-mir-4458	0	0	0	0	0	0	1	0	0	2	0	0	1	2	0	0	1	3	0	4	2	0	0	1	0	0	1	0	1	2	1	2	1	5	1	0	31
hsa-miR-4460	hsa-mir-4460	0	0	0	0	0	0	0	0	0	0	0	0	0	0	0	0	0	0	0	0	0	0	0	0	0	0	0	0	0	0	0	0	0	0	0	0	0
hsa-miR-4462	hsa-mir-4462	0	0	0	1	0	0	0	0	0	0	0	0	0	0	0	0	2	0	0	0	0	0	0	0	0	0	0	0	0	0	0	1	0	1	0	0	5
hsa-miR-4463	hsa-mir-4463	0	0	1	0	0	0	0	0	0	0	0	0	0	2	0	0	0	0	0	0	0	1	0	0	0	0	0	0	0	0	0	0	0	0	0	0	4
hsa-miR-4464	hsa-mir-4464	0	0	0	0	0	0	0	0	0	0	0	0	0	0	0	0	0	0	0	0	0	0	0	0	0	0	0	0	0	0	0	0	0	0	0	0	0
hsa-miR-4465	hsa-mir-4465	0	0	0	0	0	0	0	0	0	0	0	0	0	0	0	0	0	0	0	0	0	0	0	0	0	0	0	0	0	0	0	0	0	0	0	0	0
hsa-miR-4466	hsa-mir-4466	0	5	3	2	0	3	1	0	0	3	0	1	0	3	1	5	2	3	2	5	0	7	7	2	0	5	3	4	7	9	0	5	1	7	4	1	101
hsa-miR-4467	hsa-mir-4467	1	11	5	3	7	2	7	0	0	2	0	2	0	0	1	2	0	6	4	6	2	3	2	2	1	0	2	6	6	0	2	0	0	2	0	1	88
hsa-miR-4468	hsa-mir-4468	0	0	0	0	0	0	0	0	0	0	0	0	0	0	0	0	0	0	0	0	0	0	0	0	0	0	0	0	0	0	0	0	0	0	0	0	0
hsa-miR-4469	hsa-mir-4469	0	0	0	0	0	0	0	0	0	0	0	0	0	0	0	0	0	0	0	0	0	0	0	0	0	0	0	0	0	0	0	0	0	0	0	0	0
hsa-miR-4470	hsa-mir-4470	0	0	0	0	0	0	0	0	0	0	0	0	0	0	0	0	0	0	0	0	0	0	0	0	0	0	0	0	0	0	0	0	0	0	0	0	0
hsa-miR-4471	hsa-mir-4471	0	0	0	0	0	0	0	0	0	0	0	0	0	0	0	0	0	0	0	0	0	0	0	0	0	0	0	0	0	0	0	0	0	0	0	0	0
hsa-miR-4472	hsa-mir-4472-1	0	0	0	0	0	0	0	0	0	0	0	0	0	0	0	0	0	0	0	0	0	0	0	0	0	0	0	0	0	0	0	0	0	0	0	0	0
hsa-miR-4473	hsa-mir-4473	0	0	0	0	0	0	0	0	0	0	0	0	0	0	0	0	0	0	0	0	0	0	0	0	0	0	0	0	0	0	0	0	0	0	0	0	0
hsa-miR-4474-3p	hsa-mir-4474	0	0	0	0	0	0	0	0	0	0	0	0	0	0	0	0	0	0	0	0	0	0	0	0	0	0	0	0	0	0	0	0	0	0	0	0	0
hsa-miR-4474-5p	hsa-mir-4474	0	0	0	0	0	0	0	0	0	0	0	0	0	0	0	0	0	0	0	0	0	0	0	0	0	0	0	0	0	0	0	0	0	0	0	0	0
hsa-miR-4475	hsa-mir-4475	0	0	0	0	0	0	0	0	0	0	0	0	0	0	0	0	0	0	0	0	1	0	0	0	0	0	0	0	0	0	0	0	0	0	0	0	1
hsa-miR-4476	hsa-mir-4476	0	0	0	0	0	0	0	0	0	0	0	0	0	0	1	0	0	0	0	0	0	0	0	0	0	0	0	0	0	0	0	0	0	0	0	0	1
hsa-miR-4477a	hsa-mir-4477a	0	0	0	0	0	0	0	0	0	0	0	0	0	0	0	0	0	0	0	0	0	0	0	0	0	0	0	0	0	0	0	1	0	0	0	0	1
hsa-miR-4477b	hsa-mir-4477b	0	0	0	0	0	0	0	0	0	0	0	0	0	0	0	0	0	0	0	0	0	0	0	0	0	0	0	0	0	0	0	1	0	0	0	0	1
hsa-miR-4478	hsa-mir-4478	0	0	0	0	0	0	0	0	0	0	0	0	0	0	0	0	0	0	0	1	0	0	0	0	0	0	0	0	0	0	0	0	0	0	0	0	1
hsa-miR-4479	hsa-mir-4479	0	1	0	0	0	0	0	0	0	0	0	0	0	0	0	0	0	0	0	1	1	0	0	0	0	0	0	0	1	0	0	0	0	0	0	0	4
hsa-miR-448	hsa-mir-448	0	0	0	0	0	0	0	0	0	0	0	0	0	0	0	0	0	0	0	0	0	0	0	0	0	0	0	0	0	0	0	0	0	0	0	0	0
hsa-miR-4480	hsa-mir-4480	0	0	0	0	0	0	0	0	0	0	0	0	0	0	0	0	0	0	0	0	0	0	0	0	0	0	0	0	0	0	0	0	0	0	0	0	0
hsa-miR-4481	hsa-mir-4481	0	0	0	0	0	0	0	0	0	0	0	0	0	1	0	0	0	0	0	1	0	0	0	0	1	1	0	1	0	0	0	0	0	1	0	0	6
hsa-miR-4482-3p	hsa-mir-4482	0	0	0	0	0	0	0	0	0	1	0	0	0	1	0	0	0	0	0	0	0	0	0	0	0	0	0	0	0	0	0	0	0	0	0	0	2
hsa-miR-4483	hsa-mir-4483	0	0	0	1	0	0	0	0	0	0	0	0	0	1	0	0	1	0	0	0	0	0	0	0	0	0	0	0	0	0	2	0	1	0	0	0	6
hsa-miR-4484	hsa-mir-4484	1	2	0	1	1	0	1	0	0	2	0	0	0	0	0	0	2	0	0	2	1	2	0	0	0	0	0	1	5	3	3	3	3	1	1	0	35
hsa-miR-4485-3p	hsa-mir-4485	23	38	62	62	30	16	35	0	1	42	2	8	41	52	14	52	73	73	62	170	19	75	52	47	34	63	15	29	69	68	112	99	52	108	38	32	1768
hsa-miR-4485-5p	hsa-mir-4485	4	3	9	0	1	4	2	0	0	1	0	1	1	4	3	4	4	9	7	9	2	2	7	2	0	3	2	3	6	8	5	3	4	6	1	3	123
hsa-miR-4486	hsa-mir-4486	0	0	0	0	0	0	0	0	0	0	0	0	0	0	0	0	0	0	0	0	0	0	0	0	0	0	0	0	0	0	0	0	0	0	0	0	0
hsa-miR-4487	hsa-mir-4487	0	0	0	0	0	0	0	0	0	0	0	0	0	0	0	0	0	0	0	0	0	0	0	0	0	0	0	0	0	0	0	0	0	0	0	0	0
hsa-miR-4488	hsa-mir-4488	1082	1338	2009	1396	1343	1453	671	10	7	932	100	436	872	1392	427	1223	1977	1561	1410	2850	516	2625	4503	764	429	1522	965	1146	4761	2991	1831	2078	765	3099	2013	948	53445
hsa-miR-4489	hsa-mir-4489	0	0	0	0	0	0	0	0	0	0	0	0	0	0	0	0	0	0	0	0	0	0	0	0	0	1	0	0	0	0	0	0	0	0	0	0	1
hsa-miR-4490	hsa-mir-4490	0	0	1	0	0	0	1	0	0	0	0	0	1	0	0	0	0	0	0	0	0	0	0	1	0	0	0	0	0	0	0	0	0	0	0	0	4
hsa-miR-4491	hsa-mir-4491	0	0	0	0	0	0	0	0	0	0	0	0	0	0	0	0	0	0	0	0	0	0	0	0	0	0	0	0	0	0	0	0	0	0	0	0	0
hsa-miR-4492	hsa-mir-4492	62	241	249	228	56	179	77	0	2	99	12	59	109	172	41	252	201	248	167	272	47	141	160	108	65	155	46	95	266	209	162	217	104	329	95	113	5038
hsa-miR-4493	hsa-mir-4493	0	0	0	0	0	0	0	0	0	0	0	0	0	0	0	0	0	0	0	0	0	0	0	0	0	0	0	0	0	0	0	0	0	0	0	0	0
hsa-miR-4494	hsa-mir-4494	0	2	0	0	0	0	0	0	0	0	0	0	0	0	0	0	0	0	0	0	0	0	0	0	0	0	0	0	0	0	0	0	0	0	0	0	2
hsa-miR-4495	hsa-mir-4495	0	0	0	0	0	0	0	0	0	0	0	0	0	0	0	0	0	0	0	0	0	0	0	0	0	0	0	0	0	0	0	0	0	0	0	0	0
hsa-miR-4496	hsa-mir-4496	1	0	0	0	0	0	0	0	0	0	0	0	0	0	0	0	0	0	0	0	0	0	0	0	0	0	0	0	0	0	1	0	0	0	0	0	2
hsa-miR-4497	hsa-mir-4497	941	814	1423	912	735	575	755	4	6	938	78	456	940	1094	261	1233	1436	1359	954	1203	166	1018	1050	597	657	778	545	568	1086	1256	759	1232	922	2128	1007	300	30186
hsa-miR-4498	hsa-mir-4498	0	1	0	0	0	0	0	0	0	1	0	0	0	0	0	0	0	2	0	0	0	0	0	0	0	0	1	0	0	0	0	0	0	0	0	0	5
hsa-miR-4499	hsa-mir-4499	0	0	0	0	0	0	0	0	0	0	0	0	0	0	0	0	0	0	0	0	0	0	0	0	0	0	0	0	0	0	0	0	0	0	0	2	2
hsa-miR-449a	hsa-mir-449a	0	0	0	0	0	0	0	0	0	0	0	0	0	0	0	0	0	0	0	3	0	0	1	0	0	0	0	0	0	0	0	0	0	1	0	0	5
hsa-miR-449b-3p	hsa-mir-449b	0	0	0	0	0	0	0	0	0	0	0	0	0	0	0	0	0	0	0	1	0	0	0	0	0	0	0	0	0	0	0	0	0	0	0	0	1
hsa-miR-449b-5p	hsa-mir-449b	0	0	0	0	0	0	0	0	0	0	0	0	0	0	0	0	0	0	0	0	0	0	0	0	0	1	0	0	0	0	0	0	0	0	0	0	1
hsa-miR-449c-3p	hsa-mir-449c	0	0	0	0	0	0	0	0	0	0	0	0	0	0	0	0	0	0	0	0	0	0	0	0	0	0	0	0	0	0	0	0	0	0	0	0	0
hsa-miR-449c-5p	hsa-mir-449c	0	0	0	0	0	0	0	0	0	0	0	0	0	0	0	0	0	0	0	0	0	0	0	0	0	0	0	0	0	0	0	0	0	0	0	0	0
hsa-miR-4500	hsa-mir-4500	0	0	0	0	0	0	0	0	0	0	0	0	0	0	0	0	2	0	0	0	0	0	0	0	0	0	0	1	0	0	0	0	0	0	0	0	3
hsa-miR-4501	hsa-mir-4501	0	0	0	1	0	0	0	0	0	0	0	0	0	0	0	0	0	0	0	0	0	0	0	0	0	0	0	0	0	0	0	0	0	0	0	0	1
hsa-miR-4502	hsa-mir-4502	0	0	0	0	0	0	0	0	0	0	0	0	0	0	0	0	0	0	0	0	0	0	0	0	0	0	0	0	0	1	0	1	0	0	0	0	2
hsa-miR-4503	hsa-mir-4503	0	0	0	0	0	0	0	0	0	0	0	0	0	0	0	0	1	0	0	1	0	0	0	0	0	0	0	0	0	0	0	0	0	0	0	0	2
hsa-miR-4504	hsa-mir-4504	0	0	0	0	0	0	0	0	0	0	0	0	0	0	0	0	0	0	0	0	0	0	0	0	0	0	0	0	0	0	0	0	0	0	0	0	0
hsa-miR-4505	hsa-mir-4505	0	2	1	3	0	2	0	0	0	1	0	3	5	2	0	1	3	3	3	2	1	2	1	2	0	1	0	0	5	2	1	3	1	1	2	2	55
hsa-miR-4506	hsa-mir-4506	0	0	0	0	0	0	0	0	0	0	0	0	0	0	0	0	0	0	0	0	0	0	0	0	0	0	0	0	0	0	0	0	0	0	0	0	0
hsa-miR-4507	hsa-mir-4507	0	0	0	0	0	0	0	0	0	0	0	0	1	1	0	0	0	0	0	0	0	0	0	1	2	0	0	0	0	0	0	0	0	0	0	0	5
hsa-miR-4508	hsa-mir-4508	97	206	278	199	85	159	131	0	2	119	10	60	85	205	46	246	206	221	158	307	57	167	189	142	62	169	43	88	253	215	137	247	168	496	154	106	5513
hsa-miR-4509	hsa-mir-4509-1	0	0	0	0	0	0	0	0	0	0	0	0	0	0	0	0	0	0	0	0	0	0	0	0	0	0	0	0	0	0	0	0	0	0	0	0	0
hsa-miR-450a-1-3p	hsa-mir-450a-1	0	0	0	0	0	0	0	0	0	0	0	0	0	0	0	0	0	0	0	0	0	0	0	0	0	0	0	0	0	0	0	0	0	0	0	0	0
hsa-miR-450a-2-3p	hsa-mir-450a-2	0	0	0	0	0	0	0	0	0	1	0	1	0	0	0	0	0	0	1	0	0	0	0	0	0	0	0	0	0	0	0	0	0	0	0	0	3
hsa-miR-450a-5p	hsa-mir-450a-1	0	0	0	0	0	1	0	0	0	0	0	0	0	0	0	0	0	0	0	0	0	0	0	0	0	0	0	0	0	0	0	0	0	0	0	0	1
hsa-miR-450b-3p	hsa-mir-450b	0	0	0	0	0	0	0	0	0	0	0	0	0	0	0	0	0	0	0	0	0	0	0	0	0	0	0	0	0	0	0	0	0	0	0	0	0
hsa-miR-450b-5p	hsa-mir-450b	0	0	0	0	0	0	0	0	0	0	0	0	0	0	0	0	0	0	0	0	0	0	0	0	0	0	0	0	0	0	0	0	0	0	0	0	0
hsa-miR-4510	hsa-mir-4510	0	0	2	2	2	0	2	0	0	1	0	0	0	4	0	2	2	2	1	2	0	0	0	0	0	4	0	0	1	1	0	3	1	2	2	0	36
hsa-miR-4511	hsa-mir-4511	0	0	0	0	0	0	0	0	0	0	0	0	0	0	0	0	0	0	0	0	0	0	0	0	0	0	0	0	0	0	0	0	0	0	0	0	0
hsa-miR-4512	hsa-mir-4512	0	0	0	0	0	1	0	0	0	0	0	0	0	0	0	0	2	0	0	0	0	0	0	0	0	0	0	0	0	0	0	0	1	0	0	0	4
hsa-miR-4513	hsa-mir-4513	0	0	0	0	0	0	0	0	0	0	0	0	0	0	0	0	0	0	0	1	0	0	0	0	0	0	0	0	0	0	0	0	0	0	0	0	1
hsa-miR-4514	hsa-mir-4514	0	0	0	0	0	0	0	0	0	0	0	0	0	0	0	0	0	0	0	0	0	0	0	0	0	0	0	0	0	0	0	0	0	0	0	0	0
hsa-miR-4515	hsa-mir-4515	0	0	0	2	0	0	0	0	0	0	0	0	0	0	0	0	0	0	0	0	0	0	0	0	0	0	0	0	0	0	0	0	0	0	0	0	2
hsa-miR-4516	hsa-mir-4516	691	1664	1873	1760	627	1127	1179	14	6	1235	103	546	1349	1728	469	1572	2267	1941	1558	2574	700	1146	1616	1211	901	1362	472	854	2144	2029	1393	1827	1337	2317	944	1025	45561
hsa-miR-4517	hsa-mir-4517	0	0	0	0	0	0	0	0	0	0	0	0	0	0	0	0	0	0	0	0	0	0	0	0	2	0	0	0	0	0	0	0	0	0	0	0	2
hsa-miR-4518	hsa-mir-4518	0	0	0	0	0	0	0	0	0	0	0	0	0	0	0	0	0	0	0	0	0	0	0	0	0	0	0	0	0	0	0	0	0	0	0	0	0
hsa-miR-4519	hsa-mir-4519	1	0	0	0	0	0	0	0	0	0	0	0	0	0	0	0	0	0	0	0	0	0	0	0	1	0	0	1	0	0	0	0	0	0	0	0	3
hsa-miR-451a	hsa-mir-451a	18	168	277	383	20	174	42	0	0	36	1	9	84	86	22	138	72	241	103	101	25	33	76	38	19	50	8	43	153	93	88	79	51	32	34	11	2808
hsa-miR-451b	hsa-mir-451b	0	0	1	0	0	0	0	0	0	0	0	0	0	0	0	0	0	0	0	0	0	0	0	0	0	0	0	0	0	0	0	0	0	0	0	0	1
hsa-miR-452-3p	hsa-mir-452	0	0	0	1	0	0	0	0	0	0	0	0	0	0	0	0	0	0	0	0	0	0	0	0	0	0	0	0	0	0	0	0	1	0	0	0	2
hsa-miR-452-5p	hsa-mir-452	5	2	23	17	6	2	12	0	0	11	2	1	12	18	4	5	10	25	17	6	0	6	7	8	7	15	0	4	6	6	10	17	15	20	4	0	303
hsa-miR-4520-2-3p	hsa-mir-4520-2	0	0	1	0	0	0	1	0	0	1	0	0	0	0	0	0	0	0	0	0	0	0	0	0	0	0	0	0	0	0	0	0	1	0	0	0	4
hsa-miR-4520-3p	hsa-mir-4520-1	0	1	1	0	0	0	1	0	0	2	0	3	1	0	0	0	0	0	0	1	1	0	0	0	0	0	0	0	0	1	0	1	1	0	0	0	14
hsa-miR-4520-5p	hsa-mir-4520-1	0	0	0	0	0	0	0	0	0	0	0	0	0	1	0	0	0	0	0	0	0	0	0	0	0	0	0	0	0	0	1	1	0	0	0	0	3
hsa-miR-4521	hsa-mir-4521	0	1	3	1	3	0	3	0	0	3	0	0	2	2	1	0	3	5	0	6	0	4	4	3	0	8	0	3	3	8	9	8	5	7	2	5	102
hsa-miR-4522	hsa-mir-4522	0	0	0	0	0	0	0	0	0	0	0	0	0	0	0	0	0	0	0	0	0	0	0	0	0	0	0	0	0	0	0	0	0	0	0	0	0
hsa-miR-4523	hsa-mir-4523	0	0	0	0	0	0	0	0	0	0	0	0	0	0	0	0	0	0	1	0	0	0	0	0	0	0	0	0	0	0	0	0	0	0	0	0	1
hsa-miR-4524a-3p	hsa-mir-4524a	0	0	2	0	0	0	0	0	0	0	0	0	0	0	1	0	1	0	0	0	0	0	0	1	0	0	1	0	0	1	1	1	0	1	1	0	11
hsa-miR-4524a-5p	hsa-mir-4524a	0	1	0	0	0	0	0	0	0	0	0	0	0	0	0	0	0	0	0	0	0	0	0	0	0	0	0	2	0	0	0	0	0	0	0	0	3
hsa-miR-4524b-3p	hsa-mir-4524b	0	0	0	0	0	0	0	0	0	0	0	0	0	0	0	0	0	0	0	0	0	0	0	0	0	0	0	0	0	0	0	0	0	0	0	0	0
hsa-miR-4524b-5p	hsa-mir-4524b	0	0	0	1	0	0	0	0	0	0	0	0	0	1	0	0	0	0	0	0	0	0	0	0	0	0	0	0	0	0	0	1	0	0	0	0	3
hsa-miR-4525	hsa-mir-4525	1	0	0	0	0	0	0	0	0	0	0	0	0	0	0	0	1	0	0	1	0	0	0	1	0	0	0	0	0	0	0	0	0	1	0	1	6
hsa-miR-4526	hsa-mir-4526	0	0	0	0	0	0	0	0	0	0	0	0	0	0	0	0	0	0	0	0	0	0	0	0	0	0	0	0	0	0	0	0	0	0	0	0	0
hsa-miR-4527	hsa-mir-4527	0	0	0	0	0	0	0	0	0	0	0	0	0	0	0	0	0	0	0	0	0	0	0	0	0	0	0	0	0	0	0	0	0	0	0	0	0
hsa-miR-4528	hsa-mir-4528	0	0	0	0	0	0	0	0	0	0	0	0	0	0	0	0	0	0	0	0	0	0	0	0	0	0	0	0	0	0	0	0	0	0	0	0	0
hsa-miR-4529-3p	hsa-mir-4529	0	0	0	0	0	0	0	0	0	0	0	0	0	0	0	0	0	0	0	0	0	0	0	0	0	0	0	0	0	0	0	0	0	0	0	0	0
hsa-miR-4529-5p	hsa-mir-4529	0	0	0	0	0	0	0	0	0	0	0	0	0	0	0	0	0	0	0	0	0	0	0	0	0	0	0	0	0	0	0	0	0	0	0	0	0
hsa-miR-4530	hsa-mir-4530	0	1	0	1	0	0	0	0	0	0	0	0	0	0	1	1	1	0	0	1	0	1	0	0	0	0	0	2	0	0	0	0	0	0	0	0	9
hsa-miR-4531	hsa-mir-4531	0	0	0	0	0	0	0	0	0	0	0	0	0	0	0	0	0	0	0	0	0	0	0	0	0	0	0	0	0	0	0	0	0	0	0	0	0
hsa-miR-4533	hsa-mir-4533	0	0	0	0	0	0	0	0	0	0	0	0	0	0	0	0	0	0	0	0	0	0	0	0	0	0	0	0	0	0	0	0	0	0	0	0	0
hsa-miR-4534	hsa-mir-4534	0	0	0	0	0	0	0	0	0	0	0	0	0	0	0	0	0	0	0	0	0	0	0	0	0	0	0	0	0	0	0	0	0	1	0	0	1
hsa-miR-4535	hsa-mir-4535	0	0	0	0	0	0	0	0	0	0	0	0	0	1	0	0	1	0	0	2	0	0	0	0	0	0	0	0	0	0	0	0	0	0	0	0	4
hsa-miR-4536-3p	hsa-mir-4536-1	0	0	0	0	0	0	0	0	0	0	0	0	0	0	0	0	0	0	0	0	0	0	0	0	0	0	0	0	0	0	0	0	0	0	0	0	0
hsa-miR-4536-5p	hsa-mir-4536-1	0	0	0	0	0	0	0	0	0	0	0	0	0	0	0	0	0	0	0	0	0	0	0	0	0	0	0	0	0	0	0	0	0	0	0	0	0
hsa-miR-4537	hsa-mir-4537	0	0	0	0	0	0	0	0	0	0	0	0	0	0	0	0	0	0	0	0	0	0	0	0	0	0	0	0	0	0	0	0	0	0	0	0	0
hsa-miR-4538	hsa-mir-4538	2	1	0	0	0	0	0	0	0	0	0	0	0	0	0	0	0	0	0	0	0	1	0	0	0	0	0	1	0	0	0	0	0	0	0	0	5
hsa-miR-4539	hsa-mir-4539	0	0	0	0	0	0	0	0	0	2	0	0	0	0	0	0	0	0	0	0	0	0	0	0	0	0	0	0	0	0	0	0	0	0	0	0	2
hsa-miR-454-3p	hsa-mir-454	1	1	2	0	0	0	1	0	0	2	0	1	1	1	0	0	1	2	2	3	0	0	2	3	0	0	1	1	1	0	0	4	0	3	0	0	33
hsa-miR-454-5p	hsa-mir-454	0	2	1	7	1	1	1	0	0	0	0	0	0	1	2	1	3	0	2	0	1	1	0	0	0	0	0	0	0	0	0	2	2	5	0	0	33
hsa-miR-4540	hsa-mir-4540	0	0	0	0	0	0	0	0	0	0	0	0	0	0	0	0	0	0	0	0	0	0	0	0	0	0	0	0	0	0	0	0	0	0	0	0	0
hsa-miR-455-3p	hsa-mir-455	41	110	261	222	64	116	117	0	3	156	2	37	107	274	38	150	146	322	161	290	6	79	75	136	131	231	29	114	65	192	234	419	284	541	62	30	5245
hsa-miR-455-5p	hsa-mir-455	0	3	5	0	2	3	0	0	0	3	0	1	0	0	1	0	1	3	1	1	1	0	2	1	3	2	1	0	0	0	0	0	1	0	1	1	37
hsa-miR-4632-3p	hsa-mir-4632	0	1	2	2	1	2	0	0	0	1	0	0	1	1	0	3	0	4	4	0	0	2	0	0	0	0	0	0	0	2	0	1	1	0	1	0	29
hsa-miR-4632-5p	hsa-mir-4632	0	1	0	0	0	0	0	0	0	0	0	0	0	0	0	0	0	0	0	0	0	0	0	0	0	0	0	0	0	0	0	0	1	0	0	0	2
hsa-miR-4633-3p	hsa-mir-4633	0	0	0	1	0	0	0	0	0	0	0	0	0	0	0	0	0	0	0	0	0	0	2	0	0	1	0	0	0	1	0	0	0	0	0	0	5
hsa-miR-4633-5p	hsa-mir-4633	0	0	0	0	0	0	0	0	0	0	0	0	0	0	0	0	0	1	0	0	0	0	0	0	0	0	0	0	0	0	0	0	0	0	0	0	1
hsa-miR-4634	hsa-mir-4634	4	5	7	6	5	3	2	0	0	4	1	1	6	6	1	0	7	6	1	5	1	7	7	5	3	6	5	3	8	7	2	4	0	11	2	4	145
hsa-miR-4635	hsa-mir-4635	0	0	0	0	0	0	0	0	0	0	0	0	0	0	0	0	0	0	0	0	0	0	0	0	0	0	0	0	0	0	0	1	0	1	0	0	2
hsa-miR-4636	hsa-mir-4636	0	0	1	0	0	0	0	0	0	0	0	0	0	0	0	0	0	0	0	1	0	1	0	0	0	0	0	0	0	0	0	0	1	6	0	0	10
hsa-miR-4637	hsa-mir-4637	0	0	0	0	0	0	0	0	0	0	0	0	0	0	0	0	0	0	0	0	0	0	0	0	0	0	0	0	0	0	0	0	0	0	0	0	0
hsa-miR-4638-3p	hsa-mir-4638	0	0	1	0	0	0	0	0	0	0	0	0	0	0	0	0	0	0	0	0	0	0	0	0	0	0	0	0	0	0	0	0	0	1	0	0	2
hsa-miR-4638-5p	hsa-mir-4638	0	0	0	0	0	0	0	0	0	0	0	0	0	0	0	0	2	0	0	0	0	0	0	0	0	0	0	0	0	0	0	2	0	0	0	0	4
hsa-miR-4639-3p	hsa-mir-4639	0	0	0	0	0	0	0	0	0	0	0	0	0	0	0	0	0	0	0	0	0	0	0	0	0	0	0	0	0	0	0	0	0	1	1	0	2
hsa-miR-4639-5p	hsa-mir-4639	0	0	0	0	0	0	0	0	0	0	0	0	0	0	0	0	0	0	2	0	0	0	0	0	0	0	0	0	0	0	0	0	0	0	0	0	2
hsa-miR-4640-3p	hsa-mir-4640	0	0	0	0	0	0	0	0	0	0	0	0	1	0	0	0	0	0	0	0	0	0	0	0	0	1	1	2	0	0	0	0	1	0	0	0	6
hsa-miR-4640-5p	hsa-mir-4640	0	0	0	0	0	0	0	0	0	0	0	0	0	0	0	0	0	0	0	0	0	1	0	0	0	0	0	0	0	0	0	0	1	0	0	0	2
hsa-miR-4641	hsa-mir-4641	0	0	0	0	0	0	0	0	0	0	0	0	0	0	0	0	0	0	0	0	0	0	0	0	0	0	0	0	0	0	0	0	0	0	0	0	0
hsa-miR-4642	hsa-mir-4642	0	0	0	0	0	0	0	0	0	0	0	0	0	0	0	0	0	0	0	0	0	0	0	0	0	0	0	0	0	0	0	0	0	0	0	0	0
hsa-miR-4643	hsa-mir-4643	0	0	0	0	0	0	0	0	0	0	0	0	0	0	0	0	0	0	0	0	0	0	0	0	0	0	0	0	0	0	0	0	0	0	0	0	0
hsa-miR-4644	hsa-mir-4644	0	0	0	1	0	0	0	0	0	0	0	0	0	1	0	0	1	0	0	1	0	0	0	0	0	0	0	0	0	0	0	0	0	0	0	0	4
hsa-miR-4645-3p	hsa-mir-4645	0	0	0	0	0	0	0	0	0	0	0	0	0	1	0	0	0	0	0	0	0	0	0	0	0	0	0	0	0	0	0	0	0	0	0	0	1
hsa-miR-4645-5p	hsa-mir-4645	0	0	0	0	0	0	0	0	0	0	0	0	0	0	0	0	0	0	0	0	0	0	0	0	0	0	0	0	0	0	0	0	0	0	0	0	0
hsa-miR-4646-3p	hsa-mir-4646	0	0	0	0	0	0	0	0	0	0	0	0	0	0	0	0	0	2	0	0	0	0	0	0	0	0	0	0	0	1	0	0	0	0	0	0	3
hsa-miR-4646-5p	hsa-mir-4646	0	0	0	0	0	0	0	0	0	0	0	0	3	0	0	0	2	0	0	0	0	0	0	0	0	0	0	0	0	0	0	0	0	0	0	0	5
hsa-miR-4647	hsa-mir-4647	0	0	0	0	0	1	0	0	0	0	0	0	0	0	0	0	0	0	0	0	0	0	1	0	0	1	0	0	0	0	0	0	0	0	0	0	3
hsa-miR-4648	hsa-mir-4648	0	0	0	0	0	0	0	0	0	0	0	0	0	0	0	0	0	0	0	0	0	0	0	0	0	0	0	0	0	0	0	1	0	0	0	0	1
hsa-miR-4649-3p	hsa-mir-4649	0	0	0	0	0	0	0	0	0	0	0	0	0	0	0	0	0	0	0	0	0	0	0	0	0	0	0	0	0	0	0	0	0	1	0	0	1
hsa-miR-4649-5p	hsa-mir-4649	0	0	0	0	0	0	0	0	0	0	0	0	0	1	0	0	0	0	0	0	0	0	0	0	0	0	0	0	0	0	0	0	0	0	0	0	1
hsa-miR-4650-3p	hsa-mir-4650-1	0	0	0	0	0	0	0	0	0	0	0	0	0	0	0	0	0	0	0	0	0	0	0	0	0	0	0	1	0	0	0	0	0	0	0	0	1
hsa-miR-4650-5p	hsa-mir-4650-1	0	0	1	0	0	0	0	0	0	0	0	0	0	0	1	0	0	0	1	2	1	0	0	0	0	0	0	0	0	0	0	0	0	0	0	0	6
hsa-miR-4651	hsa-mir-4651	0	0	0	0	0	0	0	0	0	0	0	0	0	0	0	0	0	0	0	0	0	0	0	0	0	0	0	0	0	0	0	4	0	0	0	0	4
hsa-miR-4652-3p	hsa-mir-4652	0	0	0	0	0	0	0	0	0	0	0	0	0	0	0	0	0	0	0	0	0	0	0	0	0	0	0	0	0	0	0	0	0	0	0	0	0
hsa-miR-4652-5p	hsa-mir-4652	0	0	0	0	0	0	0	0	0	0	0	0	0	0	0	0	0	0	0	0	0	0	0	0	0	0	0	0	0	0	0	0	0	0	0	0	0
hsa-miR-4653-3p	hsa-mir-4653	0	0	0	0	0	0	0	0	0	0	0	0	0	0	0	0	0	0	0	0	0	0	0	0	0	0	0	0	0	0	0	0	0	0	0	0	0
hsa-miR-4653-5p	hsa-mir-4653	0	0	0	0	0	0	0	0	0	0	0	0	0	0	0	0	0	0	0	0	0	0	0	0	0	0	0	0	0	0	0	0	0	0	0	0	0
hsa-miR-4654	hsa-mir-4654	0	0	0	0	0	0	0	0	0	0	0	1	0	0	0	0	0	0	0	0	0	0	0	0	1	0	0	0	0	0	0	1	0	0	0	0	3
hsa-miR-4655-3p	hsa-mir-4655	13	15	32	16	6	19	9	0	1	11	0	7	26	32	5	30	30	36	22	25	1	4	14	10	7	16	4	6	28	36	24	27	8	44	21	4	589
hsa-miR-4655-5p	hsa-mir-4655	0	0	0	0	0	0	0	0	0	0	0	0	0	0	0	0	0	0	0	0	0	0	0	0	0	0	0	0	0	0	0	0	0	0	0	0	0
hsa-miR-4656	hsa-mir-4656	0	0	0	1	0	0	0	0	0	0	0	0	0	0	0	1	0	0	0	0	0	0	0	1	0	0	0	0	2	1	0	0	0	0	0	0	6
hsa-miR-4657	hsa-mir-4657	0	0	0	0	0	0	1	0	0	0	0	0	0	0	0	0	0	0	0	0	0	0	0	0	0	0	0	0	0	0	0	0	0	0	0	0	1
hsa-miR-4658	hsa-mir-4658	0	0	0	0	0	0	0	0	0	0	0	0	0	0	0	0	0	0	0	0	0	0	0	0	0	0	0	0	0	0	0	0	0	0	0	0	0
hsa-miR-4659a-3p	hsa-mir-4659a	0	0	0	0	0	0	0	0	0	0	0	0	0	0	0	0	0	0	0	0	0	0	0	0	0	0	0	0	0	0	0	0	0	0	0	0	0
hsa-miR-4659a-5p	hsa-mir-4659a	0	0	0	0	0	0	0	0	0	0	0	0	0	0	0	0	0	0	0	0	0	0	0	0	0	0	0	0	0	0	0	0	0	0	0	0	0
hsa-miR-4659b-3p	hsa-mir-4659b	0	0	0	0	0	0	0	0	0	0	0	0	0	0	0	0	0	0	0	0	0	0	0	0	0	0	0	0	0	0	0	0	0	0	0	0	0
hsa-miR-4659b-5p	hsa-mir-4659b	0	0	0	0	0	0	0	0	0	0	0	0	0	0	0	0	0	0	0	0	0	0	0	0	0	0	0	0	0	0	0	0	0	0	0	0	0
hsa-miR-466	hsa-mir-466	0	0	0	0	0	0	0	0	0	0	0	0	0	0	0	0	0	0	0	0	0	0	0	0	0	0	0	0	0	0	0	0	0	0	0	0	0
hsa-miR-4660	hsa-mir-4660	0	1	0	0	0	0	0	0	0	0	0	0	0	0	0	0	0	0	0	0	0	0	0	0	0	0	0	0	0	0	0	0	0	1	0	0	2
hsa-miR-4661-3p	hsa-mir-4661	0	0	0	0	0	0	0	0	0	0	0	0	0	0	0	0	0	0	0	0	0	0	0	0	0	0	0	0	0	0	0	0	0	0	0	0	0
hsa-miR-4661-5p	hsa-mir-4661	0	0	0	1	0	0	0	0	0	1	0	0	0	1	0	0	0	0	0	0	0	0	0	0	1	0	0	0	0	1	0	0	0	0	0	0	5
hsa-miR-4662a-3p	hsa-mir-4662a	0	0	0	0	0	0	0	0	0	0	0	0	0	0	0	0	0	0	0	0	0	0	0	0	0	0	0	0	0	0	0	0	0	0	0	0	0
hsa-miR-4662a-5p	hsa-mir-4662a	0	0	0	0	1	1	0	0	0	1	0	0	2	4	0	1	5	0	4	1	0	0	0	0	0	1	0	0	0	0	1	0	1	1	0	0	24
hsa-miR-4662b	hsa-mir-4662b	0	0	0	0	0	0	0	0	0	0	0	0	0	0	0	0	0	0	0	0	0	0	0	0	0	0	0	0	0	0	0	0	0	0	0	0	0
hsa-miR-4663	hsa-mir-4663	0	0	0	0	0	0	0	0	0	0	0	0	0	0	0	0	0	0	0	0	0	0	0	0	0	0	0	0	0	0	0	0	1	0	0	0	1
hsa-miR-4664-3p	hsa-mir-4664	0	0	1	0	0	0	0	0	0	0	0	0	0	0	0	0	2	0	0	0	0	0	0	0	0	0	0	0	0	0	0	0	1	0	0	0	4
hsa-miR-4664-5p	hsa-mir-4664	0	0	1	0	0	0	0	0	0	0	0	0	0	0	0	0	0	0	0	0	0	0	0	0	0	0	0	1	0	0	0	0	0	0	0	0	2
hsa-miR-4665-3p	hsa-mir-4665	0	0	0	0	0	0	0	0	0	0	0	0	0	0	0	0	0	0	0	1	0	0	0	0	0	0	0	0	0	0	0	0	0	0	0	0	1
hsa-miR-4665-5p	hsa-mir-4665	0	0	0	0	0	0	0	0	0	0	0	0	0	0	0	0	0	0	0	0	0	0	0	0	0	0	0	0	0	0	0	0	0	0	0	0	0
hsa-miR-4666a-3p	hsa-mir-4666a	0	0	0	0	0	0	0	0	0	0	0	0	0	0	0	0	0	0	0	0	0	0	0	0	0	0	0	0	0	0	0	0	0	0	0	0	0
hsa-miR-4666a-5p	hsa-mir-4666a	0	0	0	0	0	0	0	0	0	0	0	0	0	0	0	0	0	0	0	0	0	0	0	0	0	0	0	0	0	0	0	0	0	0	0	0	0
hsa-miR-4666b	hsa-mir-4666b	0	0	0	0	0	0	0	0	0	0	0	0	0	0	0	0	0	0	0	0	0	0	0	0	0	0	0	0	0	0	0	0	0	0	0	0	0
hsa-miR-4667-3p	hsa-mir-4667	0	0	0	0	0	0	0	0	0	0	0	0	0	0	0	0	0	0	0	0	0	0	0	0	0	0	0	0	0	0	0	0	0	0	0	0	0
hsa-miR-4667-5p	hsa-mir-4667	1	0	0	3	1	0	0	0	0	1	0	0	0	1	0	0	2	0	1	0	0	0	0	0	0	0	0	0	0	1	0	0	0	2	0	0	13
hsa-miR-4668-3p	hsa-mir-4668	0	0	0	0	0	0	0	0	0	0	0	0	0	0	0	0	0	0	0	0	0	0	0	0	0	0	0	0	0	0	0	0	0	0	0	0	0
hsa-miR-4668-5p	hsa-mir-4668	0	0	0	0	0	0	0	0	0	0	0	0	0	0	0	0	0	0	0	1	0	0	0	0	0	0	0	0	0	0	0	0	0	0	0	0	1
hsa-miR-4669	hsa-mir-4669	0	0	1	1	0	2	0	0	0	1	0	0	1	0	0	0	0	0	0	0	0	0	0	7	1	0	0	0	2	0	0	0	0	0	0	0	16
hsa-miR-4670-3p	hsa-mir-4670	0	0	0	0	0	0	0	0	0	0	0	0	0	0	0	0	0	1	0	0	0	0	0	0	0	0	0	0	0	0	0	0	0	0	0	0	1
hsa-miR-4670-5p	hsa-mir-4670	0	0	0	0	0	0	0	0	0	0	0	0	0	0	0	0	0	0	0	0	0	0	0	0	0	0	0	0	0	0	0	0	0	0	0	0	0
hsa-miR-4671-3p	hsa-mir-4671	0	0	0	0	0	0	0	0	0	0	0	0	0	0	0	0	0	0	0	0	0	0	0	0	0	0	0	0	0	0	0	0	0	0	0	0	0
hsa-miR-4671-5p	hsa-mir-4671	0	0	0	0	0	0	0	0	0	0	0	0	0	0	0	0	0	0	0	0	0	0	0	0	0	0	0	0	0	0	0	0	0	0	0	2	2
hsa-miR-4672	hsa-mir-4672	0	0	0	0	0	0	0	0	0	0	0	0	0	0	0	0	0	0	0	0	0	0	0	0	0	0	0	0	0	0	0	0	0	0	0	0	0
hsa-miR-4673	hsa-mir-4673	0	0	0	0	0	0	0	0	0	0	0	0	0	0	0	0	0	0	0	0	0	0	0	0	0	0	0	0	0	0	0	0	0	0	0	0	0
hsa-miR-4674	hsa-mir-4674	0	0	0	1	0	0	0	0	0	0	0	0	1	1	0	0	1	1	1	2	0	3	1	0	0	0	0	0	2	2	3	0	0	0	0	0	19
hsa-miR-4675	hsa-mir-4675	0	0	0	0	0	0	0	0	0	0	0	0	0	0	0	0	0	0	0	0	0	0	0	0	0	0	0	0	0	0	0	0	0	0	0	0	0
hsa-miR-4676-3p	hsa-mir-4676	0	0	0	0	0	0	0	0	0	0	0	0	0	0	0	0	0	0	0	0	0	0	0	0	0	0	0	0	0	0	0	0	0	0	0	0	0
hsa-miR-4676-5p	hsa-mir-4676	0	0	0	0	0	0	0	0	1	0	0	0	1	0	0	0	0	0	0	0	0	0	0	0	0	0	0	0	0	0	0	0	0	0	0	0	2
hsa-miR-4677-3p	hsa-mir-4677	0	0	0	0	0	0	0	0	0	0	0	0	0	0	0	0	0	0	0	0	0	0	0	1	0	0	0	0	0	0	0	0	2	0	0	0	3
hsa-miR-4677-5p	hsa-mir-4677	0	0	0	0	0	0	0	0	0	0	0	0	0	0	0	0	0	0	0	0	0	0	0	0	0	0	0	0	0	0	0	0	0	0	0	0	0
hsa-miR-4678	hsa-mir-4678	0	0	0	0	0	0	0	0	0	0	0	0	0	0	0	0	0	0	0	0	0	0	0	0	0	0	0	0	0	0	0	0	0	0	0	0	0
hsa-miR-4679	hsa-mir-4679-1	0	0	0	0	0	0	0	0	0	0	0	0	0	0	0	0	0	0	0	0	0	0	0	0	0	0	0	0	0	0	0	0	0	0	0	0	0
hsa-miR-4680-3p	hsa-mir-4680	0	0	0	0	0	0	0	0	0	0	0	0	0	0	0	0	0	0	0	0	0	0	0	0	0	0	0	0	0	0	0	0	0	0	0	0	0
hsa-miR-4680-5p	hsa-mir-4680	0	0	0	0	0	0	0	0	0	0	0	0	0	0	0	0	0	0	0	0	0	0	0	0	0	0	0	0	0	0	0	0	0	0	0	0	0
hsa-miR-4681	hsa-mir-4681	0	0	0	0	0	0	0	0	0	0	0	0	0	0	0	0	0	0	0	0	0	0	0	0	0	0	0	0	0	0	0	0	0	0	0	0	0
hsa-miR-4682	hsa-mir-4682	0	0	0	0	0	1	0	0	0	3	0	0	0	0	0	0	0	0	0	0	0	0	0	0	0	0	0	0	0	1	0	0	0	0	0	0	5
hsa-miR-4683	hsa-mir-4683	0	2	0	0	0	0	1	0	0	0	0	0	0	0	0	0	0	0	1	1	0	0	0	0	0	0	0	0	0	0	0	1	0	0	0	0	6
hsa-miR-4684-3p	hsa-mir-4684	0	0	0	0	0	0	0	0	0	0	0	0	0	0	0	0	0	0	0	0	0	0	0	0	0	0	0	0	0	0	0	0	0	0	0	0	0
hsa-miR-4684-5p	hsa-mir-4684	0	0	0	0	0	0	0	0	0	0	0	0	0	0	0	0	0	0	0	0	0	0	0	0	0	0	0	0	0	0	0	0	0	0	0	0	0
hsa-miR-4685-3p	hsa-mir-4685	0	0	0	0	0	0	0	0	0	0	0	0	0	0	0	0	0	1	2	1	0	0	0	0	1	0	1	1	0	0	1	0	0	0	0	0	8
hsa-miR-4685-5p	hsa-mir-4685	0	0	0	0	0	0	0	0	0	0	0	0	0	0	0	0	0	1	0	0	0	0	0	0	0	0	0	0	0	0	1	0	0	0	0	0	2
hsa-miR-4686	hsa-mir-4686	0	0	0	0	0	0	0	0	0	0	0	0	0	0	0	0	0	0	0	0	0	0	0	0	0	0	0	0	0	0	0	0	0	0	0	0	0
hsa-miR-4687-3p	hsa-mir-4687	44	109	122	133	48	132	65	1	0	74	8	24	59	126	42	107	175	111	100	140	29	93	239	32	31	58	34	49	506	132	95	99	36	149	62	46	3310
hsa-miR-4687-5p	hsa-mir-4687	1	1	4	2	1	7	1	0	0	2	0	1	14	6	1	4	2	0	0	6	0	0	0	1	29	0	13	1	7	1	1	4	1	2	2	1	116
hsa-miR-4688	hsa-mir-4688	0	0	0	0	0	0	0	0	0	0	0	0	0	0	0	0	0	0	0	0	2	0	0	0	0	0	0	0	0	0	0	0	0	0	0	0	2
hsa-miR-4689	hsa-mir-4689	0	0	0	2	0	0	0	0	0	0	0	0	0	0	0	0	0	0	0	0	0	0	0	0	0	0	0	0	0	0	0	0	0	0	0	0	2
hsa-miR-4690-3p	hsa-mir-4690	0	0	0	0	0	0	0	0	0	0	0	0	0	0	0	0	0	0	0	0	0	0	0	0	0	0	0	0	0	0	0	0	0	0	0	0	0
hsa-miR-4690-5p	hsa-mir-4690	1	0	1	0	0	0	0	0	0	0	0	2	0	0	0	0	0	0	0	0	0	1	0	0	0	0	0	1	0	0	0	0	2	0	0	0	8
hsa-miR-4691-3p	hsa-mir-4691	0	0	0	0	0	0	0	0	0	0	0	0	0	0	0	0	0	0	0	0	0	0	0	0	0	0	0	0	0	0	0	0	0	0	0	0	0
hsa-miR-4691-5p	hsa-mir-4691	0	0	0	0	0	0	0	0	0	0	0	0	0	0	0	0	0	0	0	0	0	0	0	0	0	0	0	0	0	0	0	0	0	0	0	0	0
hsa-miR-4692	hsa-mir-4692	0	0	0	0	0	0	0	0	0	0	0	0	0	0	0	0	0	0	0	0	0	0	1	0	0	0	0	0	0	0	0	0	0	0	0	0	1
hsa-miR-4693-3p	hsa-mir-4693	0	0	0	0	0	0	0	0	0	0	0	0	0	0	0	0	0	0	0	0	0	0	0	0	0	0	0	0	0	0	0	0	0	0	0	0	0
hsa-miR-4693-5p	hsa-mir-4693	0	0	0	0	0	0	0	0	0	0	0	0	0	0	0	0	0	0	0	0	0	0	0	0	0	0	0	0	0	0	0	0	0	0	0	0	0
hsa-miR-4694-3p	hsa-mir-4694	0	0	0	0	0	0	0	0	0	0	0	0	0	0	0	0	0	0	0	0	0	0	0	0	0	0	0	0	0	0	0	0	0	0	0	0	0
hsa-miR-4694-5p	hsa-mir-4694	0	0	0	0	0	0	0	0	0	0	0	0	0	0	0	0	0	0	0	0	0	0	0	0	0	0	0	0	0	0	0	0	0	0	0	0	0
hsa-miR-4695-3p	hsa-mir-4695	0	1	1	0	0	0	1	0	0	0	0	0	1	0	0	2	0	1	2	0	0	0	0	0	0	0	0	0	0	0	1	2	0	0	0	0	12
hsa-miR-4695-5p	hsa-mir-4695	0	0	0	0	0	0	0	0	0	0	0	0	0	0	0	0	0	0	0	0	0	0	0	0	1	0	0	0	0	0	1	1	0	0	0	0	3
hsa-miR-4696	hsa-mir-4696	0	0	0	0	0	0	0	0	0	0	0	0	0	0	0	0	0	0	0	1	0	0	0	0	0	0	0	0	0	0	0	0	0	0	0	0	1
hsa-miR-4697-3p	hsa-mir-4697	0	0	0	0	1	0	0	0	0	0	0	1	1	0	0	0	0	1	0	1	0	2	0	0	0	0	0	0	0	0	0	0	0	1	0	0	8
hsa-miR-4697-5p	hsa-mir-4697	0	0	0	0	0	0	0	0	0	0	0	0	0	0	0	0	0	0	0	0	0	0	0	0	0	0	0	0	0	0	0	0	0	0	0	0	0
hsa-miR-4698	hsa-mir-4698	0	0	0	0	0	0	0	0	0	0	0	0	0	0	0	0	0	0	0	0	0	0	0	0	0	0	0	0	0	0	0	0	0	0	0	0	0
hsa-miR-4699-3p	hsa-mir-4699	0	0	0	0	0	0	0	0	0	0	0	0	0	0	0	0	0	0	0	0	0	0	0	0	0	0	0	0	0	0	0	0	0	0	0	0	0
hsa-miR-4699-5p	hsa-mir-4699	0	0	0	0	0	0	0	0	0	0	0	0	0	0	0	0	0	0	0	0	0	0	0	0	0	0	0	0	0	0	0	0	0	0	0	0	0
hsa-miR-4700-3p	hsa-mir-4700	0	0	0	0	0	0	0	0	0	0	0	0	0	0	0	0	0	0	0	0	0	0	0	1	0	0	0	0	0	0	1	0	0	0	0	0	2
hsa-miR-4700-5p	hsa-mir-4700	0	0	0	0	0	0	0	0	0	0	0	0	0	0	0	0	0	0	0	0	0	0	0	0	0	0	0	0	0	0	0	1	0	0	0	0	1
hsa-miR-4701-3p	hsa-mir-4701	0	0	0	0	0	0	0	0	0	0	0	0	0	0	0	0	0	0	0	0	1	0	0	0	0	0	0	0	0	0	0	0	0	0	0	0	1
hsa-miR-4701-5p	hsa-mir-4701	0	0	0	0	0	0	0	0	0	0	0	0	0	0	0	0	0	0	0	0	0	0	0	0	0	0	0	0	0	0	0	0	0	0	0	0	0
hsa-miR-4703-3p	hsa-mir-4703	0	0	0	0	0	0	0	0	0	0	0	0	0	0	0	0	0	0	0	0	0	0	0	0	0	0	0	0	0	0	0	0	0	0	0	0	0
hsa-miR-4703-5p	hsa-mir-4703	0	0	0	0	0	0	0	0	0	0	0	0	0	0	0	0	0	0	0	0	0	0	0	0	0	0	0	0	0	0	0	0	0	0	0	0	0
hsa-miR-4704-3p	hsa-mir-4704	0	0	0	0	0	0	0	0	0	0	0	0	0	0	0	0	0	0	0	0	0	0	0	0	0	0	0	0	0	0	0	0	0	0	0	0	0
hsa-miR-4704-5p	hsa-mir-4704	0	0	0	0	0	0	0	0	0	0	0	0	0	0	0	0	0	0	0	0	0	0	0	0	0	0	0	0	0	0	0	0	0	0	0	0	0
hsa-miR-4705	hsa-mir-4705	0	0	0	0	0	0	0	0	0	0	0	0	0	0	0	0	0	0	0	0	0	0	0	0	0	0	0	0	0	0	0	0	0	0	0	0	0
hsa-miR-4706	hsa-mir-4706	0	0	0	0	0	0	0	0	0	0	0	0	1	1	0	0	0	0	0	0	0	0	1	0	0	0	0	1	1	0	0	0	0	0	0	0	5
hsa-miR-4707-3p	hsa-mir-4707	0	0	0	0	1	2	2	0	0	1	0	0	0	0	0	0	0	0	0	0	0	0	0	0	0	0	0	0	0	0	0	0	0	0	0	0	6
hsa-miR-4707-5p	hsa-mir-4707	1	0	0	0	0	0	0	0	0	0	0	0	0	1	0	0	0	0	0	0	0	0	1	0	0	0	0	0	0	1	1	0	0	0	0	0	5
hsa-miR-4708-3p	hsa-mir-4708	0	0	0	0	0	0	1	0	0	0	0	0	0	2	1	0	0	0	0	0	0	0	0	0	1	0	0	0	0	0	1	0	0	1	0	0	7
hsa-miR-4708-5p	hsa-mir-4708	0	0	0	0	0	0	0	0	0	1	0	0	1	0	0	0	1	1	0	0	0	0	0	0	0	0	0	0	1	0	1	0	0	0	0	0	6
hsa-miR-4709-3p	hsa-mir-4709	0	0	0	0	0	0	0	0	0	0	0	0	0	0	0	0	0	0	0	0	1	0	0	0	0	0	0	0	0	0	0	0	0	0	0	0	1
hsa-miR-4709-5p	hsa-mir-4709	0	0	0	0	0	0	0	0	0	0	0	0	0	0	0	0	0	0	0	0	0	0	0	0	0	0	0	0	0	0	0	0	0	0	0	0	0
hsa-miR-4710	hsa-mir-4710	0	1	0	0	1	0	0	0	0	1	0	0	0	2	0	0	0	0	0	1	2	0	3	2	0	0	0	2	1	0	0	1	0	1	1	0	19
hsa-miR-4711-3p	hsa-mir-4711	0	0	0	0	1	0	0	0	0	0	0	0	0	0	0	0	0	0	0	0	0	0	0	0	0	0	0	0	0	0	0	0	0	0	0	0	1
hsa-miR-4711-5p	hsa-mir-4711	0	0	0	0	0	0	0	0	0	0	0	0	0	0	0	0	0	0	0	0	0	0	0	0	0	0	0	0	0	0	0	0	0	0	0	0	0
hsa-miR-4712-3p	hsa-mir-4712	0	0	0	0	0	0	0	0	0	0	0	0	0	0	0	0	0	0	0	1	0	0	0	0	0	0	0	0	0	0	0	0	0	0	0	0	1
hsa-miR-4712-5p	hsa-mir-4712	0	0	0	0	0	0	0	0	0	0	0	0	0	2	0	0	0	0	0	0	0	0	0	0	0	0	0	0	0	0	0	0	0	0	0	0	2
hsa-miR-4713-3p	hsa-mir-4713	0	0	0	0	0	0	0	0	0	0	0	0	0	0	0	0	0	0	0	0	0	0	0	0	0	0	0	0	0	0	0	0	0	0	0	0	0
hsa-miR-4713-5p	hsa-mir-4713	0	0	0	0	0	0	0	0	0	0	0	0	0	0	0	0	0	0	0	0	0	0	0	0	1	0	0	0	0	0	0	0	0	0	0	0	1
hsa-miR-4714-3p	hsa-mir-4714	0	0	0	0	0	0	0	0	0	0	0	0	0	0	0	0	1	0	0	0	0	0	0	0	0	0	0	0	0	0	0	0	0	0	0	0	1
hsa-miR-4714-5p	hsa-mir-4714	0	0	0	0	0	0	0	0	0	0	0	0	0	0	0	0	0	0	0	0	0	0	0	0	0	0	0	0	0	0	0	0	0	0	0	0	0
hsa-miR-4715-3p	hsa-mir-4715	0	0	0	0	0	0	0	0	0	0	0	0	0	0	0	0	0	0	0	0	0	0	0	0	0	0	0	0	0	0	0	0	0	0	0	0	0
hsa-miR-4715-5p	hsa-mir-4715	0	0	0	0	0	0	0	0	0	0	0	0	0	1	0	0	0	0	0	0	0	0	0	0	0	0	0	0	0	1	0	0	0	0	0	0	2
hsa-miR-4716-3p	hsa-mir-4716	0	0	0	0	0	1	0	0	0	0	0	0	0	0	0	0	0	0	0	0	0	0	0	0	0	0	0	0	0	0	1	0	0	2	0	0	4
hsa-miR-4716-5p	hsa-mir-4716	0	0	0	0	0	1	0	0	0	0	0	0	0	0	0	0	0	0	0	0	0	0	0	0	0	0	0	0	0	0	0	0	0	0	0	0	1
hsa-miR-4717-3p	hsa-mir-4717	0	0	0	0	1	0	0	0	0	0	0	0	0	0	0	0	0	0	0	0	0	0	0	0	0	0	0	0	0	0	2	0	0	2	0	0	5
hsa-miR-4717-5p	hsa-mir-4717	0	0	0	0	0	0	0	0	0	0	0	0	0	0	0	0	0	0	0	0	0	0	0	0	0	0	0	0	0	0	0	0	0	0	0	0	0
hsa-miR-4718	hsa-mir-4718	0	0	0	0	0	0	0	0	0	0	0	0	0	0	0	0	0	0	0	0	0	0	0	0	0	0	0	0	0	0	0	0	0	0	0	0	0
hsa-miR-4719	hsa-mir-4719	0	0	0	0	0	0	0	0	0	0	0	0	0	0	0	0	0	0	0	0	0	0	0	0	0	0	0	0	0	0	0	0	0	0	0	0	0
hsa-miR-4720-3p	hsa-mir-4720	0	0	0	0	0	0	0	0	0	0	0	0	0	0	0	0	0	0	0	0	0	0	0	0	0	0	0	0	0	0	0	0	0	0	0	0	0
hsa-miR-4720-5p	hsa-mir-4720	0	0	0	0	0	0	0	0	0	0	0	0	0	0	0	0	0	0	0	0	0	0	0	0	0	0	0	0	0	0	0	0	0	0	0	0	0
hsa-miR-4721	hsa-mir-4721	0	0	0	0	0	0	0	0	0	0	0	0	0	0	0	0	0	0	0	0	0	0	0	0	0	0	0	0	0	0	0	0	0	0	0	0	0
hsa-miR-4722-3p	hsa-mir-4722	0	0	0	0	0	0	0	0	0	0	0	0	0	0	0	0	0	0	0	0	0	0	0	0	0	0	0	0	0	0	0	0	0	0	0	0	0
hsa-miR-4722-5p	hsa-mir-4722	0	0	0	0	0	0	0	0	0	0	0	0	0	1	0	0	0	0	0	1	0	0	0	0	0	0	0	0	0	0	0	0	0	3	0	0	5
hsa-miR-4723-3p	hsa-mir-4723	0	0	0	0	0	0	0	0	0	0	0	0	0	0	0	0	0	0	0	0	0	0	0	0	0	1	0	0	0	0	0	1	0	0	0	0	2
hsa-miR-4723-5p	hsa-mir-4723	0	0	0	0	0	0	0	0	0	0	0	0	0	0	0	0	0	0	0	0	0	0	0	0	0	0	0	0	0	0	0	0	0	0	0	0	0
hsa-miR-4724-3p	hsa-mir-4724	0	0	0	0	0	0	0	0	0	0	0	0	0	0	0	0	0	0	0	0	0	0	0	0	0	0	0	0	0	0	0	0	0	0	0	0	0
hsa-miR-4724-5p	hsa-mir-4724	0	0	0	0	0	0	0	0	0	0	0	0	0	0	0	0	0	0	0	0	0	0	0	0	0	0	0	0	0	0	0	0	0	0	0	0	0
hsa-miR-4725-3p	hsa-mir-4725	0	0	0	0	0	0	0	0	0	0	0	0	0	0	0	0	0	0	0	1	0	0	0	0	0	0	0	0	0	0	0	1	0	1	0	0	3
hsa-miR-4725-5p	hsa-mir-4725	0	0	0	0	0	0	0	0	0	0	0	0	0	0	0	1	0	0	0	0	0	0	0	0	0	0	0	0	0	0	0	0	0	0	0	0	1
hsa-miR-4726-3p	hsa-mir-4726	0	0	0	0	0	0	0	0	0	0	0	0	0	0	0	0	0	0	0	0	0	0	0	0	0	0	0	0	0	0	0	0	0	0	0	0	0
hsa-miR-4726-5p	hsa-mir-4726	1	0	0	0	0	0	0	0	0	0	0	0	0	0	0	0	0	0	0	0	0	0	0	0	0	0	0	0	0	0	0	0	0	0	0	1	2
hsa-miR-4727-3p	hsa-mir-4727	0	0	0	0	0	0	0	0	0	0	0	0	0	0	0	0	0	1	0	0	0	0	0	0	0	0	0	0	0	0	0	0	0	0	0	0	1
hsa-miR-4727-5p	hsa-mir-4727	0	0	0	0	0	0	0	0	0	0	0	0	0	0	0	0	0	0	0	0	0	0	0	0	0	0	0	0	0	0	0	0	0	0	0	0	0
hsa-miR-4728-3p	hsa-mir-4728	0	1	2	2	1	1	0	0	0	3	0	0	1	4	0	1	1	0	0	0	1	2	1	0	0	0	0	1	2	3	1	2	2	3	2	0	37
hsa-miR-4728-5p	hsa-mir-4728	0	0	0	0	0	0	1	0	0	0	0	0	0	0	0	0	0	0	0	0	0	0	0	0	0	0	0	0	0	0	0	0	0	0	0	0	1
hsa-miR-4729	hsa-mir-4729	0	0	0	0	0	0	0	0	0	0	0	0	0	0	0	0	0	0	0	0	0	0	0	0	0	0	0	0	0	0	0	0	0	0	0	0	0
hsa-miR-4730	hsa-mir-4730	0	0	0	0	0	0	0	0	0	0	0	0	0	0	0	0	0	0	0	0	0	0	0	0	0	0	0	0	0	0	0	0	0	0	0	0	0
hsa-miR-4731-3p	hsa-mir-4731	0	0	2	0	0	0	0	0	0	1	0	0	0	0	0	0	1	0	0	1	0	1	0	0	1	0	0	0	0	0	0	0	0	0	1	0	8
hsa-miR-4731-5p	hsa-mir-4731	0	1	0	0	0	0	1	0	0	0	0	0	0	0	0	0	0	0	0	0	0	0	0	0	0	3	0	0	0	0	0	0	0	0	0	0	5
hsa-miR-4732-3p	hsa-mir-4732	0	0	0	0	0	0	0	0	0	0	0	0	0	1	0	2	0	0	0	0	1	0	0	1	0	0	0	0	1	1	0	0	0	0	0	0	7
hsa-miR-4732-5p	hsa-mir-4732	0	0	0	0	0	0	0	0	0	0	0	0	0	0	0	0	0	0	1	0	0	0	0	0	0	0	0	0	0	0	0	0	0	0	0	0	1
hsa-miR-4733-3p	hsa-mir-4733	0	0	0	0	0	0	0	0	0	0	0	0	0	0	0	0	0	0	0	0	0	0	0	0	0	0	0	0	0	0	0	0	0	0	0	0	0
hsa-miR-4733-5p	hsa-mir-4733	1	0	0	0	0	0	0	0	0	0	0	0	0	0	0	0	0	0	0	0	0	0	0	0	0	0	0	0	0	0	0	0	0	0	0	0	1
hsa-miR-4734	hsa-mir-4734	0	0	0	0	0	0	0	0	0	0	0	0	0	0	0	1	0	0	0	0	0	0	0	0	0	1	0	0	0	0	0	0	0	0	0	0	2
hsa-miR-4735-3p	hsa-mir-4735	0	0	0	0	0	0	0	0	0	0	0	0	0	0	0	0	0	0	0	0	0	0	0	0	0	0	0	0	0	0	0	0	0	0	0	0	0
hsa-miR-4735-5p	hsa-mir-4735	0	0	0	0	0	0	0	0	0	0	0	0	0	0	0	0	0	0	0	0	0	0	0	0	0	0	0	0	0	0	0	0	0	0	0	0	0
hsa-miR-4736	hsa-mir-4736	0	0	0	0	0	0	0	0	0	0	0	0	0	0	0	0	0	0	0	0	0	0	0	0	0	0	0	0	0	0	0	0	0	0	0	0	0
hsa-miR-4737	hsa-mir-4737	0	0	0	0	0	0	0	0	0	0	0	0	0	0	0	0	0	0	0	0	0	0	0	0	0	0	0	0	0	0	0	0	0	0	0	0	0
hsa-miR-4738-3p	hsa-mir-4738	0	0	1	0	0	0	0	0	0	0	0	0	0	0	0	0	1	0	0	3	0	0	0	1	0	0	0	0	3	0	0	0	0	0	0	0	9
hsa-miR-4738-5p	hsa-mir-4738	0	0	0	0	0	0	0	0	0	0	0	0	0	0	0	0	0	0	0	0	0	0	0	0	0	0	0	0	0	0	0	0	0	0	0	0	0
hsa-miR-4739	hsa-mir-4739	0	0	0	0	0	0	1	0	0	0	0	0	0	1	0	3	0	1	3	0	1	1	0	0	0	0	0	1	0	0	0	2	0	1	0	0	15
hsa-miR-4740-3p	hsa-mir-4740	0	0	0	0	0	0	0	0	0	0	0	0	0	0	0	0	0	0	0	0	0	0	0	0	0	0	0	0	0	0	0	0	0	0	0	0	0
hsa-miR-4740-5p	hsa-mir-4740	0	0	0	0	0	0	0	0	0	0	0	0	0	0	0	0	0	0	0	0	0	0	0	0	0	0	0	0	0	0	0	0	0	0	0	0	0
hsa-miR-4741	hsa-mir-4741	0	0	0	0	0	0	0	0	0	0	0	0	0	0	0	0	0	0	0	0	0	0	0	0	0	0	0	0	0	0	0	0	0	0	0	0	0
hsa-miR-4742-3p	hsa-mir-4742	0	0	0	0	0	0	0	0	0	0	0	1	0	0	0	0	0	0	0	1	0	0	0	1	0	0	0	0	0	0	0	0	0	0	0	0	3
hsa-miR-4742-5p	hsa-mir-4742	0	0	0	0	0	0	0	0	0	0	0	0	0	0	0	0	0	0	0	0	0	0	0	0	0	1	0	0	0	0	0	0	0	1	0	0	2
hsa-miR-4743-3p	hsa-mir-4743	0	0	0	0	0	0	0	0	0	0	0	0	0	0	0	0	0	0	0	0	0	0	0	0	0	0	0	0	0	0	0	0	0	0	0	0	0
hsa-miR-4743-5p	hsa-mir-4743	0	0	0	0	0	0	0	0	0	0	0	0	0	0	0	0	0	0	0	0	0	0	0	0	0	0	0	0	0	0	0	0	0	0	0	0	0
hsa-miR-4744	hsa-mir-4744	0	0	0	0	0	0	0	0	0	0	0	0	0	0	0	0	0	0	0	0	0	0	0	0	0	0	0	0	0	0	0	0	0	0	0	0	0
hsa-miR-4745-3p	hsa-mir-4745	0	0	0	0	0	0	0	0	0	0	0	0	0	0	0	0	0	0	0	1	0	0	0	0	0	0	0	0	0	0	3	0	0	0	0	0	4
hsa-miR-4745-5p	hsa-mir-4745	0	0	0	0	0	0	0	0	0	0	0	1	0	0	1	0	2	1	0	0	0	0	0	0	0	0	0	0	0	0	0	0	0	0	0	0	5
hsa-miR-4746-3p	hsa-mir-4746	0	0	0	0	0	0	0	0	0	0	0	0	0	0	0	0	0	0	0	1	0	0	0	0	0	0	0	0	1	0	0	0	0	0	0	0	2
hsa-miR-4746-5p	hsa-mir-4746	0	0	0	0	0	0	0	0	0	0	0	0	0	0	0	0	0	0	0	0	0	0	0	0	0	0	0	0	0	0	0	0	0	0	0	0	0
hsa-miR-4747-3p	hsa-mir-4747	0	0	0	0	0	0	0	0	0	0	0	0	0	0	0	0	0	0	0	0	0	0	0	0	0	0	0	0	0	0	0	0	0	0	0	0	0
hsa-miR-4747-5p	hsa-mir-4747	0	0	0	0	1	0	0	0	0	0	0	0	0	0	0	0	0	1	0	0	0	0	0	0	0	0	0	0	0	0	0	1	0	1	0	0	4
hsa-miR-4748	hsa-mir-4748	0	0	0	0	0	0	0	0	0	0	0	0	0	0	0	0	0	0	0	0	0	0	1	0	0	0	0	0	0	0	0	0	0	0	0	0	1
hsa-miR-4749-3p	hsa-mir-4749	0	0	0	0	0	0	0	0	0	0	0	0	0	0	0	0	0	0	1	0	0	0	0	0	0	1	0	0	0	0	0	0	0	0	0	1	3
hsa-miR-4749-5p	hsa-mir-4749	0	0	2	0	0	0	0	0	0	0	0	0	0	0	0	0	0	0	0	0	0	0	0	0	0	0	0	0	0	0	0	0	0	1	0	0	3
hsa-miR-4750-3p	hsa-mir-4750	0	0	0	0	0	0	0	0	0	0	0	0	0	0	0	0	0	0	0	0	0	0	0	0	0	0	0	0	0	0	0	0	0	0	1	0	1
hsa-miR-4750-5p	hsa-mir-4750	0	1	1	0	0	1	4	0	0	2	0	0	1	0	1	0	2	0	1	2	0	0	1	1	2	3	0	1	5	2	0	1	0	2	0	0	34
hsa-miR-4751	hsa-mir-4751	0	0	0	0	0	0	0	0	0	0	0	0	0	0	0	0	0	0	0	0	0	0	0	0	0	1	0	0	0	0	0	0	0	0	0	0	1
hsa-miR-4752	hsa-mir-4752	0	0	0	0	0	0	0	0	0	0	0	0	0	0	0	0	0	0	0	0	0	0	0	0	0	0	0	0	0	0	0	0	0	0	0	0	0
hsa-miR-4753-3p	hsa-mir-4753	0	0	0	0	0	0	0	0	0	0	0	0	0	0	0	0	0	0	0	0	0	0	0	0	0	0	0	0	0	0	0	0	0	0	0	0	0
hsa-miR-4753-5p	hsa-mir-4753	0	0	1	0	0	0	0	0	0	0	0	0	0	0	0	0	0	0	0	0	0	0	0	0	0	0	0	0	0	0	0	0	0	0	0	0	1
hsa-miR-4754	hsa-mir-4754	0	0	0	0	0	0	0	0	0	0	0	0	0	0	0	0	0	0	0	0	0	0	0	0	0	0	0	0	0	0	0	0	0	0	0	0	0
hsa-miR-4755-3p	hsa-mir-4755	2	9	25	36	1	18	5	0	0	14	0	1	15	10	3	13	5	43	12	0	0	1	3	1	2	7	0	0	2	0	2	11	9	11	5	4	270
hsa-miR-4755-5p	hsa-mir-4755	0	0	0	0	0	0	0	0	0	0	0	0	0	0	0	0	0	0	0	0	0	0	0	0	0	0	0	0	0	0	0	0	0	0	0	0	0
hsa-miR-4756-3p	hsa-mir-4756	0	0	0	0	0	0	0	0	0	0	0	0	0	0	0	0	0	0	0	0	0	0	0	0	0	0	0	0	0	0	0	0	0	0	0	0	0
hsa-miR-4756-5p	hsa-mir-4756	0	0	0	0	0	0	0	0	0	0	0	0	0	0	0	0	0	0	0	0	0	0	0	0	0	0	0	0	0	0	0	0	0	0	0	0	0
hsa-miR-4757-3p	hsa-mir-4757	0	0	0	0	0	0	0	0	0	0	0	0	0	0	0	0	0	0	0	0	0	0	0	0	0	0	0	0	0	0	0	0	0	0	0	0	0
hsa-miR-4757-5p	hsa-mir-4757	0	0	0	0	0	0	0	0	0	1	0	0	0	0	0	0	0	0	0	0	0	0	0	0	0	0	0	0	1	0	0	0	0	0	0	0	2
hsa-miR-4758-3p	hsa-mir-4758	0	0	0	0	1	0	0	0	0	0	0	0	0	0	0	0	0	0	0	1	0	0	0	0	0	1	0	0	0	0	0	1	0	0	0	0	4
hsa-miR-4758-5p	hsa-mir-4758	0	0	0	0	0	0	0	0	0	0	0	0	0	0	0	0	0	1	0	0	0	0	0	0	0	0	0	0	0	1	0	0	0	1	0	0	3
hsa-miR-4759	hsa-mir-4759	0	0	0	0	0	0	0	0	0	0	0	0	0	0	0	0	0	0	0	0	0	0	0	0	0	0	0	2	0	0	0	0	0	0	0	0	2
hsa-miR-4760-3p	hsa-mir-4760	0	0	0	0	0	0	0	0	0	0	0	0	0	0	0	0	0	0	0	0	0	0	0	0	0	0	0	0	0	0	0	0	0	0	0	0	0
hsa-miR-4760-5p	hsa-mir-4760	0	0	0	0	0	0	0	0	0	0	0	0	0	0	0	0	0	0	0	0	0	0	0	0	0	0	0	0	0	0	0	0	0	0	0	0	0
hsa-miR-4761-3p	hsa-mir-4761	0	0	0	0	0	0	0	0	0	0	0	0	0	0	0	0	0	0	0	0	0	0	0	0	0	0	0	0	0	0	0	0	0	0	0	0	0
hsa-miR-4761-5p	hsa-mir-4761	0	0	0	0	0	0	0	0	0	0	0	0	0	0	0	0	0	0	0	0	0	0	0	0	0	0	0	0	0	0	0	0	1	0	0	0	1
hsa-miR-4762-3p	hsa-mir-4762	0	0	0	0	0	0	0	0	0	0	0	0	0	0	0	0	0	0	0	0	0	0	0	0	0	0	0	0	0	0	0	0	0	0	0	0	0
hsa-miR-4762-5p	hsa-mir-4762	0	0	0	0	0	0	0	0	0	0	0	0	0	0	0	0	0	0	0	0	0	0	0	0	0	0	0	0	0	0	0	0	0	0	0	0	0
hsa-miR-4763-3p	hsa-mir-4763	1	1	2	0	0	0	0	0	0	0	0	0	3	0	0	2	0	0	1	0	0	0	0	1	0	0	1	0	1	0	0	0	1	0	0	0	14
hsa-miR-4763-5p	hsa-mir-4763	0	0	0	0	0	0	0	0	0	0	0	0	0	0	0	0	0	0	0	0	0	0	0	0	0	0	0	0	0	0	0	0	0	0	0	0	0
hsa-miR-4764-3p	hsa-mir-4764	0	0	0	0	0	0	0	0	0	0	0	0	0	0	0	0	0	0	0	0	0	0	0	0	0	0	0	0	0	0	0	0	0	0	0	0	0
hsa-miR-4764-5p	hsa-mir-4764	0	0	0	0	0	0	0	0	0	0	0	0	0	0	0	0	0	0	0	0	0	0	0	0	0	0	0	0	0	0	0	0	0	0	0	0	0
hsa-miR-4765	hsa-mir-4765	0	0	0	0	0	0	0	0	0	0	0	0	0	0	0	0	0	0	0	0	0	0	0	0	0	0	0	0	0	0	0	0	0	0	0	0	0
hsa-miR-4766-3p	hsa-mir-4766	0	0	0	0	0	0	0	0	0	0	0	0	0	0	0	0	0	0	0	0	0	0	0	0	0	0	0	0	0	0	0	0	0	0	0	0	0
hsa-miR-4766-5p	hsa-mir-4766	0	0	0	0	0	0	0	0	0	0	0	0	0	0	0	0	0	0	0	0	0	0	0	0	0	0	0	0	0	0	0	0	0	0	0	0	0
hsa-miR-4767	hsa-mir-4767	1	0	0	0	0	0	0	0	0	1	0	0	0	0	0	0	0	0	0	0	0	0	0	0	0	0	0	0	0	1	0	0	0	0	0	0	3
hsa-miR-4768-3p	hsa-mir-4768	0	0	0	0	0	0	0	0	0	0	0	0	0	0	0	0	0	0	0	0	0	0	0	0	0	0	0	0	0	0	0	0	0	0	0	0	0
hsa-miR-4768-5p	hsa-mir-4768	0	0	0	0	0	0	0	0	0	0	0	0	0	0	0	0	0	0	0	0	0	0	0	0	0	0	0	0	0	0	0	0	0	0	0	0	0
hsa-miR-4769-3p	hsa-mir-4769	0	0	2	0	0	1	0	0	0	0	0	0	0	0	0	0	0	0	0	0	0	0	0	0	0	0	0	0	0	2	0	0	0	0	0	0	5
hsa-miR-4769-5p	hsa-mir-4769	0	0	0	0	0	0	0	0	0	0	0	0	0	0	1	0	2	0	0	0	0	0	0	0	0	0	1	1	0	0	0	0	0	0	0	0	5
hsa-miR-4770	hsa-mir-4770	0	0	0	0	0	0	0	0	0	0	0	0	0	0	0	0	0	0	0	0	0	0	0	0	0	0	0	0	0	0	0	0	0	0	0	0	0
hsa-miR-4771	hsa-mir-4771-1	0	0	0	0	0	0	0	0	0	0	0	0	0	0	0	0	0	0	0	0	0	0	0	0	0	0	0	0	0	0	0	0	0	0	0	0	0
hsa-miR-4772-3p	hsa-mir-4772	0	0	0	1	0	0	0	0	0	0	0	0	0	0	0	0	0	0	0	0	0	0	0	0	0	0	0	0	0	0	0	0	0	0	0	0	1
hsa-miR-4772-5p	hsa-mir-4772	0	0	0	0	0	0	0	0	0	0	0	0	0	0	0	0	0	0	0	0	0	0	0	0	0	0	0	0	0	0	0	0	0	0	0	0	0
hsa-miR-4773	hsa-mir-4773-1	0	1	0	0	0	0	0	0	0	0	0	0	0	0	0	0	0	0	0	0	0	0	0	0	0	0	0	2	0	1	0	0	0	0	0	0	4
hsa-miR-4774-3p	hsa-mir-4774	0	0	0	0	0	0	0	0	0	0	0	0	0	0	0	0	0	0	0	0	0	0	0	0	0	0	0	0	0	0	0	0	0	0	0	0	0
hsa-miR-4774-5p	hsa-mir-4774	0	0	0	0	0	0	0	0	0	0	0	0	0	0	0	0	0	0	0	0	0	0	0	0	0	0	0	0	0	1	0	0	0	0	0	0	1
hsa-miR-4775	hsa-mir-4775	0	0	0	0	0	0	0	0	0	0	0	0	0	0	0	0	0	0	0	0	0	0	0	0	0	0	0	0	0	0	0	0	0	0	0	0	0
hsa-miR-4776-3p	hsa-mir-4776-1	0	0	0	0	0	0	0	0	0	0	0	0	0	0	0	0	0	0	0	0	0	0	0	0	0	0	0	0	0	0	0	0	0	0	0	0	0
hsa-miR-4776-5p	hsa-mir-4776-1	0	0	0	0	0	0	0	0	0	0	0	0	0	0	0	0	0	0	0	0	0	0	0	0	0	0	0	0	0	0	0	0	0	0	0	0	0
hsa-miR-4777-3p	hsa-mir-4777	0	0	0	0	0	0	0	0	0	0	0	0	0	0	0	0	0	0	0	0	0	0	0	0	0	0	0	0	0	0	0	0	0	0	0	0	0
hsa-miR-4777-5p	hsa-mir-4777	0	0	0	0	0	0	0	0	0	0	0	0	0	0	0	0	0	0	0	0	0	0	0	0	0	0	0	0	0	0	0	0	0	0	0	0	0
hsa-miR-4778-3p	hsa-mir-4778	0	0	0	0	0	0	0	0	0	0	0	0	0	0	0	0	0	0	0	0	0	0	0	0	0	0	0	0	0	0	0	0	0	0	0	0	0
hsa-miR-4778-5p	hsa-mir-4778	0	0	1	0	0	0	0	0	0	0	0	0	0	0	0	0	0	0	0	0	0	0	0	0	0	0	0	0	0	0	0	0	1	0	0	0	2
hsa-miR-4779	hsa-mir-4779	0	0	0	0	0	0	0	0	0	0	0	0	0	0	0	0	0	0	0	0	0	0	0	0	0	0	0	0	0	0	0	0	0	0	0	0	0
hsa-miR-4780	hsa-mir-4780	0	0	1	0	0	0	0	0	0	0	0	0	0	0	0	0	0	0	0	0	0	0	0	0	0	0	0	0	0	0	0	0	0	0	0	0	1
hsa-miR-4781-3p	hsa-mir-4781	0	0	1	0	0	0	0	0	0	1	0	0	0	0	0	0	0	0	0	0	0	0	0	0	0	0	0	0	0	0	0	0	0	0	0	0	2
hsa-miR-4781-5p	hsa-mir-4781	0	0	0	0	0	0	0	0	0	0	0	0	0	0	0	0	0	0	0	0	0	0	0	0	0	0	0	0	0	0	0	0	0	0	0	0	0
hsa-miR-4782-3p	hsa-mir-4782	0	0	0	0	0	0	0	0	0	0	0	0	0	0	0	0	0	0	0	0	0	0	0	0	0	0	0	0	0	0	0	0	0	0	0	0	0
hsa-miR-4782-5p	hsa-mir-4782	0	0	0	0	0	0	0	0	0	0	0	0	0	0	0	0	0	0	0	0	0	0	0	0	0	0	0	0	0	0	0	0	0	0	0	1	1
hsa-miR-4783-3p	hsa-mir-4783	1	0	0	0	0	0	0	0	0	0	0	0	0	2	0	0	0	0	0	0	0	0	0	0	0	0	0	0	0	0	0	0	0	0	0	0	3
hsa-miR-4783-5p	hsa-mir-4783	0	0	0	0	0	0	0	0	0	0	0	0	0	0	0	0	0	0	0	0	0	0	0	0	0	0	0	0	0	0	0	0	0	0	0	0	0
hsa-miR-4784	hsa-mir-4784	0	0	0	0	0	0	0	0	0	0	0	0	0	0	0	1	0	0	0	0	0	0	0	0	1	0	0	0	0	0	0	0	0	0	0	0	2
hsa-miR-4785	hsa-mir-4785	0	0	0	0	0	0	0	0	0	1	0	0	2	0	0	0	0	0	0	0	0	0	0	0	0	0	0	0	0	0	0	0	0	0	0	0	3
hsa-miR-4786-3p	hsa-mir-4786	0	0	0	0	0	0	0	0	0	0	0	0	0	0	0	0	0	0	0	0	0	0	0	0	0	0	0	0	0	0	0	0	0	0	0	0	0
hsa-miR-4786-5p	hsa-mir-4786	0	0	0	0	0	0	0	0	0	0	0	0	0	0	0	0	0	0	0	0	0	0	0	0	0	0	0	0	0	0	0	0	0	0	0	0	0
hsa-miR-4787-3p	hsa-mir-4787	0	1	0	0	0	1	0	0	0	0	0	0	1	1	0	0	0	0	0	0	0	0	1	0	0	0	0	0	0	1	0	2	0	0	0	0	8
hsa-miR-4787-5p	hsa-mir-4787	441	428	622	413	457	460	334	2	2	336	20	119	356	516	86	607	675	536	445	733	116	476	653	430	216	474	355	409	743	635	400	552	279	935	413	204	14878
hsa-miR-4788	hsa-mir-4788	3	0	0	0	0	0	0	0	0	0	0	0	0	0	0	0	0	0	0	0	0	0	0	0	0	0	0	0	0	0	0	0	0	0	0	0	3
hsa-miR-4789-3p	hsa-mir-4789	0	0	0	0	0	0	0	0	0	0	0	0	0	0	0	0	0	0	0	0	0	0	0	0	0	0	0	0	0	0	0	0	0	0	0	0	0
hsa-miR-4789-5p	hsa-mir-4789	0	0	0	0	0	0	0	0	0	0	0	0	0	0	0	0	0	0	0	0	0	0	0	0	0	0	0	0	0	0	0	0	0	0	0	0	0
hsa-miR-4790-3p	hsa-mir-4790	0	0	0	0	0	0	0	0	0	0	0	0	0	0	0	0	0	0	0	0	0	0	0	0	0	0	0	0	0	0	0	0	0	0	0	0	0
hsa-miR-4790-5p	hsa-mir-4790	0	0	0	0	0	0	0	0	0	0	0	0	0	0	0	0	0	0	0	0	0	0	0	0	0	0	0	0	0	0	0	0	0	0	0	0	0
hsa-miR-4791	hsa-mir-4791	0	0	0	0	0	0	0	0	0	0	0	0	0	1	0	0	0	0	1	0	0	0	0	0	0	0	0	0	0	0	0	0	0	0	0	0	2
hsa-miR-4793-3p	hsa-mir-4793	0	0	0	0	0	0	0	0	0	0	0	0	0	0	0	0	0	0	0	0	0	0	0	0	0	0	0	0	0	0	0	0	0	0	0	1	1
hsa-miR-4793-5p	hsa-mir-4793	0	0	0	1	0	0	0	0	0	1	0	0	0	0	0	0	0	1	0	0	0	0	0	0	0	0	0	0	0	0	1	0	0	0	0	0	4
hsa-miR-4794	hsa-mir-4794	0	0	0	0	0	0	0	0	0	0	0	0	0	0	0	0	0	0	0	0	0	0	0	0	0	0	0	0	0	0	0	0	0	0	0	0	0
hsa-miR-4795-3p	hsa-mir-4795	0	0	0	0	0	1	0	0	0	0	0	0	0	0	0	0	0	0	0	0	0	0	0	0	1	0	0	0	0	0	0	0	0	0	0	0	2
hsa-miR-4795-5p	hsa-mir-4795	0	0	0	0	0	0	0	0	0	0	0	0	0	0	0	0	0	0	0	0	0	0	0	0	0	0	0	0	0	0	0	0	0	0	0	0	0
hsa-miR-4796-3p	hsa-mir-4796	0	0	0	0	0	0	0	0	0	0	0	0	0	0	0	0	0	0	0	0	0	0	0	0	0	0	0	0	0	0	0	0	0	0	0	0	0
hsa-miR-4796-5p	hsa-mir-4796	0	0	0	0	0	0	0	0	0	0	0	0	0	0	0	0	0	0	0	0	0	0	0	0	0	0	0	0	0	0	0	0	0	0	0	0	0
hsa-miR-4797-3p	hsa-mir-4797	0	0	0	0	0	0	0	0	0	0	0	0	0	0	0	0	0	0	0	0	0	0	0	0	0	0	0	0	0	0	0	0	0	0	0	0	0
hsa-miR-4797-5p	hsa-mir-4797	0	0	0	0	0	0	0	0	0	0	0	0	0	0	0	0	0	0	0	0	0	0	0	0	0	0	0	0	0	0	0	0	0	0	0	0	0
hsa-miR-4798-3p	hsa-mir-4798	0	0	0	0	0	0	0	0	0	0	0	0	0	0	0	0	0	0	0	0	0	0	0	0	0	0	0	0	0	0	0	0	0	0	0	0	0
hsa-miR-4798-5p	hsa-mir-4798	0	0	0	0	0	0	0	0	0	0	0	0	0	0	0	0	0	0	0	0	0	0	0	0	0	0	0	0	0	0	0	0	0	0	0	0	0
hsa-miR-4799-3p	hsa-mir-4799	0	0	0	0	0	0	0	0	0	0	0	0	0	0	0	0	0	0	0	0	0	0	0	0	0	0	0	0	0	0	0	0	0	0	0	0	0
hsa-miR-4799-5p	hsa-mir-4799	0	0	0	0	0	0	0	0	0	0	0	0	0	0	0	0	0	0	0	0	0	0	0	0	0	0	0	0	0	0	0	0	0	0	0	0	0
hsa-miR-4800-3p	hsa-mir-4800	46	107	162	115	44	73	45	0	0	128	13	35	100	149	39	120	205	132	106	127	22	81	73	47	34	89	14	24	67	94	80	93	105	232	61	28	2890
hsa-miR-4800-5p	hsa-mir-4800	0	0	1	2	0	0	2	0	0	0	0	0	0	0	0	2	5	3	0	4	0	2	2	1	0	0	0	0	0	1	1	2	0	2	0	0	30
hsa-miR-4801	hsa-mir-4801	0	0	0	0	0	0	0	0	0	0	0	0	0	0	0	0	0	0	0	0	0	0	0	0	0	0	0	0	0	0	0	0	0	0	0	0	0
hsa-miR-4802-3p	hsa-mir-4802	0	0	0	0	0	0	0	0	0	0	0	0	0	0	0	0	0	0	0	0	0	0	0	0	0	0	0	0	0	0	0	0	0	0	0	0	0
hsa-miR-4802-5p	hsa-mir-4802	0	0	0	0	0	0	0	0	0	0	0	0	0	0	0	0	0	0	0	0	0	0	0	0	0	0	0	0	0	0	0	0	0	0	0	0	0
hsa-miR-4803	hsa-mir-4803	0	0	0	0	0	0	0	0	0	0	0	0	0	0	0	0	0	0	0	0	0	0	0	0	0	0	0	0	0	0	0	0	0	0	0	0	0
hsa-miR-4804-3p	hsa-mir-4804	0	0	0	0	0	0	0	0	0	0	0	0	0	0	0	0	0	0	0	0	0	0	0	0	0	0	0	0	0	0	0	0	0	0	0	0	0
hsa-miR-4804-5p	hsa-mir-4804	0	0	0	0	0	0	0	0	0	0	0	0	0	0	0	0	0	0	0	0	0	0	0	0	0	0	0	0	0	0	0	0	1	0	0	0	1
hsa-miR-483-3p	hsa-mir-483	4	6	1	4	2	1	4	0	0	8	0	1	4	2	2	4	1	2	2	5	0	0	1	0	9	1	3	3	3	3	8	8	2	4	0	4	102
hsa-miR-483-5p	hsa-mir-483	3	5	5	10	3	4	9	0	0	3	0	2	1	5	1	4	4	10	7	8	9	5	3	7	3	2	2	4	7	10	16	8	3	10	7	2	182
hsa-miR-484	hsa-mir-484	31	49	71	39	39	23	33	0	0	39	2	11	29	52	12	42	46	70	40	109	17	33	31	28	47	81	20	39	56	85	100	85	81	142	44	26	1652
hsa-miR-485-3p	hsa-mir-485	4	7	6	8	8	7	13	0	0	10	3	1	11	7	0	4	18	9	5	31	1	1	11	11	13	29	1	12	2	16	14	7	30	29	6	11	346
hsa-miR-485-5p	hsa-mir-485	4	10	13	18	1	7	5	0	0	10	1	0	23	15	3	8	34	10	11	10	4	3	7	6	10	23	2	10	1	18	10	10	13	12	9	6	327
hsa-miR-486-3p	hsa-mir-486-1	1	2	0	1	1	2	0	0	0	2	0	0	2	2	0	2	2	2	1	3	0	2	2	2	1	1	0	3	8	2	1	2	0	6	2	1	56
hsa-miR-486-5p	hsa-mir-486-1	43	315	314	364	44	128	88	3	4	35	1	22	84	61	15	181	92	260	108	405	339	125	326	78	96	90	40	138	714	361	197	197	115	66	131	71	5651
hsa-miR-487a-3p	hsa-mir-487a	0	0	0	0	0	0	0	0	0	0	0	0	0	0	0	0	0	0	0	0	0	0	0	0	0	0	0	0	0	0	0	0	1	0	0	1	2
hsa-miR-487a-5p	hsa-mir-487a	1	0	1	4	2	1	2	0	0	1	0	0	1	3	0	3	2	1	1	4	1	0	0	4	2	2	0	1	0	4	2	0	4	2	0	1	50
hsa-miR-487b-3p	hsa-mir-487b	8	12	17	19	5	12	10	1	0	13	0	2	13	30	3	20	50	15	14	10	5	9	6	11	7	16	1	5	5	15	19	8	20	22	13	5	421
hsa-miR-487b-5p	hsa-mir-487b	0	0	0	0	0	0	0	0	0	0	0	0	0	2	1	0	0	0	0	0	0	0	0	0	0	0	0	0	0	0	0	0	0	1	0	1	5
hsa-miR-488-3p	hsa-mir-488	0	0	0	0	0	0	0	0	0	0	0	0	0	0	0	0	0	0	0	0	0	0	0	0	0	0	0	0	0	0	0	0	0	0	0	0	0
hsa-miR-488-5p	hsa-mir-488	0	0	0	0	0	0	0	0	0	0	0	0	0	0	0	0	0	0	0	0	0	0	0	0	0	0	0	0	0	0	0	0	0	0	0	0	0
hsa-miR-489-3p	hsa-mir-489	0	2	0	2	0	1	0	0	0	3	0	1	2	4	0	1	8	2	0	0	0	0	3	1	1	1	0	2	3	0	1	0	1	3	0	0	42
hsa-miR-489-5p	hsa-mir-489	0	0	0	0	0	0	0	0	0	0	0	0	0	0	0	0	0	0	0	0	0	0	0	0	0	0	0	0	0	0	0	0	0	0	0	0	0
hsa-miR-490-3p	hsa-mir-490	0	0	0	0	0	0	0	0	0	0	0	0	1	0	0	0	0	0	0	0	0	0	2	0	0	0	1	0	0	0	0	0	0	0	0	0	4
hsa-miR-490-5p	hsa-mir-490	0	0	0	0	0	0	1	0	0	0	0	1	0	0	0	0	0	0	0	0	0	0	0	0	0	0	0	0	0	0	0	0	0	0	0	0	2
hsa-miR-491-3p	hsa-mir-491	0	0	0	0	0	0	0	0	0	0	0	0	0	0	0	0	0	0	0	0	0	0	0	0	0	0	0	0	0	0	0	0	0	0	0	0	0
hsa-miR-491-5p	hsa-mir-491	1	0	1	1	0	1	0	0	0	1	0	0	1	2	0	0	0	0	1	1	0	0	0	0	0	2	0	1	0	2	1	1	1	1	0	0	19
hsa-miR-492	hsa-mir-492	0	0	1	0	0	0	1	0	0	0	0	0	0	0	0	0	0	0	0	0	0	0	0	0	0	0	0	1	0	0	0	0	0	0	0	0	3
hsa-miR-493-3p	hsa-mir-493	0	0	0	0	0	0	0	0	0	0	0	0	0	0	0	0	1	0	0	0	0	0	0	0	0	1	0	0	0	1	0	0	1	0	0	0	4
hsa-miR-493-5p	hsa-mir-493	0	1	1	1	1	0	4	0	0	2	0	0	1	1	1	1	1	0	0	1	1	1	1	3	2	0	0	1	3	1	1	2	0	4	2	0	38
hsa-miR-494-3p	hsa-mir-494	1	1	3	5	1	4	3	0	0	5	0	2	1	5	2	3	5	2	2	6	1	0	2	1	0	3	0	2	2	4	5	2	5	7	0	1	86
hsa-miR-494-5p	hsa-mir-494	0	0	0	0	0	0	0	0	0	0	1	0	0	0	0	0	0	0	0	0	0	0	0	0	0	0	0	0	0	0	0	0	0	2	0	0	3
hsa-miR-495-3p	hsa-mir-495	1	0	1	2	0	0	0	0	0	1	0	0	0	0	1	1	1	0	0	2	0	0	2	0	1	2	0	0	1	0	0	0	1	0	0	0	17
hsa-miR-495-5p	hsa-mir-495	0	0	0	0	0	0	0	0	0	0	0	0	0	0	0	0	0	0	0	0	0	0	0	0	0	0	0	0	0	0	0	0	0	0	0	0	0
hsa-miR-496	hsa-mir-496	1	0	0	0	0	1	0	0	0	0	0	0	0	0	0	0	0	0	0	0	0	0	0	0	0	0	0	2	0	0	0	0	1	0	0	0	5
hsa-miR-497-3p	hsa-mir-497	0	0	0	0	0	0	0	0	0	0	0	0	0	0	0	0	0	0	0	0	0	0	0	0	0	0	0	0	0	0	0	0	0	0	0	0	0
hsa-miR-497-5p	hsa-mir-497	29	72	100	131	31	65	34	2	1	80	3	17	82	150	9	83	105	97	71	133	4	17	33	57	37	87	15	45	43	93	59	98	104	184	29	15	2215
hsa-miR-498-3p	hsa-mir-498	0	0	0	0	0	0	0	0	0	0	0	0	0	0	0	0	0	0	0	0	0	0	0	0	0	0	0	0	0	0	0	0	0	0	0	0	0
hsa-miR-498-5p	hsa-mir-498	0	0	0	0	0	0	0	0	0	0	0	0	0	0	0	0	0	0	0	0	0	0	0	0	0	0	0	0	0	0	0	0	0	0	0	0	0
hsa-miR-4999-3p	hsa-mir-4999	0	0	0	0	0	0	0	0	0	0	0	0	0	0	0	0	0	0	0	0	0	0	0	0	0	0	0	0	0	0	0	0	0	0	0	0	0
hsa-miR-4999-5p	hsa-mir-4999	0	0	0	0	0	0	0	0	0	0	0	0	0	0	0	0	0	0	0	0	0	0	0	0	0	0	0	0	0	0	0	0	0	0	0	0	0
hsa-miR-499a-3p	hsa-mir-499a	0	0	1	0	0	0	0	0	0	0	0	0	0	0	0	0	0	0	0	0	0	0	0	0	0	0	0	0	0	0	0	0	0	0	0	0	1
hsa-miR-499a-5p	hsa-mir-499a	0	0	0	0	0	0	0	0	0	0	0	0	0	0	0	0	0	0	0	0	0	0	0	0	0	0	0	0	0	0	0	0	0	0	0	0	0
hsa-miR-499b-3p	hsa-mir-499b	0	0	0	0	0	0	0	0	0	0	0	0	0	0	0	0	0	0	0	0	0	0	0	0	0	0	0	0	0	0	0	0	0	0	0	0	0
hsa-miR-499b-5p	hsa-mir-499b	0	0	0	0	0	0	0	0	0	0	0	0	0	0	0	0	0	0	0	0	0	0	0	0	0	0	0	0	0	0	0	0	0	0	0	0	0
hsa-miR-5000-3p	hsa-mir-5000	0	0	0	0	0	0	0	0	0	0	0	0	0	0	0	0	0	0	0	0	0	0	0	0	0	0	0	0	0	0	0	0	0	0	0	0	0
hsa-miR-5000-5p	hsa-mir-5000	0	0	0	0	0	0	0	0	0	0	0	0	0	0	0	0	0	0	0	0	0	0	0	0	0	0	0	0	0	0	0	0	0	0	0	0	0
hsa-miR-5001-3p	hsa-mir-5001	0	0	0	0	0	0	0	0	0	0	0	0	0	1	0	0	0	0	1	0	0	0	0	0	0	0	0	0	1	0	0	0	0	0	0	0	3
hsa-miR-5001-5p	hsa-mir-5001	0	0	0	0	0	0	0	0	0	0	0	0	0	0	0	0	0	0	0	0	0	1	0	0	0	0	0	0	0	0	0	0	0	0	0	1	2
hsa-miR-5002-3p	hsa-mir-5002	0	0	0	0	0	0	0	0	0	0	0	0	0	0	0	0	0	0	0	0	0	0	0	0	0	0	0	0	0	0	0	0	0	0	0	0	0
hsa-miR-5002-5p	hsa-mir-5002	0	0	0	0	0	0	0	0	0	0	0	0	0	0	0	0	0	0	0	0	0	0	0	0	0	0	0	0	0	0	0	0	0	0	0	0	0
hsa-miR-5003-3p	hsa-mir-5003	0	0	0	0	0	0	0	0	0	0	0	0	0	0	0	0	0	0	1	0	0	0	0	0	0	0	0	0	0	0	0	0	0	0	0	0	1
hsa-miR-5003-5p	hsa-mir-5003	0	0	0	0	0	0	0	0	0	0	0	0	0	0	0	0	0	0	0	0	0	0	0	0	0	0	0	0	0	0	0	0	0	0	1	0	1
hsa-miR-5004-3p	hsa-mir-5004	0	0	0	0	0	0	0	0	0	0	0	0	0	0	0	0	0	0	0	0	0	0	0	0	0	0	0	0	0	1	0	0	0	0	0	0	1
hsa-miR-5004-5p	hsa-mir-5004	0	0	0	0	0	0	0	0	0	0	0	0	0	0	0	0	0	0	0	0	0	0	0	0	0	0	0	0	0	0	0	1	0	0	0	0	1
hsa-miR-5006-3p	hsa-mir-5006	0	0	0	0	0	0	0	0	0	0	0	0	0	1	0	0	0	0	0	0	0	0	0	0	0	0	0	0	0	0	0	0	0	0	0	0	1
hsa-miR-5006-5p	hsa-mir-5006	0	0	0	0	1	0	0	0	0	0	0	0	0	0	0	0	0	0	0	0	1	0	0	0	0	0	0	0	0	0	0	0	0	0	0	0	2
hsa-miR-5007-3p	hsa-mir-5007	0	0	0	0	0	0	0	0	0	0	0	0	0	0	0	0	0	0	0	0	0	0	0	0	0	0	0	0	0	0	0	0	0	0	0	0	0
hsa-miR-5007-5p	hsa-mir-5007	0	0	0	0	0	0	0	0	0	0	0	0	0	0	0	0	0	0	0	0	0	0	0	0	0	0	0	0	0	0	0	0	0	0	0	0	0
hsa-miR-5008-3p	hsa-mir-5008	0	0	0	0	0	0	0	0	0	0	0	0	0	0	0	0	0	0	0	0	0	0	0	0	0	0	0	0	0	0	0	0	0	0	0	0	0
hsa-miR-5008-5p	hsa-mir-5008	0	0	0	0	0	0	0	0	0	0	0	0	0	0	0	0	0	0	0	0	0	0	0	0	0	0	0	0	0	0	0	0	0	0	0	0	0
hsa-miR-5009-3p	hsa-mir-5009	0	0	0	0	0	0	0	0	0	0	0	0	0	0	0	0	0	0	0	0	0	0	0	0	0	0	0	0	0	0	0	0	0	0	0	0	0
hsa-miR-5009-5p	hsa-mir-5009	0	0	0	0	0	0	0	0	0	0	0	0	0	0	0	0	0	0	0	0	0	0	0	0	0	0	0	0	0	0	0	0	0	0	0	0	0
hsa-miR-500a-3p	hsa-mir-500a	4	28	57	28	11	6	20	0	0	26	0	5	25	28	7	20	46	48	21	27	8	20	12	15	19	29	6	20	20	13	28	41	23	56	17	2	736
hsa-miR-500a-5p	hsa-mir-500a	1	4	3	4	0	1	0	0	0	1	0	0	2	1	4	1	0	4	2	0	0	0	0	1	6	0	0	1	0	5	5	4	3	1	0	0	54
hsa-miR-500b-3p	hsa-mir-500b	0	0	0	2	0	0	0	0	0	0	0	0	0	1	0	0	0	0	0	1	0	0	0	0	0	1	0	0	0	0	0	0	0	0	0	0	5
hsa-miR-500b-5p	hsa-mir-500b	0	2	3	4	0	1	0	0	0	1	0	0	2	1	4	0	0	4	2	0	0	0	0	1	4	0	0	1	0	4	4	2	3	1	0	0	44
hsa-miR-501-3p	hsa-mir-501	6	10	22	22	4	4	10	0	0	16	0	0	7	13	4	10	16	14	15	16	5	7	2	11	11	16	1	6	15	12	19	21	17	22	6	6	366
hsa-miR-501-5p	hsa-mir-501	0	0	0	2	0	0	1	0	0	0	0	0	1	1	1	0	3	3	0	2	0	1	1	0	1	4	0	0	0	2	4	2	4	4	0	1	38
hsa-miR-5010-3p	hsa-mir-5010	0	1	1	0	0	1	1	0	0	2	0	0	1	1	1	1	2	5	0	2	1	0	0	0	0	6	0	1	0	1	1	0	1	0	0	0	30
hsa-miR-5010-5p	hsa-mir-5010	1	8	8	5	2	3	2	0	0	4	0	1	6	4	2	4	10	2	4	3	0	1	6	6	2	2	1	3	2	3	0	3	0	1	0	0	99
hsa-miR-5011-3p	hsa-mir-5011	0	0	0	0	0	0	0	0	0	0	0	0	0	0	0	0	0	0	0	0	0	0	0	0	0	0	0	0	0	0	0	0	0	0	0	0	0
hsa-miR-5011-5p	hsa-mir-5011	0	0	0	0	0	0	0	0	0	0	0	0	0	0	0	0	0	0	0	0	0	0	0	0	0	0	0	0	0	0	0	0	0	0	0	0	0
hsa-miR-502-3p	hsa-mir-502	5	21	53	38	9	17	21	0	0	41	0	6	21	31	4	25	41	38	20	38	6	19	12	14	23	38	10	23	14	29	31	38	26	68	19	6	805
hsa-miR-502-5p	hsa-mir-502	0	0	0	0	0	0	0	0	0	0	0	0	0	0	0	0	2	0	0	0	0	0	0	0	0	0	0	1	0	0	0	0	1	1	0	0	5
hsa-miR-503-3p	hsa-mir-503	0	0	0	0	0	0	0	0	0	0	0	0	0	0	0	0	0	0	0	0	0	0	0	0	0	0	0	0	0	0	0	0	0	0	0	0	0
hsa-miR-503-5p	hsa-mir-503	0	0	0	1	0	1	0	0	0	0	0	0	0	0	0	0	0	0	0	3	0	2	1	0	0	0	0	0	1	0	0	0	0	0	0	1	10
hsa-miR-504-3p	hsa-mir-504	0	0	0	0	0	0	0	0	0	0	0	0	0	0	0	0	0	0	0	0	0	0	1	0	0	0	0	0	0	0	0	0	0	0	0	0	1
hsa-miR-504-5p	hsa-mir-504	2	7	3	1	5	3	1	0	0	7	1	1	1	7	1	3	9	4	2	14	0	5	1	1	2	3	0	3	3	8	8	6	5	8	5	0	130
hsa-miR-5047	hsa-mir-5047	0	0	0	0	0	0	0	0	0	0	0	0	0	0	0	0	0	0	0	0	0	0	0	0	0	0	0	0	0	0	0	0	0	0	0	0	0
hsa-miR-505-3p	hsa-mir-505	11	22	37	33	21	10	26	0	1	35	1	7	32	52	5	25	40	46	15	52	11	23	18	28	38	34	11	25	7	39	52	52	38	82	15	9	953
hsa-miR-505-5p	hsa-mir-505	0	1	3	5	2	2	2	0	0	0	0	1	1	7	0	5	8	2	6	5	0	0	0	3	4	6	0	2	0	8	5	7	2	12	2	0	101
hsa-miR-506-3p	hsa-mir-506	0	0	0	0	1	0	2	0	0	2	0	0	1	2	0	0	0	3	0	0	0	1	0	0	1	0	0	0	0	0	0	0	0	6	0	0	19
hsa-miR-506-5p	hsa-mir-506	0	0	0	0	0	0	0	0	0	0	0	0	0	0	0	0	0	0	0	0	0	0	0	0	0	0	0	0	0	0	0	0	0	0	0	0	0
hsa-miR-507	hsa-mir-507	0	0	0	0	0	0	0	0	0	0	0	0	0	0	0	0	0	0	0	0	0	0	0	0	0	0	0	0	0	0	0	0	0	0	0	0	0
hsa-miR-508-3p	hsa-mir-508	0	1	2	2	0	0	2	0	0	2	0	1	1	5	0	1	0	2	0	0	0	1	0	1	3	0	0	1	0	0	0	1	0	1	0	0	27
hsa-miR-508-5p	hsa-mir-508	1	0	0	0	0	0	0	0	0	1	1	0	0	3	0	0	2	0	0	1	0	0	0	1	0	0	0	0	1	0	0	2	0	0	0	0	13
hsa-miR-5087	hsa-mir-5087	0	0	0	0	0	0	0	0	0	0	0	0	0	0	0	0	1	0	0	0	0	0	0	0	0	0	0	0	0	0	0	0	0	0	0	0	1
hsa-miR-5088-3p	hsa-mir-5088	0	0	0	0	0	0	0	0	0	0	0	0	0	0	0	0	0	0	0	0	0	0	0	0	0	0	0	0	0	1	0	0	0	0	0	0	1
hsa-miR-5088-5p	hsa-mir-5088	0	0	0	0	0	0	0	0	0	0	0	0	0	0	0	0	0	0	0	0	0	0	0	0	1	0	0	0	0	0	0	0	0	0	0	0	1
hsa-miR-5089-3p	hsa-mir-5089	3	1	2	1	0	0	1	0	0	3	0	0	0	2	0	0	0	1	1	1	0	1	0	1	1	0	0	0	0	0	1	1	0	1	0	0	22
hsa-miR-5089-5p	hsa-mir-5089	0	0	0	0	0	0	0	0	0	0	0	0	0	1	0	0	0	0	0	0	0	0	0	0	0	0	0	0	0	0	0	0	0	0	0	0	1
hsa-miR-509-3-5p	hsa-mir-509-3	0	0	1	1	1	0	2	0	0	0	0	0	1	2	0	1	0	4	1	0	0	0	0	0	0	0	0	1	0	0	0	0	0	0	0	0	15
hsa-miR-509-3p	hsa-mir-509-1	1	5	16	5	0	2	9	0	0	12	0	1	3	12	4	1	4	9	2	8	0	1	4	2	0	1	1	4	2	3	1	5	7	11	3	0	139
hsa-miR-509-5p	hsa-mir-509-1	0	0	1	0	0	0	0	0	0	0	0	0	0	0	0	0	0	0	0	0	0	0	0	0	0	0	0	0	0	0	0	0	0	0	0	0	1
hsa-miR-5090	hsa-mir-5090	0	1	0	0	0	0	0	0	0	1	0	0	0	1	0	0	0	0	0	0	0	0	0	0	0	0	0	0	0	2	1	0	0	0	0	0	6
hsa-miR-5091	hsa-mir-5091	0	0	0	0	0	0	0	0	0	0	0	0	0	1	0	0	0	0	0	0	0	0	0	0	0	0	0	0	0	0	0	0	0	1	0	0	2
hsa-miR-5092	hsa-mir-5092	0	0	0	0	0	0	0	0	0	0	0	0	0	0	0	0	0	0	0	0	0	0	0	0	0	0	0	0	0	0	0	0	0	0	0	0	0
hsa-miR-5093	hsa-mir-5093	0	0	0	0	0	0	0	0	0	0	0	0	0	0	0	0	0	0	0	0	0	0	0	0	0	0	0	0	0	0	0	0	0	0	0	0	0
hsa-miR-5094	hsa-mir-5094	0	0	0	0	0	0	0	0	0	0	0	0	0	0	0	0	0	0	0	0	0	0	0	0	0	0	0	0	0	0	0	0	0	0	0	0	0
hsa-miR-510-3p	hsa-mir-510	0	0	0	0	0	0	0	0	0	0	0	0	0	0	0	0	0	0	0	0	0	0	0	0	0	0	0	0	0	0	0	0	0	0	0	0	0
hsa-miR-510-5p	hsa-mir-510	0	0	0	0	0	0	0	0	0	0	0	0	0	0	0	0	0	0	0	0	0	0	0	0	0	0	0	0	0	0	0	0	0	0	0	0	0
hsa-miR-5100	hsa-mir-5100	29	49	98	45	24	47	17	0	1	45	0	14	21	53	5	79	20	140	83	96	4	40	39	14	22	57	8	16	18	58	40	84	55	160	35	20	1536
hsa-miR-511-3p	hsa-mir-511	0	0	0	0	0	0	0	0	0	0	0	0	0	0	0	0	0	0	0	0	0	0	0	0	0	0	0	0	0	0	0	0	0	0	0	0	0
hsa-miR-511-5p	hsa-mir-511	0	0	3	1	0	1	1	0	0	2	0	0	1	3	0	1	4	1	0	5	0	0	1	0	0	4	0	1	0	0	1	0	2	2	0	0	34
hsa-miR-512-3p	hsa-mir-512-1	0	0	0	0	0	0	0	0	0	0	0	0	0	0	0	0	1	0	0	0	0	0	0	0	0	0	0	0	0	0	1	0	0	0	0	0	2
hsa-miR-512-5p	hsa-mir-512-1	0	0	0	0	0	0	0	0	0	0	0	0	0	0	0	0	0	0	0	0	0	0	0	0	0	0	0	0	0	0	0	0	0	0	0	0	0
hsa-miR-513a-3p	hsa-mir-513a-1	0	0	0	0	0	0	0	0	0	0	0	0	0	0	0	0	0	0	0	0	0	0	0	0	0	0	0	0	0	0	0	0	0	0	0	0	0
hsa-miR-513a-5p	hsa-mir-513a-1	0	0	2	0	0	0	2	0	0	0	0	0	0	1	0	0	0	0	0	2	0	0	1	1	0	0	0	0	0	0	1	0	1	2	0	0	13
hsa-miR-513b-3p	hsa-mir-513b	0	0	0	0	0	0	0	0	0	0	0	0	0	0	0	0	0	0	0	0	0	0	0	0	0	0	0	0	0	0	0	0	0	0	0	0	0
hsa-miR-513b-5p	hsa-mir-513b	0	0	0	1	0	0	0	0	0	0	0	0	0	0	0	0	0	0	0	0	0	0	0	0	0	0	0	0	0	0	0	0	0	0	0	0	1
hsa-miR-513c-3p	hsa-mir-513c	0	0	0	0	0	0	0	0	0	0	0	0	0	0	0	0	0	0	0	0	0	0	0	0	0	0	0	0	0	0	0	0	0	0	0	0	0
hsa-miR-513c-5p	hsa-mir-513c	1	1	3	2	3	0	0	0	0	8	1	0	1	4	0	2	0	2	0	1	1	0	1	0	0	0	0	0	0	1	4	1	1	1	0	0	39
hsa-miR-514a-3p	hsa-mir-514a-1	0	0	1	0	0	0	0	0	0	0	0	0	0	0	0	0	0	0	0	0	0	0	0	0	0	0	0	0	0	0	0	0	1	0	0	0	2
hsa-miR-514a-5p	hsa-mir-514a-1	0	0	0	0	0	0	0	0	0	0	0	0	0	0	0	0	0	0	0	0	0	0	0	1	0	0	0	0	0	0	0	0	0	0	0	0	1
hsa-miR-514b-3p	hsa-mir-514b	0	0	0	0	0	0	0	0	0	0	0	0	0	0	0	0	0	0	0	0	0	0	0	0	0	0	0	0	0	0	0	0	0	0	0	0	0
hsa-miR-514b-5p	hsa-mir-514b	0	0	0	0	0	0	0	0	0	0	0	0	0	0	0	0	0	0	1	0	0	0	0	0	0	0	0	0	0	0	0	0	0	0	0	0	1
hsa-miR-515-3p	hsa-mir-515-1	0	0	0	0	0	0	0	0	0	0	0	0	0	0	0	0	0	0	0	0	0	0	0	0	0	0	0	0	0	0	0	0	0	0	0	0	0
hsa-miR-515-5p	hsa-mir-515-1	0	0	0	0	0	0	0	0	0	0	0	0	0	0	0	0	0	0	0	0	0	0	0	0	0	0	0	0	0	0	0	0	0	0	0	0	0
hsa-miR-516a-3p	hsa-mir-516a-1	0	0	0	0	0	0	0	0	0	0	0	0	0	0	0	0	0	0	0	0	0	0	0	0	0	0	0	0	0	0	0	0	0	0	0	0	0
hsa-miR-516a-5p	hsa-mir-516a-1	0	0	0	0	0	0	0	0	0	0	0	0	0	0	0	0	0	0	0	0	0	0	0	0	0	0	0	0	0	0	0	0	0	0	0	0	0
hsa-miR-516b-3p	hsa-mir-516b-1	0	0	0	0	0	0	0	0	0	0	0	0	0	0	0	0	0	0	0	0	0	0	0	0	0	0	0	0	0	0	0	0	0	0	0	0	0
hsa-miR-516b-5p	hsa-mir-516b-1	0	0	0	0	0	0	0	0	0	0	0	0	0	0	0	0	0	0	0	0	0	0	0	1	0	0	0	0	0	0	0	0	0	0	0	0	1
hsa-miR-517-5p	hsa-mir-517a	0	0	0	0	0	0	0	0	0	0	0	0	0	0	0	0	0	0	0	0	0	0	0	0	0	0	0	0	0	0	0	0	0	0	0	0	0
hsa-miR-517a-3p	hsa-mir-517a	0	0	0	0	0	0	0	0	0	2	0	0	1	1	0	0	0	0	0	0	0	0	0	0	0	0	0	0	0	1	0	0	2	0	0	0	7
hsa-miR-517b-3p	hsa-mir-517b	0	0	0	0	0	0	0	0	0	2	0	0	1	1	0	0	0	0	0	0	0	0	0	0	0	0	0	0	0	1	0	0	2	0	0	0	7
hsa-miR-517c-3p	hsa-mir-517c	0	0	0	0	0	0	0	0	0	0	0	0	0	0	0	0	0	0	0	0	0	0	0	0	0	0	0	0	0	0	0	0	0	0	0	0	0
hsa-miR-5186	hsa-mir-5186	0	0	0	0	0	0	0	0	0	0	0	0	0	0	0	0	0	0	0	0	0	0	0	0	0	0	0	0	0	0	0	0	0	0	0	0	0
hsa-miR-5187-3p	hsa-mir-5187	0	0	0	0	0	0	0	0	0	0	0	0	0	0	0	0	0	0	0	0	0	0	0	0	0	0	0	0	0	0	0	0	0	1	0	0	1
hsa-miR-5187-5p	hsa-mir-5187	2	0	0	0	0	0	0	0	0	0	0	0	0	0	0	0	1	0	0	1	1	0	1	1	1	0	1	0	0	0	0	0	0	0	0	0	9
hsa-miR-5188	hsa-mir-5188	0	0	0	0	0	0	0	0	0	0	0	0	0	0	0	0	1	0	0	3	0	0	0	0	0	0	0	0	0	0	0	0	0	1	0	0	5
hsa-miR-5189-3p	hsa-mir-5189	0	0	0	0	0	0	0	0	0	0	0	0	0	0	0	0	0	0	0	0	0	0	0	0	0	0	0	0	0	0	0	0	0	0	0	0	0
hsa-miR-5189-5p	hsa-mir-5189	0	0	0	0	0	0	0	0	0	0	0	0	0	0	0	0	0	1	0	0	0	0	0	0	0	0	0	0	0	0	1	0	0	0	0	0	2
hsa-miR-518a-3p	hsa-mir-518a-1	0	0	0	0	0	0	0	0	0	0	0	0	0	0	0	0	0	0	0	0	0	0	0	0	0	0	0	0	0	0	0	0	0	0	0	0	0
hsa-miR-518a-5p	hsa-mir-518a-1	0	0	0	0	0	0	0	0	0	0	0	0	0	0	0	0	0	0	0	0	0	0	0	0	0	0	0	0	0	0	0	0	0	0	0	0	0
hsa-miR-518b	hsa-mir-518b	0	0	0	0	0	0	0	0	0	0	0	0	0	0	0	0	0	0	0	0	0	0	0	0	0	0	0	0	0	0	0	0	0	0	0	0	0
hsa-miR-518c-3p	hsa-mir-518c	0	0	0	0	0	0	0	0	0	0	0	0	0	0	0	0	0	0	0	0	0	0	0	0	0	0	0	0	0	0	0	0	0	0	0	0	0
hsa-miR-518c-5p	hsa-mir-518c	0	0	0	0	0	0	0	0	0	0	0	0	0	0	0	0	0	0	0	0	0	0	0	0	0	0	0	0	0	0	0	0	0	0	0	0	0
hsa-miR-518d-3p	hsa-mir-518d	0	0	0	0	0	0	0	0	0	0	0	0	0	0	0	0	0	0	0	0	0	0	0	0	0	1	0	0	0	0	0	0	0	0	0	0	1
hsa-miR-518d-5p	hsa-mir-518d	0	0	0	0	0	0	0	0	0	0	0	0	0	0	0	0	0	0	0	0	0	0	0	0	0	0	0	0	0	0	0	0	0	0	0	0	0
hsa-miR-518e-3p	hsa-mir-518e	0	0	0	0	0	0	0	0	0	0	0	0	0	0	0	0	0	0	0	0	0	0	0	0	0	0	0	0	0	0	0	0	0	0	0	0	0
hsa-miR-518e-5p	hsa-mir-518e	0	0	0	0	0	0	0	0	0	0	0	0	0	0	0	0	0	0	0	0	0	0	0	0	0	0	0	0	0	0	0	0	0	0	0	0	0
hsa-miR-518f-3p	hsa-mir-518f	0	0	0	0	0	0	0	0	0	0	0	0	0	0	0	0	0	0	0	0	0	0	0	0	0	0	0	0	0	0	0	0	0	0	0	0	0
hsa-miR-518f-5p	hsa-mir-518f	0	0	0	0	0	0	0	0	0	0	0	0	0	0	0	0	0	0	0	0	0	0	0	0	0	0	0	0	0	0	0	0	0	0	0	0	0
hsa-miR-5190	hsa-mir-5190	0	1	0	1	0	0	1	0	0	0	0	0	0	0	0	0	0	0	0	0	0	0	0	0	0	0	0	0	0	0	0	0	0	0	0	0	3
hsa-miR-5191	hsa-mir-5191	0	0	0	0	0	0	0	0	0	0	0	0	0	0	0	0	0	0	0	0	0	0	0	0	0	0	0	0	0	0	0	0	0	1	0	0	1
hsa-miR-5192	hsa-mir-5192	0	0	0	0	0	0	0	0	0	0	0	0	0	0	0	0	0	0	0	0	0	0	0	0	0	0	0	0	0	0	0	0	0	0	0	0	0
hsa-miR-5193	hsa-mir-5193	0	0	0	0	0	0	0	0	0	0	0	0	0	0	0	0	0	1	0	0	0	0	0	0	1	0	0	0	0	0	0	0	0	0	0	0	2
hsa-miR-5194	hsa-mir-5194	1	0	0	0	0	0	0	0	0	0	0	0	0	0	0	0	0	0	0	1	0	0	0	0	0	0	0	0	0	2	0	0	0	0	0	0	4
hsa-miR-5195-3p	hsa-mir-5195	0	0	0	0	0	0	0	0	0	0	0	0	0	0	0	0	0	0	0	0	0	0	0	0	0	0	0	0	0	0	0	0	0	0	0	0	0
hsa-miR-5195-5p	hsa-mir-5195	0	0	0	1	0	0	0	0	0	0	0	0	2	0	0	0	0	0	0	0	0	0	0	0	0	0	0	0	1	0	0	0	0	0	0	0	4
hsa-miR-5196-3p	hsa-mir-5196	0	0	0	0	0	0	0	0	0	0	0	0	1	0	0	0	0	0	0	4	0	0	0	0	0	0	0	0	0	0	0	0	0	0	0	0	5
hsa-miR-5196-5p	hsa-mir-5196	0	0	0	0	0	0	0	0	0	0	0	0	0	0	0	1	0	3	1	1	0	0	2	1	0	0	0	0	0	0	2	0	0	0	0	0	11
hsa-miR-5197-3p	hsa-mir-5197	0	0	0	0	0	0	0	0	0	0	0	0	0	0	0	0	0	0	0	0	0	0	0	0	0	0	0	0	0	0	0	0	0	0	0	0	0
hsa-miR-5197-5p	hsa-mir-5197	0	0	0	0	0	0	0	0	0	0	0	0	0	0	0	0	0	0	0	0	0	0	0	0	0	0	0	0	0	0	0	0	0	0	0	0	0
hsa-miR-519a-2-5p	hsa-mir-519a-2	0	0	0	0	0	0	0	0	0	0	0	0	0	0	0	0	0	0	0	0	0	0	0	0	0	0	0	0	0	0	0	0	0	0	0	0	0
hsa-miR-519a-3p	hsa-mir-519a-1	0	0	0	0	0	0	0	0	0	0	0	0	0	0	0	0	0	0	0	0	0	0	0	0	0	0	0	0	0	0	0	0	0	0	0	0	0
hsa-miR-519a-5p	hsa-mir-519a-1	0	0	0	0	0	0	0	0	0	0	0	0	0	0	0	0	0	0	0	1	0	0	0	0	0	0	0	0	0	0	0	0	0	0	0	0	1
hsa-miR-519b-3p	hsa-mir-519b	0	0	0	0	0	0	0	0	0	0	0	0	0	0	0	0	0	0	0	0	0	0	0	0	0	0	0	0	0	0	0	0	0	0	0	0	0
hsa-miR-519b-5p	hsa-mir-519b	0	0	0	0	0	0	0	0	0	0	0	0	0	0	0	0	0	0	0	0	0	0	0	0	0	0	0	0	0	0	0	0	0	0	0	0	0
hsa-miR-519c-3p	hsa-mir-519c	0	0	0	0	0	0	0	0	0	0	0	0	0	0	0	0	0	0	0	0	0	0	0	0	0	0	0	0	0	0	2	0	0	0	0	0	2
hsa-miR-519c-5p	hsa-mir-519c	0	0	0	0	0	0	0	0	0	0	0	0	0	0	0	0	0	0	0	0	0	0	0	0	0	0	0	0	0	0	0	0	0	0	0	0	0
hsa-miR-519d-3p	hsa-mir-519d	0	0	0	0	0	0	0	0	0	0	0	0	0	0	0	1	0	0	0	1	0	0	0	0	0	0	0	0	0	0	0	0	0	0	0	0	2
hsa-miR-519d-5p	hsa-mir-519d	0	0	2	0	0	0	0	1	0	0	0	0	0	0	0	0	0	0	0	0	0	0	0	0	0	0	0	0	0	0	0	0	0	0	0	0	3
hsa-miR-519e-3p	hsa-mir-519e	0	0	0	0	0	0	0	0	0	0	0	0	0	0	0	0	0	0	0	0	0	0	0	0	0	0	0	0	0	0	0	0	0	0	0	0	0
hsa-miR-519e-5p	hsa-mir-519e	0	0	0	0	0	0	0	0	0	0	0	0	0	0	0	0	0	0	0	0	0	0	0	0	0	0	0	0	0	0	0	0	0	0	0	0	0
hsa-miR-520a-3p	hsa-mir-520a	0	0	0	0	0	0	0	0	0	0	0	0	0	0	0	0	0	0	0	1	0	0	0	0	0	0	0	0	0	0	0	0	0	0	1	0	2
hsa-miR-520a-5p	hsa-mir-520a	0	0	0	0	0	0	0	0	0	0	0	0	0	0	0	0	0	0	0	0	0	0	0	0	0	0	0	0	0	0	0	0	0	0	0	0	0
hsa-miR-520b-3p	hsa-mir-520b	0	0	0	0	0	0	0	0	0	0	0	0	0	0	0	0	0	0	0	0	0	0	0	0	0	0	0	0	0	0	0	0	0	0	0	0	0
hsa-miR-520b-5p	hsa-mir-520b	0	0	0	0	0	0	0	0	0	0	0	0	0	0	0	0	0	0	0	0	0	0	0	0	0	0	0	0	0	0	0	0	0	0	0	0	0
hsa-miR-520c-3p	hsa-mir-520c	0	0	0	0	0	0	0	0	0	0	0	0	0	0	0	0	0	0	0	0	0	0	0	0	0	0	0	0	0	0	0	0	0	0	0	0	0
hsa-miR-520c-5p	hsa-mir-520c	0	0	0	0	0	0	0	0	0	0	0	0	0	0	0	0	0	0	0	0	0	0	0	0	0	0	0	0	0	0	0	0	0	0	0	0	0
hsa-miR-520d-3p	hsa-mir-520d	0	0	0	0	0	0	0	0	0	0	0	0	1	0	0	0	0	0	0	0	0	0	0	0	0	0	0	0	0	0	0	0	0	0	0	0	1
hsa-miR-520d-5p	hsa-mir-520d	0	0	0	0	0	0	0	0	0	0	0	0	0	0	0	0	0	0	0	0	0	0	0	0	0	0	0	0	0	0	0	0	0	0	0	0	0
hsa-miR-520e-3p	hsa-mir-520e	0	0	0	0	0	0	0	0	0	0	0	0	0	0	0	0	0	0	0	0	0	0	0	0	0	0	0	0	0	0	0	0	0	0	0	0	0
hsa-miR-520e-5p	hsa-mir-520e	0	0	0	0	0	0	0	0	0	0	0	0	0	0	0	0	0	0	0	0	0	0	0	0	0	0	0	0	0	0	0	0	0	0	0	0	0
hsa-miR-520f-3p	hsa-mir-520f	0	0	0	0	0	0	0	0	0	0	0	0	0	0	0	0	0	0	0	0	0	0	0	0	0	0	0	0	0	0	0	0	0	0	0	0	0
hsa-miR-520f-5p	hsa-mir-520f	0	0	2	0	0	0	0	1	0	0	0	0	0	0	0	0	0	0	0	0	0	0	0	0	0	0	0	0	0	0	0	0	0	0	0	0	3
hsa-miR-520g-3p	hsa-mir-520g	0	0	0	0	0	0	0	0	0	0	0	0	0	0	0	0	0	0	0	0	0	0	0	2	0	1	0	0	0	0	0	0	0	0	0	0	3
hsa-miR-520g-5p	hsa-mir-520g	0	0	0	0	0	0	0	0	0	0	0	0	0	0	0	0	0	0	0	0	0	0	0	0	0	0	0	0	0	0	0	0	0	0	0	0	0
hsa-miR-520h	hsa-mir-520h	0	0	0	0	0	0	0	0	0	0	0	0	0	0	0	0	0	0	0	0	0	0	0	0	0	1	0	0	0	0	0	0	0	0	0	0	1
hsa-miR-521	hsa-mir-521-1	0	0	0	0	0	0	0	0	0	0	0	0	0	0	0	0	0	0	0	0	0	0	0	0	0	0	0	0	0	0	0	0	0	0	0	0	0
hsa-miR-522-3p	hsa-mir-522	0	0	0	0	0	0	0	0	0	0	0	0	0	0	0	2	0	0	0	0	0	0	0	0	0	0	0	0	0	0	0	0	0	0	0	0	2
hsa-miR-522-5p	hsa-mir-522	0	0	0	0	0	0	0	0	0	0	0	0	0	0	0	0	0	0	0	0	0	0	0	0	0	0	0	0	0	0	0	0	0	0	0	0	0
hsa-miR-523-3p	hsa-mir-523	0	0	0	0	0	0	0	0	0	0	0	0	0	0	0	0	0	0	0	0	0	0	0	0	0	0	0	0	0	0	0	0	0	0	0	0	0
hsa-miR-523-5p	hsa-mir-523	0	0	0	0	0	0	0	0	0	0	0	0	0	0	0	0	0	0	0	0	0	0	0	0	0	0	0	0	0	0	0	0	0	0	0	0	0
hsa-miR-524-3p	hsa-mir-524	0	0	0	0	0	0	0	0	0	0	0	0	0	0	0	0	0	0	0	0	0	0	0	0	0	0	0	0	0	0	0	0	0	0	0	0	0
hsa-miR-524-5p	hsa-mir-524	0	0	0	0	0	0	0	0	0	0	0	0	0	0	0	0	0	0	0	0	0	0	0	0	0	0	0	0	0	0	0	0	0	0	0	0	0
hsa-miR-525-3p	hsa-mir-525	0	0	0	0	0	0	0	0	0	0	0	0	0	0	0	0	0	0	0	0	0	0	0	0	0	0	0	0	0	0	0	0	0	0	0	0	0
hsa-miR-525-5p	hsa-mir-525	0	0	0	0	0	0	0	0	0	0	0	0	0	0	0	0	0	0	0	0	0	0	0	0	0	0	0	0	0	0	0	0	0	0	0	0	0
hsa-miR-526a-3p	hsa-mir-526a-1	0	0	0	0	0	0	0	0	0	0	0	0	0	0	0	0	0	0	0	0	0	0	0	0	0	0	0	0	0	0	0	0	0	0	0	0	0
hsa-miR-526a-5p	hsa-mir-526a-1	0	0	0	0	0	0	0	0	0	0	0	0	0	0	0	0	0	0	0	0	0	0	0	0	0	0	0	0	0	0	0	0	0	0	0	0	0
hsa-miR-526b-3p	hsa-mir-526b	0	0	0	0	0	0	0	0	0	0	0	0	0	0	0	0	0	0	0	0	0	0	0	0	0	0	0	0	0	0	0	0	0	0	0	0	0
hsa-miR-526b-5p	hsa-mir-526b	0	0	0	0	0	0	0	0	0	0	0	0	0	0	0	0	0	0	0	0	0	0	0	0	0	0	0	0	0	0	0	0	0	0	0	0	0
hsa-miR-527	hsa-mir-527	0	0	0	0	0	0	0	0	0	0	0	0	0	0	0	0	0	0	0	0	0	0	0	0	0	0	0	0	0	0	0	0	0	0	0	0	0
hsa-miR-532-3p	hsa-mir-532	10	21	52	25	14	25	20	0	0	15	0	8	25	34	5	17	23	35	22	36	1	5	3	16	24	36	8	18	14	44	45	44	27	100	15	8	795
hsa-miR-532-5p	hsa-mir-532	10	25	63	31	8	6	21	1	1	36	4	4	22	65	10	38	43	41	25	41	6	22	15	23	23	21	5	6	16	24	28	33	44	54	12	3	830
hsa-miR-539-3p	hsa-mir-539	0	0	0	0	0	0	0	0	0	0	0	0	0	0	0	0	0	0	0	0	0	0	0	0	0	0	0	0	0	0	0	0	0	0	0	0	0
hsa-miR-539-5p	hsa-mir-539	0	0	1	1	0	0	0	0	0	0	0	0	1	0	0	2	0	3	0	0	0	0	0	0	0	0	0	1	0	0	1	0	0	0	0	0	10
hsa-miR-541-3p	hsa-mir-541	0	0	0	0	0	0	0	0	0	0	0	0	0	0	0	1	0	0	0	0	0	0	0	0	0	0	0	0	0	0	0	0	0	0	0	0	1
hsa-miR-541-5p	hsa-mir-541	0	0	0	0	0	0	0	0	0	0	0	0	0	0	0	0	0	0	0	0	0	0	0	0	0	0	0	0	0	0	0	0	0	2	0	0	2
hsa-miR-542-3p	hsa-mir-542	1	0	1	4	0	0	0	0	0	1	0	0	0	2	0	1	3	1	1	3	4	2	2	1	1	1	0	0	3	1	5	5	3	0	2	2	50
hsa-miR-542-5p	hsa-mir-542	0	0	0	0	0	0	0	0	0	0	1	0	0	0	0	0	0	0	2	0	0	0	0	0	0	0	0	0	0	0	0	0	0	0	0	0	3
hsa-miR-543	hsa-mir-543	3	6	11	11	4	3	5	0	0	9	1	1	7	11	3	9	26	17	7	18	0	3	3	10	7	13	1	13	5	7	2	10	17	19	7	5	274
hsa-miR-544a	hsa-mir-544a	0	0	0	0	0	0	0	0	0	0	0	0	0	0	0	0	0	0	0	0	0	0	0	0	0	0	0	0	0	0	0	0	0	0	0	0	0
hsa-miR-544b	hsa-mir-544b	0	0	0	0	0	0	0	0	0	0	0	0	0	0	0	0	0	0	0	0	0	0	0	0	0	0	0	0	0	0	0	0	0	0	0	0	0
hsa-miR-545-3p	hsa-mir-545	0	0	0	0	0	0	0	0	0	0	0	0	0	0	0	0	0	0	0	0	0	0	0	0	0	0	0	0	0	0	0	0	0	0	0	0	0
hsa-miR-545-5p	hsa-mir-545	0	0	1	0	0	0	0	0	0	0	0	0	0	0	0	0	0	0	0	0	0	0	0	0	0	0	0	0	0	0	0	0	0	0	0	0	1
hsa-miR-548a-3p	hsa-mir-548a-1	0	0	0	0	0	1	0	0	0	0	0	0	0	0	0	0	0	0	0	0	0	0	0	0	0	0	0	0	0	0	0	0	0	0	0	0	1
hsa-miR-548a-5p	hsa-mir-548a-3	0	0	0	0	0	0	0	0	0	0	0	0	0	0	0	0	0	0	0	0	0	0	0	0	0	0	0	0	0	0	0	0	0	0	0	0	0
hsa-miR-548aa	hsa-mir-548aa-1	0	0	1	1	0	0	0	0	0	1	0	0	5	1	1	0	0	1	0	0	1	0	0	0	0	0	0	0	0	1	2	0	1	2	1	0	19
hsa-miR-548ab	hsa-mir-548ab	0	0	0	0	0	0	0	0	0	0	0	0	0	0	0	0	0	0	0	0	0	0	0	0	0	0	0	0	0	0	0	0	0	0	0	1	1
hsa-miR-548ac	hsa-mir-548ac	0	0	0	0	0	0	0	0	0	0	0	0	0	0	0	0	0	0	0	0	0	0	0	0	0	0	0	0	0	0	0	0	0	0	0	0	0
hsa-miR-548ad-3p	hsa-mir-548ad	0	0	0	0	0	0	0	0	0	0	0	0	0	0	0	0	0	0	0	0	0	0	0	0	0	0	0	0	0	0	0	0	0	0	0	0	0
hsa-miR-548ad-5p	hsa-mir-548ad	0	0	0	0	0	0	0	0	0	0	0	0	0	0	0	0	1	0	0	0	0	0	0	0	0	0	0	0	0	0	0	0	0	0	0	0	1
hsa-miR-548ae-3p	hsa-mir-548ae-1	0	0	0	0	0	0	0	0	0	0	0	0	0	0	0	0	0	0	0	0	0	0	0	0	0	0	0	0	0	0	0	0	0	0	0	0	0
hsa-miR-548ae-5p	hsa-mir-548ae-2	0	0	0	0	0	0	1	0	0	0	0	0	0	0	0	0	1	0	0	0	0	0	0	0	0	0	0	0	0	1	0	0	0	0	0	0	3
hsa-miR-548ag	hsa-mir-548ag-1	0	0	0	0	0	0	0	0	0	0	0	0	0	0	0	0	0	0	0	0	0	0	0	0	0	0	0	0	0	0	0	0	0	0	0	0	0
hsa-miR-548ah-3p	hsa-mir-548ah	0	0	0	0	0	0	0	0	0	0	0	0	0	0	0	0	0	0	2	1	0	0	0	0	1	0	0	0	0	0	0	0	1	0	0	0	5
hsa-miR-548ah-5p	hsa-mir-548ah	0	0	0	0	0	0	0	0	0	0	0	0	0	0	0	0	0	0	0	0	0	0	0	0	0	0	0	0	0	0	0	0	0	0	0	0	0
hsa-miR-548ai	hsa-mir-548ai	0	0	0	0	0	0	0	0	0	0	0	0	0	0	0	0	1	0	0	0	0	0	0	0	0	0	0	0	0	0	0	0	0	0	0	0	1
hsa-miR-548aj-3p	hsa-mir-548aj-1	0	0	0	0	0	0	0	0	0	0	0	0	0	0	0	0	0	0	0	0	0	0	0	0	0	0	0	0	0	0	0	0	0	0	0	0	0
hsa-miR-548aj-5p	hsa-mir-548aj-2	0	0	0	0	0	0	0	0	0	0	0	0	0	0	0	0	0	0	0	0	0	0	0	0	0	0	0	0	0	0	0	0	0	0	0	0	0
hsa-miR-548ak	hsa-mir-548ak	0	0	1	0	0	0	1	0	0	1	0	0	0	0	0	0	0	0	0	1	0	0	0	0	0	0	0	1	0	0	0	0	1	0	0	0	6
hsa-miR-548al	hsa-mir-548al	0	0	0	1	0	0	0	0	0	1	0	0	0	0	0	0	0	0	0	0	0	0	0	0	0	0	0	0	0	0	0	0	0	0	0	0	2
hsa-miR-548am-3p	hsa-mir-548am	0	0	0	0	0	0	0	0	0	0	0	0	0	0	0	0	0	0	0	1	0	0	0	0	1	0	0	0	0	0	0	0	1	0	0	0	3
hsa-miR-548am-5p	hsa-mir-548am	0	0	0	0	0	0	0	0	0	0	0	0	0	0	0	0	0	0	0	0	0	0	0	0	0	0	0	0	0	0	0	0	0	0	0	0	0
hsa-miR-548an	hsa-mir-548an	0	0	0	0	0	0	0	0	0	0	0	0	0	0	0	0	0	0	0	0	0	0	0	0	0	2	0	0	0	0	0	0	0	0	0	0	2
hsa-miR-548ao-3p	hsa-mir-548ao	0	0	0	0	0	0	0	0	0	0	0	0	0	0	0	0	0	0	0	0	0	0	0	0	0	0	0	0	0	0	0	0	0	0	0	0	0
hsa-miR-548ao-5p	hsa-mir-548ao	0	0	0	0	0	0	0	0	0	0	0	0	0	0	0	0	0	0	0	0	0	0	0	0	0	0	0	0	0	0	0	0	0	0	0	0	0
hsa-miR-548ap-3p	hsa-mir-548ap	0	0	0	0	0	0	0	0	0	0	0	0	0	0	0	0	0	0	0	0	0	0	0	0	0	0	0	0	0	0	0	0	0	0	0	0	0
hsa-miR-548ap-5p	hsa-mir-548ap	0	0	0	0	0	0	0	0	0	0	0	0	0	0	0	0	0	0	0	0	0	0	0	0	0	0	0	0	0	0	0	0	0	0	0	0	0
hsa-miR-548aq-3p	hsa-mir-548aq	0	0	0	0	0	0	0	0	0	0	0	0	0	0	0	0	0	0	0	0	0	0	0	0	0	0	0	0	0	0	0	0	0	0	0	0	0
hsa-miR-548aq-5p	hsa-mir-548aq	0	0	0	0	0	0	0	0	0	0	0	0	0	0	0	0	0	0	0	0	0	0	0	0	0	0	0	0	0	0	0	0	0	0	0	0	0
hsa-miR-548ar-3p	hsa-mir-548ar	0	0	0	0	0	0	0	0	0	0	0	0	0	0	0	0	0	0	0	0	0	0	0	0	0	0	0	0	0	0	0	0	0	0	0	0	0
hsa-miR-548ar-5p	hsa-mir-548ar	0	0	0	0	0	0	0	0	0	0	0	0	0	0	0	0	0	0	0	0	0	0	0	0	0	0	0	0	0	0	0	0	0	0	0	0	0
hsa-miR-548as-3p	hsa-mir-548as	0	0	0	0	0	0	0	0	0	0	0	0	0	0	0	0	0	0	0	0	0	0	0	0	0	0	0	0	0	0	0	0	0	0	0	0	0
hsa-miR-548as-5p	hsa-mir-548as	0	0	0	0	0	0	0	0	0	1	0	0	0	0	0	0	0	0	0	0	0	0	0	0	0	0	0	0	0	0	0	0	0	0	0	0	1
hsa-miR-548aT-3p	hsa-mir-548aT	0	0	0	0	0	0	0	0	0	0	0	0	0	0	0	0	0	0	0	0	0	0	0	0	1	0	0	0	0	0	0	0	0	0	0	0	1
hsa-miR-548at-5p	hsa-mir-548at	0	0	0	0	0	0	0	0	0	0	0	0	0	0	0	0	0	0	1	0	0	0	0	0	0	0	0	0	0	0	0	0	0	0	0	0	1
hsa-miR-548av-3p	hsa-mir-548av	0	0	0	0	0	0	0	0	0	0	0	0	0	0	0	0	0	0	0	0	0	0	0	0	0	0	0	0	0	0	0	0	0	0	0	0	0
hsa-miR-548av-5p	hsa-mir-548av	0	0	0	0	0	0	0	0	0	0	0	0	0	0	0	0	0	0	0	0	0	0	0	0	0	0	0	0	0	0	0	0	0	0	0	0	0
hsa-miR-548aw	hsa-mir-548aw	0	0	0	0	0	0	0	0	0	0	0	0	0	1	0	0	0	0	0	0	0	0	0	0	0	0	0	0	0	0	0	0	1	0	0	0	2
hsa-miR-548ax	hsa-mir-548ax	0	0	0	0	0	0	0	0	0	0	0	0	0	0	0	0	0	0	0	0	0	0	0	0	0	0	0	0	0	0	0	0	0	0	0	0	0
hsa-miR-548ay-3p	hsa-mir-548ay	0	0	0	0	0	0	0	0	0	0	0	0	0	0	0	0	0	0	0	0	0	0	0	0	0	0	0	0	0	0	0	1	0	0	0	0	1
hsa-miR-548ay-5p	hsa-mir-548ay	0	0	0	0	0	0	0	0	0	0	0	0	0	0	0	0	1	0	0	0	0	0	0	0	0	0	0	0	0	0	0	0	0	0	0	0	1
hsa-miR-548az-3p	hsa-mir-548az	0	0	0	0	0	0	0	0	0	0	0	0	0	0	0	0	0	0	0	0	0	0	0	0	0	0	0	0	0	0	0	0	0	0	0	0	0
hsa-miR-548az-5p	hsa-mir-548az	0	1	0	0	0	0	0	0	0	0	0	0	0	0	0	0	0	0	0	1	0	0	0	0	0	0	0	0	0	0	0	0	0	0	0	0	2
hsa-miR-548b-3p	hsa-mir-548b	0	0	0	0	0	1	0	0	0	0	0	0	0	0	0	0	0	0	0	0	0	0	0	0	0	0	0	0	0	0	0	0	0	0	0	0	1
hsa-miR-548b-5p	hsa-mir-548b	0	0	0	0	0	0	0	0	0	0	0	0	0	0	0	0	1	0	0	0	0	0	0	0	0	0	0	0	0	0	0	0	0	0	0	0	1
hsa-miR-548ba	hsa-mir-548ba	0	0	0	0	0	1	0	0	0	0	0	0	0	0	0	0	0	0	0	0	0	0	0	0	0	0	0	0	0	0	0	0	0	0	0	0	1
hsa-miR-548bb-3p	hsa-mir-548bb	0	0	0	0	0	0	0	0	0	0	0	0	0	0	0	0	0	0	0	0	0	0	0	0	1	0	0	0	0	0	0	0	0	0	0	0	1
hsa-miR-548bb-5p	hsa-mir-548bb	0	0	0	0	0	0	0	0	0	0	0	0	0	0	0	0	0	0	0	0	0	0	0	0	0	0	0	0	0	0	0	0	0	0	0	0	0
hsa-miR-548bc	hsa-mir-548bc	0	0	0	0	0	0	0	0	0	0	0	0	0	0	0	0	0	0	0	0	0	0	0	0	0	0	0	0	0	0	0	0	0	0	0	0	0
hsa-miR-548c-3p	hsa-mir-548c	0	1	0	0	0	0	0	0	0	0	0	0	0	1	0	0	0	0	0	0	0	0	0	0	0	0	0	0	0	0	0	0	0	0	0	0	2
hsa-miR-548c-5p	hsa-mir-548c	0	0	0	0	0	0	0	0	0	0	0	0	0	0	0	0	0	0	0	0	0	0	0	0	0	0	0	0	0	0	0	0	0	0	0	0	0
hsa-miR-548d-3p	hsa-mir-548d-1	0	0	0	0	0	0	0	0	0	0	0	0	0	0	0	0	0	0	0	0	0	0	0	0	0	0	0	0	0	0	0	0	0	0	0	0	0
hsa-miR-548d-5p	hsa-mir-548d-2	0	0	0	0	0	0	0	0	0	0	0	0	0	0	0	0	1	0	0	0	0	0	0	0	0	0	0	0	0	0	1	0	0	0	0	0	2
hsa-miR-548e-3p	hsa-mir-548e	0	0	0	0	0	0	0	0	0	0	0	0	0	0	0	0	0	0	0	0	0	0	0	0	0	0	0	0	0	0	0	0	0	0	0	0	0
hsa-miR-548e-5p	hsa-mir-548e	0	0	0	0	0	0	0	0	0	0	0	0	0	0	0	0	0	0	0	0	0	0	0	0	0	1	0	0	0	0	0	0	0	0	0	0	1
hsa-miR-548f-3p	hsa-mir-548f-1	0	0	0	0	0	0	0	0	0	0	0	0	0	0	0	0	0	0	0	0	0	0	0	0	0	0	0	0	0	0	0	0	0	0	0	0	0
hsa-miR-548f-5p	hsa-mir-548f-1	0	0	0	0	0	0	0	0	0	0	0	0	0	0	0	0	0	0	0	0	0	0	0	0	0	0	0	0	0	0	0	0	0	0	0	0	0
hsa-miR-548g-3p	hsa-mir-548g	0	0	0	0	0	0	0	0	0	0	0	0	0	0	0	0	0	0	0	0	0	0	0	0	0	0	0	0	0	0	0	0	0	0	0	0	0
hsa-miR-548g-5p	hsa-mir-548g	0	0	0	0	0	0	0	0	0	0	0	0	0	0	0	0	0	0	0	0	0	0	0	0	0	0	0	0	0	0	0	0	0	0	0	0	0
hsa-miR-548h-3p	hsa-mir-548h-4	1	1	4	4	0	2	1	0	0	4	0	3	3	3	0	0	1	3	0	3	0	0	0	4	4	1	0	3	0	0	3	0	2	1	0	1	52
hsa-miR-548h-5p	hsa-mir-548h-1	0	0	0	0	0	0	0	0	0	0	0	0	0	0	0	0	0	0	0	0	0	0	0	0	0	0	0	0	0	0	0	0	0	0	0	0	0
hsa-miR-548i	hsa-mir-548i-1	0	0	0	0	0	0	0	0	0	0	0	0	0	0	0	0	0	0	0	0	0	0	0	0	0	0	0	0	0	0	0	0	0	0	0	0	0
hsa-miR-548j-3p	hsa-mir-548j	0	0	0	0	0	0	0	0	0	0	0	0	0	0	0	0	0	0	0	0	0	0	0	0	0	0	0	0	0	0	0	0	0	0	0	0	0
hsa-miR-548j-5p	hsa-mir-548j	0	0	1	0	0	1	0	0	0	0	0	0	1	0	0	0	0	0	0	0	0	0	0	0	0	0	0	0	0	0	0	0	0	1	0	0	4
hsa-miR-548k	hsa-mir-548k	0	0	1	0	0	0	0	0	0	0	0	0	0	0	0	0	1	0	0	0	0	0	0	0	0	0	0	0	0	0	0	0	0	0	0	0	2
hsa-miR-548l	hsa-mir-548l	0	0	0	0	0	0	0	0	0	1	0	0	0	0	0	0	0	1	0	0	0	0	0	0	0	1	0	0	0	0	0	0	0	0	0	0	3
hsa-miR-548m	hsa-mir-548m	0	0	0	0	0	0	0	0	0	0	0	0	0	0	0	0	0	0	0	0	0	0	0	0	0	0	0	0	0	1	0	0	0	0	0	0	1
hsa-miR-548n	hsa-mir-548n	0	0	0	0	0	0	0	0	0	0	0	0	0	0	0	0	0	0	0	0	0	0	0	0	0	0	0	0	0	0	0	0	0	1	0	1	2
hsa-miR-548o-3p	hsa-mir-548o	0	0	0	1	0	0	0	0	0	0	0	0	0	1	0	0	0	0	2	0	0	0	1	0	2	0	0	0	0	2	0	0	0	4	0	0	13
hsa-miR-548o-5p	hsa-mir-548o-2	0	0	0	0	0	0	0	0	0	0	0	0	0	0	0	0	0	0	0	0	0	0	0	0	0	0	0	0	0	0	0	0	0	0	0	0	0
hsa-miR-548p	hsa-mir-548p	0	0	0	0	0	0	0	0	0	0	0	0	0	0	0	0	0	0	2	1	0	0	0	0	0	0	0	0	0	0	0	0	1	0	0	0	4
hsa-miR-548q	hsa-mir-548q	0	0	0	0	0	0	0	0	0	0	0	0	1	0	0	0	0	1	1	0	5	0	1	0	0	0	0	1	0	1	1	0	0	0	0	0	12
hsa-miR-548s	hsa-mir-548s	0	0	0	0	0	0	0	0	0	0	0	0	0	0	0	0	0	0	0	0	0	0	0	0	0	0	0	0	0	1	0	0	0	0	0	0	1
hsa-miR-548T	hsa-mir-548T	0	0	0	0	0	0	0	0	0	0	0	0	0	0	0	0	0	0	0	0	0	0	0	0	0	0	0	0	0	0	0	0	0	0	0	0	0
hsa-miR-548t-3p	hsa-mir-548t	0	0	1	1	0	0	0	0	0	1	0	0	4	1	1	0	0	0	0	0	1	0	0	0	0	0	0	0	0	1	2	0	1	2	1	0	17
hsa-miR-548t-5p	hsa-mir-548t	0	0	0	0	0	0	0	0	0	0	0	0	0	0	0	0	0	0	0	0	0	0	0	0	0	0	0	0	0	0	0	0	0	0	0	0	0
hsa-miR-548v	hsa-mir-548v	0	0	0	0	0	0	0	0	0	0	0	0	0	0	0	0	0	0	0	0	0	0	0	0	1	0	0	0	0	0	0	0	0	0	0	0	1
hsa-miR-548w	hsa-mir-548w	0	0	2	0	0	1	1	0	0	1	0	1	0	0	0	0	2	0	0	1	0	0	0	0	0	0	0	1	0	0	0	0	1	0	0	0	11
hsa-miR-548x-3p	hsa-mir-548x	0	0	0	0	0	0	0	0	0	0	0	0	0	0	0	0	0	0	0	0	0	0	0	0	0	0	0	0	0	0	0	0	0	0	0	0	0
hsa-miR-548x-5p	hsa-mir-548x	0	0	0	0	0	0	0	0	0	0	0	0	0	0	0	0	0	0	0	0	0	0	0	0	0	0	0	0	0	0	0	0	0	0	0	0	0
hsa-miR-548y	hsa-mir-548y	0	0	0	0	0	0	0	0	0	0	0	0	0	0	0	0	0	0	0	0	0	0	0	0	0	0	0	0	0	0	0	2	0	0	0	0	2
hsa-miR-548z	hsa-mir-548z	1	1	4	4	0	2	1	0	0	4	0	3	3	3	0	0	1	3	0	3	0	0	0	4	4	1	0	3	0	0	3	0	2	1	0	1	52
hsa-miR-549a-3p	hsa-mir-549a	0	1	0	0	0	0	0	0	0	0	0	0	0	0	0	0	0	0	0	0	0	0	0	0	0	0	0	0	0	0	0	0	0	0	0	0	1
hsa-miR-549a-5p	hsa-mir-549a	0	0	0	0	0	0	2	0	0	0	0	0	0	1	0	0	0	0	0	2	0	1	0	0	0	1	0	1	0	0	0	0	4	0	0	0	12
hsa-miR-550a-3-5p	hsa-mir-550a-1	0	2	0	0	0	0	1	0	0	0	0	0	0	2	0	0	0	0	0	2	0	1	0	0	0	0	0	0	1	0	2	0	0	1	0	0	12
hsa-miR-550a-3p	hsa-mir-550a-1	1	2	8	1	0	1	1	0	0	1	0	0	5	6	0	1	3	3	0	3	0	1	2	1	0	1	1	2	1	2	0	5	6	6	0	0	64
hsa-miR-550a-5p	hsa-mir-550a-1	0	2	0	0	0	0	1	0	0	0	0	0	0	2	0	0	0	0	0	2	0	1	0	0	0	0	0	0	1	0	2	0	0	1	0	0	12
hsa-miR-550b-2-5p	hsa-mir-550b-1	0	0	0	0	0	0	0	0	0	0	0	0	0	0	0	0	0	0	0	0	0	0	0	0	0	0	0	0	0	0	0	0	0	0	0	0	0
hsa-miR-550b-3p	hsa-mir-550b-1	0	0	0	0	0	0	0	0	0	0	0	0	0	0	0	0	0	0	0	0	0	0	0	0	0	0	0	0	0	0	0	0	0	0	0	0	0
hsa-miR-551a	hsa-mir-551a	0	0	0	0	0	0	0	0	0	1	0	0	0	0	0	0	0	0	3	0	0	0	0	0	0	0	0	0	0	0	0	0	0	0	0	0	4
hsa-miR-551b-3p	hsa-mir-551b	0	0	0	0	0	0	0	0	0	1	0	0	0	0	0	0	0	0	0	0	0	0	0	0	0	0	0	0	0	0	0	0	0	0	0	0	1
hsa-miR-551b-5p	hsa-mir-551b	0	0	0	0	1	0	0	0	0	0	0	0	0	0	0	0	0	0	0	0	0	0	0	0	0	0	0	0	0	0	0	0	0	0	0	0	1
hsa-miR-552-3p	hsa-mir-552	0	0	0	0	0	0	0	0	0	0	0	0	0	0	0	0	0	0	0	0	0	0	0	0	0	0	0	0	0	0	0	0	0	0	0	0	0
hsa-miR-552-5p	hsa-mir-552	0	0	0	0	0	0	0	0	0	0	0	0	0	0	0	0	0	0	0	0	0	0	0	0	0	0	0	0	0	0	0	0	0	0	0	0	0
hsa-miR-553	hsa-mir-553	0	0	0	0	0	0	0	0	0	0	0	0	0	0	0	0	0	0	0	0	0	0	0	0	0	0	0	0	0	0	0	0	0	0	0	0	0
hsa-miR-554	hsa-mir-554	0	0	0	0	0	0	0	0	0	0	0	0	0	0	0	0	0	0	0	0	0	0	0	0	0	0	0	0	0	0	0	0	0	0	0	0	0
hsa-miR-555	hsa-mir-555	0	0	0	0	0	0	0	0	0	0	0	0	0	0	0	0	0	0	0	0	0	0	0	0	0	0	0	0	0	0	0	0	0	0	0	0	0
hsa-miR-556-3p	hsa-mir-556	0	0	0	0	0	0	0	0	0	0	0	0	0	0	0	0	0	0	0	0	0	0	0	0	0	0	0	0	0	0	0	0	0	0	0	0	0
hsa-miR-556-5p	hsa-mir-556	0	0	0	0	0	0	0	0	0	0	0	1	0	0	0	0	0	0	0	0	0	0	0	0	0	0	0	0	0	1	0	0	1	0	0	1	4
hsa-miR-557	hsa-mir-557	0	0	0	0	0	0	0	0	0	0	0	0	0	0	0	0	0	0	0	0	0	0	0	0	0	0	0	0	0	0	0	0	0	0	0	0	0
hsa-miR-5571-3p	hsa-mir-5571	0	0	0	0	0	0	0	0	0	0	0	0	0	0	0	1	0	0	0	0	0	0	0	0	0	0	0	0	0	0	0	0	0	0	0	0	1
hsa-miR-5571-5p	hsa-mir-5571	0	0	0	0	0	0	0	0	0	0	0	0	0	0	0	0	0	0	0	0	0	0	0	0	0	0	0	0	0	0	0	0	0	0	0	0	0
hsa-miR-5572	hsa-mir-5572	0	0	0	0	0	0	0	0	0	0	0	0	0	0	0	0	0	0	0	0	0	0	0	0	0	0	0	0	0	0	0	0	0	0	0	0	0
hsa-miR-5579-3p	hsa-mir-5579	0	0	0	0	0	0	0	0	0	0	0	0	0	0	0	0	0	0	0	0	0	0	0	0	0	0	0	0	0	0	0	0	0	0	0	0	0
hsa-miR-5579-5p	hsa-mir-5579	0	0	0	0	0	0	0	0	0	0	0	0	0	0	0	0	0	0	0	0	0	0	0	0	0	0	0	0	0	0	0	0	0	0	0	0	0
hsa-miR-558	hsa-mir-558	0	0	0	0	0	0	0	0	0	0	0	0	0	0	0	0	0	0	0	0	0	0	0	0	0	0	0	0	0	0	0	0	0	0	0	0	0
hsa-miR-5580-3p	hsa-mir-5580	0	0	0	0	0	0	0	0	0	0	0	0	0	0	0	0	0	0	0	0	0	0	0	0	0	1	0	0	0	0	0	0	0	0	0	0	1
hsa-miR-5580-5p	hsa-mir-5580	0	0	0	0	0	0	0	0	0	0	0	0	0	0	0	0	0	0	0	0	0	0	0	0	0	0	0	0	0	0	0	0	0	0	0	0	0
hsa-miR-5581-3p	hsa-mir-5581	0	0	1	0	0	2	0	0	0	1	0	0	0	0	0	0	0	0	0	0	0	0	0	0	0	0	0	0	0	0	0	0	0	0	0	0	4
hsa-miR-5581-5p	hsa-mir-5581	0	0	0	0	0	0	0	0	0	0	0	0	0	0	0	0	0	0	0	0	0	0	0	0	0	0	0	0	0	0	0	0	0	0	0	0	0
hsa-miR-5582-3p	hsa-mir-5582	0	0	0	0	0	0	0	0	0	0	0	0	0	0	0	0	0	0	0	0	0	0	0	0	0	0	0	0	0	0	0	0	0	0	0	0	0
hsa-miR-5582-5p	hsa-mir-5582	0	0	0	0	0	0	0	0	0	0	0	0	0	0	0	0	0	0	0	0	0	0	0	0	0	0	0	0	0	0	0	0	0	0	0	0	0
hsa-miR-5583-3p	hsa-mir-5583-1	0	0	0	0	0	0	0	0	0	0	0	0	0	0	0	0	0	0	0	0	0	0	0	0	0	0	0	0	0	0	0	0	0	0	0	0	0
hsa-miR-5583-5p	hsa-mir-5583-1	0	0	0	0	0	0	0	0	0	0	0	0	0	0	0	0	0	0	0	0	0	0	0	0	0	0	0	0	0	0	0	0	0	0	0	0	0
hsa-miR-5584-3p	hsa-mir-5584	0	0	0	0	0	0	0	0	0	0	0	0	0	0	0	0	0	0	0	0	0	0	0	0	0	0	0	0	0	0	0	0	0	0	0	0	0
hsa-miR-5584-5p	hsa-mir-5584	0	0	0	0	0	0	0	0	0	0	0	0	0	0	0	0	0	0	0	0	0	0	0	0	0	0	0	0	0	0	0	0	0	0	0	0	0
hsa-miR-5585-3p	hsa-mir-5585	1	5	6	0	0	0	1	0	0	4	0	4	5	6	0	7	6	2	4	6	0	0	2	3	1	9	0	2	4	8	0	1	2	4	1	2	96
hsa-miR-5585-5p	hsa-mir-5585	0	2	3	0	1	0	1	0	0	3	0	0	3	0	0	2	3	9	2	1	2	2	4	2	1	0	0	0	3	5	3	1	2	1	1	0	57
hsa-miR-5586-3p	hsa-mir-5586	0	0	0	0	0	0	0	0	0	0	0	0	0	1	0	0	0	0	0	0	0	0	0	0	0	0	0	0	0	0	0	0	0	0	0	0	1
hsa-miR-5586-5p	hsa-mir-5586	0	0	0	0	0	0	0	0	0	0	0	0	0	0	0	0	0	0	0	0	0	0	0	0	0	0	0	0	0	0	0	0	0	0	0	0	0
hsa-miR-5587-3p	hsa-mir-5587	0	0	0	0	0	0	0	0	0	0	0	0	0	0	0	0	0	1	0	1	0	0	0	0	0	0	0	0	0	1	0	0	0	0	0	0	3
hsa-miR-5587-5p	hsa-mir-5587	0	0	0	1	0	0	0	0	0	0	0	0	0	0	0	0	0	0	0	0	0	0	0	0	0	0	0	0	0	0	0	0	0	0	0	0	1
hsa-miR-5588-3p	hsa-mir-5588	0	0	0	0	0	0	0	0	0	0	0	0	0	0	0	0	0	0	0	0	0	0	0	0	0	0	0	0	0	0	0	0	0	0	0	0	0
hsa-miR-5588-5p	hsa-mir-5588	0	0	0	0	0	0	0	0	0	0	0	0	0	0	0	0	0	0	0	0	0	0	0	0	0	0	0	0	0	0	0	0	0	0	0	0	0
hsa-miR-5589-3p	hsa-mir-5589	0	0	0	0	0	0	0	0	0	0	0	0	0	0	0	0	0	0	0	0	0	0	0	0	0	0	0	0	0	0	0	0	0	0	0	0	0
hsa-miR-5589-5p	hsa-mir-5589	0	0	0	0	0	0	0	0	0	0	0	0	0	0	0	0	0	0	0	0	0	0	0	0	0	0	0	0	0	0	0	0	0	0	0	0	0
hsa-miR-559	hsa-mir-559	0	0	0	0	0	0	0	0	0	0	0	0	0	0	0	0	0	0	0	0	0	0	0	0	0	0	0	0	0	0	0	0	0	0	0	0	0
hsa-miR-5590-3p	hsa-mir-5590	0	0	0	0	0	0	0	0	0	0	0	0	0	0	0	0	0	0	0	0	0	0	0	0	0	0	0	0	0	0	0	0	0	0	0	0	0
hsa-miR-5590-5p	hsa-mir-5590	0	0	0	0	0	0	0	0	0	0	0	0	0	0	0	0	0	0	0	0	0	0	0	0	0	0	0	0	0	0	0	0	0	0	0	0	0
hsa-miR-5591-3p	hsa-mir-5591	0	0	0	0	0	0	0	0	0	0	0	0	0	0	0	0	0	0	0	0	0	0	0	0	0	0	0	0	0	0	0	0	0	0	0	0	0
hsa-miR-5591-5p	hsa-mir-5591	0	0	0	0	0	0	0	0	0	0	0	0	0	0	0	0	0	0	0	0	0	0	0	0	0	0	0	0	0	0	0	0	0	0	0	0	0
hsa-miR-561-3p	hsa-mir-561	0	0	0	0	0	0	0	0	0	0	0	0	0	0	0	0	0	0	0	0	0	0	0	0	0	0	0	0	0	0	0	0	0	0	0	0	0
hsa-miR-561-5p	hsa-mir-561	0	0	0	0	0	0	0	0	0	0	0	0	0	0	0	0	0	0	0	0	0	0	0	0	0	0	0	0	0	0	0	0	0	0	0	0	0
hsa-miR-562	hsa-mir-562	1	0	0	0	0	0	0	0	0	0	0	0	0	0	0	0	0	0	0	0	0	0	0	0	0	0	0	0	0	0	0	0	0	0	0	0	1
hsa-miR-563	hsa-mir-563	0	0	0	0	0	0	0	0	0	0	0	0	0	0	0	0	0	0	0	0	0	0	0	0	0	0	0	0	0	0	0	0	0	0	0	0	0
hsa-miR-564	hsa-mir-564	0	0	0	0	0	0	0	0	0	0	0	0	0	0	0	0	0	0	0	0	0	0	0	0	0	0	0	0	0	0	0	0	0	0	0	0	0
hsa-miR-567	hsa-mir-567	0	0	0	0	0	0	0	0	0	0	0	0	0	0	0	0	0	0	0	0	0	0	0	0	0	0	0	0	0	0	0	0	0	0	0	0	0
hsa-miR-568	hsa-mir-568	0	0	0	0	0	0	0	0	0	0	0	0	0	0	0	0	0	0	0	0	0	0	0	0	0	0	0	0	0	0	0	0	0	0	0	0	0
hsa-miR-5680	hsa-mir-5680	0	0	0	0	0	0	0	0	0	0	0	0	0	0	0	0	0	0	0	0	0	0	0	0	0	0	0	0	0	0	0	0	0	0	0	0	0
hsa-miR-5681a	hsa-mir-5681a	0	0	0	0	0	0	0	0	0	0	0	0	0	0	0	0	0	0	0	0	0	0	0	0	0	0	0	0	0	0	0	0	0	0	0	0	0
hsa-miR-5681b	hsa-mir-5681b	0	0	0	0	0	0	0	0	0	0	0	0	0	0	0	0	0	0	0	0	0	0	0	0	0	0	0	0	0	0	0	0	0	0	0	0	0
hsa-miR-5682	hsa-mir-5682	0	0	0	0	0	0	0	0	0	0	0	0	0	0	0	0	0	0	0	0	0	0	0	0	0	0	0	0	0	0	0	0	0	0	0	0	0
hsa-miR-5683	hsa-mir-5683	0	0	0	0	0	0	0	0	0	0	0	0	0	0	0	0	0	0	0	0	0	0	0	0	0	0	0	0	0	0	0	0	0	0	0	1	1
hsa-miR-5684	hsa-mir-5684	0	0	4	4	2	0	1	0	0	0	1	1	2	0	0	1	1	5	3	3	1	2	0	1	0	3	0	0	1	1	2	2	0	2	2	0	45
hsa-miR-5685	hsa-mir-5685	0	0	0	0	0	0	0	0	0	0	0	0	0	0	0	0	0	0	0	0	0	0	0	0	0	0	0	0	0	0	0	0	0	0	0	0	0
hsa-miR-5687	hsa-mir-5687	0	0	0	0	0	0	0	0	0	0	0	0	0	0	0	0	0	0	0	0	0	0	0	0	0	0	0	0	0	0	0	0	0	0	0	0	0
hsa-miR-5688	hsa-mir-5688	0	0	0	0	0	0	0	0	0	0	0	0	0	0	0	0	0	0	0	0	0	0	0	0	0	0	0	0	0	0	0	0	0	0	0	0	0
hsa-miR-5689	hsa-mir-5689	0	0	0	0	0	0	0	0	0	0	0	0	0	0	0	0	0	0	0	0	0	0	1	1	0	0	0	1	0	0	0	0	0	0	0	0	3
hsa-miR-569	hsa-mir-569	0	0	0	0	0	0	0	0	0	0	0	0	0	0	0	0	0	0	0	0	0	0	0	0	0	0	0	0	0	0	0	0	0	0	0	0	0
hsa-miR-5690	hsa-mir-5690	0	0	0	1	0	0	0	0	0	0	0	0	0	0	0	0	0	0	1	0	0	0	0	0	0	0	0	0	0	0	0	0	1	0	0	0	3
hsa-miR-5691	hsa-mir-5691	0	0	0	0	0	0	0	0	0	0	0	0	0	0	0	0	0	0	0	1	0	0	0	0	0	0	0	0	0	0	0	0	0	0	0	0	1
hsa-miR-5692a	hsa-mir-5692a-1	0	0	0	0	0	0	0	0	0	0	0	0	0	0	0	0	0	0	0	0	0	0	0	0	0	0	0	0	0	0	0	0	0	0	0	0	0
hsa-miR-5692b	hsa-mir-5692b	0	0	0	0	0	0	0	0	0	0	0	0	0	0	0	0	0	0	0	0	0	0	0	0	0	0	0	0	0	0	0	0	0	0	0	0	0
hsa-miR-5692c	hsa-mir-5692c-1	0	0	0	0	0	0	0	0	0	0	0	0	0	0	0	0	0	0	0	0	0	0	0	0	0	0	0	0	0	0	0	0	0	0	0	0	0
hsa-miR-5693	hsa-mir-5693	0	0	0	0	0	0	0	0	0	0	0	0	0	0	0	0	0	0	0	0	0	0	0	0	0	0	0	0	0	0	0	0	0	0	0	0	0
hsa-miR-5694	hsa-mir-5694	0	0	0	0	0	0	0	0	0	0	0	0	0	0	0	0	0	0	0	0	0	0	0	0	0	0	0	0	0	0	0	0	0	0	0	0	0
hsa-miR-5695	hsa-mir-5695	0	0	0	0	0	0	0	0	0	0	0	0	0	0	0	0	0	0	0	0	0	0	0	0	0	0	0	0	0	0	0	0	0	0	0	0	0
hsa-miR-5696	hsa-mir-5696	0	0	0	0	0	0	0	0	0	0	0	0	0	0	0	0	0	0	0	0	0	0	0	0	0	0	0	0	0	0	0	0	0	0	0	0	0
hsa-miR-5697	hsa-mir-5697	0	0	0	0	0	0	0	0	0	0	0	0	0	0	0	0	0	0	0	0	0	0	0	0	0	0	0	0	0	0	0	0	0	0	0	0	0
hsa-miR-5698	hsa-mir-5698	0	0	0	0	0	0	0	0	0	0	0	0	0	0	0	0	0	0	0	0	0	0	0	0	0	0	0	0	0	0	0	0	0	0	0	0	0
hsa-miR-5699-3p	hsa-mir-5699	13	13	28	29	10	24	32	0	0	21	0	2	21	33	5	10	15	31	21	62	1	5	14	55	28	30	4	12	43	51	45	41	25	44	14	10	792
hsa-miR-5699-5p	hsa-mir-5699	0	0	0	0	0	0	0	0	0	0	0	0	0	0	0	0	0	0	0	0	0	0	0	1	0	0	0	0	0	1	0	0	0	0	0	0	2
hsa-miR-570-3p	hsa-mir-570	0	0	0	2	0	0	0	0	0	0	0	0	1	0	0	0	0	0	0	0	0	0	0	0	0	0	0	0	0	0	0	0	0	0	0	0	3
hsa-miR-570-5p	hsa-mir-570	0	0	0	0	0	0	0	0	0	0	0	0	0	0	0	0	0	0	0	0	0	0	0	0	0	0	0	0	0	0	0	0	0	0	0	0	0
hsa-miR-5700	hsa-mir-5700	0	0	0	0	0	0	0	0	0	0	0	0	0	0	0	0	0	0	0	0	0	0	0	0	0	0	0	0	0	0	0	0	0	0	0	0	0
hsa-miR-5701	hsa-mir-5701-1	6	16	22	17	3	7	20	0	0	15	2	2	9	34	13	11	22	16	14	29	0	1	3	20	15	15	1	8	6	8	15	23	22	30	2	7	434
hsa-miR-5702	hsa-mir-5702	0	0	0	0	0	0	0	0	0	0	0	0	0	0	0	0	0	0	0	0	0	0	0	0	0	0	0	0	0	0	0	0	0	0	0	0	0
hsa-miR-5703	hsa-mir-5703	0	0	0	0	0	1	0	0	0	0	0	0	0	0	0	0	0	0	0	0	1	0	0	0	0	0	0	0	0	0	0	0	0	0	0	0	2
hsa-miR-5704	hsa-mir-5704	0	0	0	0	0	0	0	0	0	0	0	0	0	0	0	0	0	0	0	0	0	0	0	0	0	0	0	0	0	0	0	0	0	0	0	0	0
hsa-miR-5705	hsa-mir-5705	0	0	0	0	0	0	0	0	0	0	0	0	0	0	0	0	0	0	0	0	0	0	0	0	0	0	0	0	0	0	1	0	0	0	0	0	1
hsa-miR-5706	hsa-mir-5706	0	0	0	0	0	0	0	0	0	0	0	0	0	0	0	0	0	0	0	0	0	0	0	0	0	0	0	0	0	0	0	0	0	0	0	0	0
hsa-miR-5707	hsa-mir-5707	0	0	0	0	0	0	0	0	0	0	0	0	0	0	0	0	0	0	0	0	0	0	0	0	0	0	0	0	0	0	0	0	0	0	0	0	0
hsa-miR-5708	hsa-mir-5708	0	0	0	0	0	0	0	0	0	0	0	0	0	0	0	0	0	0	0	0	0	0	0	0	0	0	0	0	0	0	0	0	0	1	0	0	1
hsa-miR-571	hsa-mir-571	0	0	0	0	0	0	0	0	0	0	0	0	0	0	0	0	0	0	0	0	0	0	0	0	0	0	0	0	0	0	0	0	0	0	0	0	0
hsa-miR-572	hsa-mir-572	0	0	0	0	0	0	0	0	0	0	0	0	0	0	0	0	0	0	0	0	0	0	0	0	0	0	0	0	0	0	0	0	0	0	0	0	0
hsa-miR-573	hsa-mir-573	0	0	0	0	0	0	0	0	0	0	0	0	0	0	0	0	0	0	0	1	0	0	0	0	0	0	0	0	0	0	0	0	0	0	0	0	1
hsa-miR-5739	hsa-mir-5739	0	0	0	0	0	0	0	0	0	0	0	0	2	0	0	0	0	0	0	0	0	0	0	0	0	0	0	0	0	0	0	0	0	0	0	0	2
hsa-miR-574-3p	hsa-mir-574	191	280	442	326	178	198	292	2	3	182	16	57	205	477	88	357	579	388	255	677	14	116	143	198	239	475	88	253	137	529	393	530	376	881	179	126	9870
hsa-miR-574-5p	hsa-mir-574	11	33	56	43	29	28	29	0	1	10	1	2	15	48	6	27	57	24	25	63	22	16	28	23	15	35	6	52	37	48	41	38	31	59	10	17	986
hsa-miR-575	hsa-mir-575	0	0	0	0	0	0	0	0	0	0	0	0	0	0	0	1	0	0	0	0	0	0	0	0	0	0	0	0	0	0	0	0	0	0	0	0	1
hsa-miR-576-3p	hsa-mir-576	0	0	0	0	0	1	0	0	0	1	0	0	0	0	0	0	1	1	0	0	0	0	0	0	0	2	0	0	0	0	0	0	0	0	0	0	6
hsa-miR-576-5p	hsa-mir-576	1	7	7	4	1	3	7	0	0	3	0	0	10	15	1	9	5	15	4	13	2	6	4	9	3	11	0	2	2	5	12	19	27	16	3	2	228
hsa-miR-577	hsa-mir-577	0	0	0	1	0	0	0	0	0	0	0	0	0	0	0	0	0	0	0	0	0	0	0	0	0	0	0	0	0	0	0	0	0	0	0	0	1
hsa-miR-578	hsa-mir-578	0	0	0	0	0	0	0	0	0	0	0	0	0	0	0	0	0	0	0	0	0	0	0	0	0	0	0	0	0	0	0	0	0	0	0	0	0
hsa-miR-5787	hsa-mir-5787	0	2	3	4	1	0	1	0	0	1	0	1	1	2	0	1	2	5	3	0	1	1	0	1	1	1	0	0	5	3	1	1	0	2	0	1	45
hsa-miR-579-3p	hsa-mir-579	0	0	0	0	0	0	0	0	0	0	0	0	0	0	0	0	0	0	0	0	0	0	0	0	0	0	0	0	0	0	0	0	0	0	0	0	0
hsa-miR-579-5p	hsa-mir-579	0	0	1	0	0	0	0	0	0	0	0	1	0	0	0	0	0	0	0	0	0	0	0	0	0	0	0	0	0	0	0	0	0	0	0	0	2
hsa-miR-580-3p	hsa-mir-580	0	0	0	0	0	0	0	0	0	0	0	0	0	0	0	0	0	0	0	0	0	0	0	0	0	0	0	0	0	0	0	0	0	0	0	0	0
hsa-miR-580-5p	hsa-mir-580	0	0	0	0	0	0	0	0	0	0	0	0	0	0	0	0	0	0	0	0	0	0	0	0	0	0	0	0	0	0	0	0	0	0	0	0	0
hsa-miR-581	hsa-mir-581	0	0	0	0	0	0	0	0	0	0	0	0	0	0	0	0	0	0	0	0	0	0	0	0	0	0	0	0	0	0	0	0	0	0	0	0	0
hsa-miR-582-3p	hsa-mir-582	0	0	0	0	0	0	0	0	0	0	0	0	0	0	0	0	1	0	0	0	0	0	0	1	0	0	0	0	0	0	0	1	0	0	0	0	3
hsa-miR-582-5p	hsa-mir-582	0	1	1	1	0	0	1	0	0	0	0	1	0	0	0	3	2	2	0	1	0	2	1	2	1	1	0	1	0	2	1	1	1	5	1	0	32
hsa-miR-583	hsa-mir-583	0	0	0	0	0	0	0	0	0	0	0	0	0	0	0	0	0	0	0	0	0	0	0	0	0	0	0	0	0	0	0	0	0	0	0	0	0
hsa-miR-584-3p	hsa-mir-584	0	0	0	0	0	0	0	0	0	0	0	0	0	0	0	0	0	0	0	0	0	0	0	0	0	0	0	0	0	0	0	0	0	0	0	0	0
hsa-miR-584-5p	hsa-mir-584	4	1	5	4	0	2	1	0	0	5	0	0	3	4	0	3	1	3	0	5	2	5	1	1	1	1	0	4	4	0	2	0	6	7	2	1	78
hsa-miR-585-3p	hsa-mir-585	0	0	1	1	0	0	0	0	0	0	0	0	2	1	0	1	0	0	0	1	0	0	1	0	0	1	1	1	0	0	0	2	0	0	0	0	13
hsa-miR-585-5p	hsa-mir-585	0	0	0	0	0	0	0	0	0	0	0	0	0	0	0	0	0	0	0	1	0	0	0	0	0	1	0	0	0	0	0	0	0	0	0	0	2
hsa-miR-586	hsa-mir-586	0	0	0	0	0	0	0	0	0	0	0	0	0	0	0	0	0	0	0	0	0	0	0	0	0	0	0	0	0	0	0	0	0	0	0	0	0
hsa-miR-587	hsa-mir-587	0	0	0	0	0	0	0	0	0	0	0	0	0	0	0	0	0	0	0	0	0	0	0	0	0	0	0	0	0	0	0	0	0	0	0	0	0
hsa-miR-588	hsa-mir-588	0	0	0	0	0	0	0	0	0	0	0	0	0	0	0	0	0	0	0	0	0	0	0	0	0	0	0	0	0	0	0	0	0	0	0	0	0
hsa-miR-589-3p	hsa-mir-589	0	1	0	0	0	0	0	0	0	0	0	0	1	0	0	0	0	0	2	1	0	0	0	0	0	1	0	0	0	2	0	0	3	1	0	0	12
hsa-miR-589-5p	hsa-mir-589	1	2	3	5	0	0	1	0	0	3	0	1	1	4	3	1	9	6	2	4	4	3	2	1	2	2	0	5	2	4	2	2	2	4	3	1	85
hsa-miR-590-3p	hsa-mir-590	0	0	0	0	0	0	0	0	0	0	0	0	0	0	0	0	0	0	0	0	0	0	0	0	0	1	0	0	0	0	0	0	0	0	0	0	1
hsa-miR-590-5p	hsa-mir-590	0	0	0	0	0	0	0	0	0	0	0	0	0	0	0	0	0	0	0	0	0	0	0	0	0	0	0	0	0	0	0	0	0	0	0	0	0
hsa-miR-591	hsa-mir-591	0	0	0	0	0	1	0	0	0	0	0	0	0	0	0	0	0	0	0	0	0	0	0	0	0	0	0	0	0	0	0	0	0	0	0	0	1
hsa-miR-592	hsa-mir-592	0	0	0	0	0	0	0	0	0	0	0	0	0	0	0	0	0	0	0	0	0	0	0	0	0	0	0	0	0	0	0	0	0	0	0	0	0
hsa-miR-593-3p	hsa-mir-593	0	0	0	0	0	0	0	0	0	0	0	0	0	0	0	0	0	0	0	0	0	0	0	0	0	0	0	0	0	0	0	0	0	0	0	0	0
hsa-miR-593-5p	hsa-mir-593	0	0	0	0	0	0	0	0	0	0	0	0	0	0	0	0	0	0	0	0	0	0	0	0	0	0	0	0	0	0	0	0	0	0	0	0	0
hsa-miR-595	hsa-mir-595	0	0	0	0	0	0	0	0	0	0	0	0	0	0	0	0	0	0	0	0	0	0	0	0	0	0	0	0	0	0	0	0	0	0	0	0	0
hsa-miR-596	hsa-mir-596	0	0	0	0	0	0	0	0	0	0	0	0	0	0	0	0	0	2	1	0	0	0	0	0	0	0	0	0	0	0	0	0	0	0	0	0	3
hsa-miR-597-3p	hsa-mir-597	0	0	0	0	0	0	0	0	0	0	0	0	1	0	0	0	0	0	0	0	0	0	0	0	0	0	0	0	0	0	0	0	0	1	0	0	2
hsa-miR-597-5p	hsa-mir-597	1	0	0	0	0	0	0	0	0	0	0	0	0	0	0	0	0	0	0	0	0	0	0	0	0	0	0	0	0	0	0	0	0	0	0	0	1
hsa-miR-598-3p	hsa-mir-598	0	3	6	2	1	0	0	0	0	0	0	0	3	4	0	1	3	2	5	1	0	0	2	1	0	1	0	1	0	1	1	1	1	4	2	0	46
hsa-miR-598-5p	hsa-mir-598	0	0	0	0	0	1	0	0	0	0	0	0	0	0	0	0	0	0	0	0	0	0	0	0	0	0	0	0	0	0	1	0	0	0	0	0	2
hsa-miR-599	hsa-mir-599	0	0	0	0	0	0	0	0	0	0	0	0	0	0	0	0	0	0	0	0	0	0	0	0	0	0	0	0	0	0	0	0	0	0	0	0	0
hsa-miR-600	hsa-mir-600	0	0	0	0	0	0	0	0	0	0	0	0	0	0	0	0	0	0	0	0	0	0	0	0	0	0	0	0	0	0	0	0	0	0	0	0	0
hsa-miR-601	hsa-mir-601	0	0	0	0	0	0	0	0	0	0	0	0	0	0	0	0	0	0	0	0	0	0	0	0	0	0	0	0	0	0	0	0	0	0	0	0	0
hsa-miR-602	hsa-mir-602	0	0	0	0	0	0	0	0	0	0	0	0	0	0	0	0	0	0	0	0	0	0	0	0	0	0	0	0	0	0	0	0	1	0	0	0	1
hsa-miR-603	hsa-mir-603	0	0	0	0	0	0	0	0	0	0	0	0	0	0	0	0	0	0	0	0	0	0	0	0	0	0	0	0	0	0	0	0	0	0	0	0	0
hsa-miR-604	hsa-mir-604	0	0	0	0	0	0	0	0	0	0	0	0	0	0	0	0	0	0	0	1	0	0	0	0	0	0	0	0	0	0	0	0	0	0	0	0	1
hsa-miR-605-3p	hsa-mir-605	0	0	0	0	0	0	0	0	0	0	0	0	0	0	0	0	0	0	0	0	0	0	0	0	0	0	0	0	0	0	1	0	0	0	0	0	1
hsa-miR-605-5p	hsa-mir-605	0	0	0	0	0	0	0	0	0	0	0	0	0	0	0	0	0	0	0	0	0	0	0	0	0	0	0	0	0	0	0	0	0	0	0	1	1
hsa-miR-606	hsa-mir-606	0	0	0	0	0	0	0	0	0	0	0	0	0	0	0	0	0	0	0	0	0	0	0	0	0	0	0	0	0	0	0	0	0	0	0	0	0
hsa-miR-6068	hsa-mir-6068	0	0	0	0	0	0	0	0	0	0	0	0	0	0	0	0	0	0	0	0	0	0	0	0	0	0	0	0	0	0	0	0	0	0	0	0	0
hsa-miR-6069	hsa-mir-6069	0	0	0	0	0	0	1	0	0	0	0	0	0	0	0	0	0	0	0	0	0	1	0	0	0	0	0	0	0	0	0	0	0	0	0	0	2
hsa-miR-607	hsa-mir-607	0	0	0	0	0	0	0	0	0	0	0	0	0	0	0	0	0	0	0	0	0	0	0	0	0	0	0	0	0	0	0	0	0	0	0	0	0
hsa-miR-6070	hsa-mir-6070	0	0	0	0	0	0	0	0	0	0	0	0	0	0	0	0	0	0	0	0	0	0	0	0	0	0	0	0	0	0	0	0	0	0	0	0	0
hsa-miR-6071	hsa-mir-6071	0	0	0	0	0	0	0	0	0	0	0	0	0	0	0	0	0	0	0	0	0	0	0	0	0	0	0	0	0	0	0	0	0	0	0	0	0
hsa-miR-6072	hsa-mir-6072	0	0	0	0	0	0	0	0	0	0	0	0	0	0	0	0	0	0	0	0	0	0	0	0	0	0	0	0	0	0	0	0	0	0	0	0	0
hsa-miR-6073	hsa-mir-6073	1	2	0	1	0	1	0	0	0	1	0	0	0	3	0	0	6	2	4	2	0	0	1	1	0	0	0	0	0	0	1	0	0	1	0	0	27
hsa-miR-6074	hsa-mir-6074	0	0	0	0	0	0	0	0	0	0	0	0	0	0	0	0	0	0	0	0	0	0	0	0	0	0	0	0	0	0	0	0	0	0	0	0	0
hsa-miR-6075	hsa-mir-6075	4	15	29	13	3	21	2	0	0	3	0	2	4	8	0	27	2	19	20	3	2	4	6	0	4	5	1	0	2	6	5	5	4	8	2	0	229
hsa-miR-6076	hsa-mir-6076	0	0	0	0	0	0	0	0	0	0	0	0	0	0	0	0	0	0	0	0	0	0	0	0	0	0	0	1	0	0	0	0	0	0	0	0	1
hsa-miR-6077	hsa-mir-6077	0	0	0	0	0	0	0	0	0	0	0	0	0	0	0	0	0	0	0	0	0	0	0	0	0	0	0	0	0	0	0	0	0	0	0	0	0
hsa-miR-6078	hsa-mir-6078	0	0	0	0	0	0	0	0	0	0	0	0	0	0	0	0	0	0	0	0	0	0	0	0	0	0	0	0	0	0	0	0	0	0	0	0	0
hsa-miR-6079	hsa-mir-6079	0	0	0	0	0	0	0	0	0	0	0	0	0	0	0	0	0	0	0	0	0	0	0	0	0	0	0	0	0	0	0	0	0	0	0	0	0
hsa-miR-608	hsa-mir-608	0	3	0	0	0	0	0	0	0	0	0	0	0	0	0	0	0	0	0	0	0	0	0	0	0	0	0	0	0	0	0	0	0	0	0	0	3
hsa-miR-6080	hsa-mir-6080	0	0	0	0	0	0	0	0	0	0	0	0	0	0	0	0	0	0	0	0	0	0	0	0	0	0	0	0	0	0	0	0	0	0	0	0	0
hsa-miR-6081	hsa-mir-6081	0	0	0	0	0	0	0	0	0	0	0	0	0	0	0	0	0	0	0	0	0	0	0	0	0	0	0	0	0	0	0	0	0	0	0	0	0
hsa-miR-6082	hsa-mir-6082	0	0	0	0	0	0	0	0	0	2	0	0	0	0	0	0	0	0	0	0	0	0	0	0	0	0	0	0	0	0	0	0	0	0	0	0	2
hsa-miR-6083	hsa-mir-6083	0	0	0	0	0	0	0	0	0	0	0	0	0	0	0	0	0	0	0	0	0	0	0	0	0	0	0	0	0	0	0	1	0	0	0	0	1
hsa-miR-6084	hsa-mir-6084	0	0	0	0	0	1	0	0	0	0	0	0	0	0	0	0	0	0	0	0	0	0	0	0	0	0	0	0	0	0	0	0	0	0	0	0	1
hsa-miR-6085	hsa-mir-6085	0	1	0	0	0	0	0	0	0	1	0	0	0	1	0	0	0	1	0	0	0	0	0	0	0	0	0	0	0	0	0	1	0	2	0	0	7
hsa-miR-6086	hsa-mir-6086	0	0	0	0	0	0	0	0	0	0	0	0	0	0	0	0	0	0	0	0	0	0	0	0	0	0	0	0	0	0	0	0	0	0	0	0	0
hsa-miR-6088	hsa-mir-6088	0	1	2	2	1	4	2	0	0	2	0	0	0	2	0	3	1	4	6	6	2	2	5	1	0	0	2	1	5	2	0	7	2	7	2	0	74
hsa-miR-6089	hsa-mir-6089-1	26	16	28	17	23	16	13	0	0	6	1	7	18	18	2	38	28	20	30	69	21	59	116	13	7	28	18	18	116	43	28	50	9	50	63	19	1034
hsa-miR-609	hsa-mir-609	0	0	0	0	0	0	0	0	0	0	0	0	0	0	0	0	0	0	0	0	0	0	0	0	0	0	0	0	0	0	0	0	0	0	0	0	0
hsa-miR-6090	hsa-mir-6090	0	0	0	3	0	1	1	0	0	0	0	0	0	1	0	2	1	0	0	0	0	0	1	0	0	0	0	0	0	0	0	0	0	0	1	0	11
hsa-miR-610	hsa-mir-610	0	0	0	0	0	0	0	0	0	0	0	0	0	0	0	0	0	0	0	0	0	0	0	0	0	0	0	0	0	0	0	0	0	0	0	0	0
hsa-miR-611	hsa-mir-611	0	0	0	0	0	0	0	0	0	0	0	0	0	0	0	0	0	0	0	0	0	0	0	0	0	0	0	0	0	0	0	0	0	0	0	0	0
hsa-miR-612	hsa-mir-612	0	0	0	0	0	0	0	0	0	0	0	0	0	0	0	0	0	1	0	0	0	0	0	0	0	0	0	0	0	0	0	0	0	1	0	0	2
hsa-miR-6124	hsa-mir-6124	0	0	0	0	0	4	1	0	0	0	0	0	0	0	0	2	1	0	1	0	0	0	0	0	0	0	1	1	3	0	1	0	0	0	0	0	15
hsa-miR-6125	hsa-mir-6125	0	2	1	0	0	1	0	0	0	1	0	0	2	1	0	2	4	0	0	2	1	1	0	0	1	1	0	3	1	0	1	1	0	0	0	0	26
hsa-miR-6126	hsa-mir-6126	22	78	112	74	58	146	21	0	1	50	4	17	35	54	8	60	58	82	103	44	3	22	53	39	14	22	16	71	126	59	54	38	24	77	26	11	1682
hsa-miR-6127	hsa-mir-6127	0	0	1	0	0	0	0	0	0	0	0	0	0	0	0	0	2	0	0	0	0	0	1	0	1	0	0	0	0	0	1	0	0	0	0	0	6
hsa-miR-6128	hsa-mir-6128	0	0	0	0	0	0	0	0	0	0	0	0	0	0	0	0	0	0	0	0	0	0	0	0	0	0	0	0	0	0	0	0	0	0	0	0	0
hsa-miR-6129	hsa-mir-6129	0	0	0	0	0	0	0	0	0	0	0	0	0	0	0	0	0	0	0	0	0	0	0	0	0	0	0	0	0	0	0	0	0	0	0	0	0
hsa-miR-613	hsa-mir-613	0	0	0	0	0	0	0	0	0	0	0	0	0	0	0	0	0	0	0	0	0	0	0	0	0	0	0	0	0	0	0	0	0	0	0	0	0
hsa-miR-6130	hsa-mir-6130	0	0	0	0	0	0	0	0	0	0	0	0	0	0	0	0	0	0	0	0	0	0	0	0	0	0	0	0	0	0	0	0	0	0	0	0	0
hsa-miR-6131	hsa-mir-6131	0	1	1	0	0	1	1	0	0	2	0	0	0	0	0	0	1	0	0	1	0	1	1	0	0	0	0	0	2	2	0	1	0	0	0	0	15
hsa-miR-6132	hsa-mir-6132	0	0	0	0	2	0	0	0	0	0	0	0	0	1	0	1	0	0	0	0	1	0	0	0	0	0	0	0	0	0	0	0	0	0	0	0	5
hsa-miR-6133	hsa-mir-6133	0	0	0	0	0	0	0	0	0	1	0	0	0	0	0	0	0	1	0	0	0	0	0	0	0	0	0	0	0	0	0	0	0	0	0	0	2
hsa-miR-6134	hsa-mir-6134	0	0	2	1	0	0	1	0	0	0	0	0	0	0	0	0	0	0	0	0	0	0	0	0	0	0	0	0	0	1	0	0	0	1	0	0	6
hsa-miR-614	hsa-mir-614	0	0	0	0	0	0	0	0	0	0	0	0	0	0	0	0	0	0	0	0	0	0	0	0	0	0	0	0	0	0	0	0	0	0	0	0	0
hsa-miR-615-3p	hsa-mir-615	0	10	8	8	8	6	9	0	0	6	0	0	4	19	3	5	11	13	8	17	3	5	2	4	6	15	3	11	2	10	19	10	14	12	4	2	257
hsa-miR-615-5p	hsa-mir-615	3	0	0	0	0	1	0	0	0	0	0	0	1	2	0	0	0	2	2	3	0	0	1	0	0	0	0	0	0	4	2	0	1	3	0	0	25
hsa-miR-616-3p	hsa-mir-616	0	1	0	0	1	0	0	0	0	0	0	0	1	0	0	0	0	0	0	2	0	0	0	0	0	2	0	0	0	4	0	0	0	0	2	0	13
hsa-miR-616-5p	hsa-mir-616	0	0	1	0	0	0	0	0	0	1	0	0	0	1	0	1	3	3	1	1	0	1	0	0	0	1	0	1	1	1	1	1	1	1	0	0	21
hsa-miR-6165	hsa-mir-6165	0	0	0	0	0	0	0	0	0	0	0	0	0	1	0	0	0	0	0	0	0	0	0	0	0	0	0	0	0	0	0	0	0	0	0	0	1
hsa-miR-617	hsa-mir-617	0	0	0	0	0	0	0	0	0	0	0	0	0	0	0	0	0	0	0	0	0	0	0	0	0	0	0	0	0	0	0	0	0	0	0	0	0
hsa-miR-618	hsa-mir-618	0	0	0	1	0	0	0	0	0	0	0	0	0	0	0	0	1	1	0	0	0	1	0	0	0	1	0	1	0	0	0	0	0	0	0	0	6
hsa-miR-619-3p	hsa-mir-619	0	0	1	0	0	0	0	0	0	0	0	0	0	0	0	0	0	0	0	0	0	0	0	0	0	0	0	0	0	0	0	0	0	0	0	0	1
hsa-miR-619-5p	hsa-mir-619	1	7	14	8	5	4	12	0	0	20	0	4	9	17	3	12	9	10	9	10	6	6	11	3	1	7	3	6	18	13	9	4	4	23	3	4	275
hsa-miR-620	hsa-mir-620	0	0	0	0	0	0	0	0	0	0	0	0	0	0	0	0	0	0	0	0	0	0	0	0	0	0	0	0	0	0	0	0	0	0	0	0	0
hsa-miR-621	hsa-mir-621	0	0	0	0	0	0	0	0	0	0	0	0	0	0	0	0	0	0	0	0	0	0	0	0	0	0	0	0	0	0	0	0	0	0	0	0	0
hsa-miR-622	hsa-mir-622	0	0	0	0	0	0	0	0	0	0	0	0	0	1	0	0	0	0	0	0	0	0	0	0	0	0	0	0	0	0	1	0	0	1	0	0	3
hsa-miR-623	hsa-mir-623	0	0	0	0	0	0	0	0	0	0	0	0	0	0	0	0	0	0	0	0	0	0	0	0	0	0	0	0	0	0	0	0	0	0	0	0	0
hsa-miR-624-3p	hsa-mir-624	0	0	0	0	0	0	0	0	0	0	0	0	0	0	0	0	0	0	0	0	0	0	0	0	0	0	0	0	0	0	0	0	0	0	0	0	0
hsa-miR-624-5p	hsa-mir-624	1	0	1	0	0	0	0	0	0	0	0	0	1	0	0	0	0	0	0	0	0	0	0	0	0	0	0	0	0	0	0	1	0	0	0	0	4
hsa-miR-625-3p	hsa-mir-625	4	2	7	7	4	3	8	0	0	11	1	7	14	11	5	8	10	5	12	11	4	8	12	5	14	14	2	2	9	6	15	9	2	16	9	3	260
hsa-miR-625-5p	hsa-mir-625	1	2	3	3	2	2	3	0	0	0	0	0	8	6	1	0	4	6	4	6	1	2	1	6	2	3	1	3	0	1	2	7	4	11	0	1	96
hsa-miR-626	hsa-mir-626	0	0	0	0	0	0	0	0	0	0	0	0	0	0	0	0	0	0	0	0	0	0	0	0	0	0	0	0	0	0	0	0	0	0	0	0	0
hsa-miR-627-3p	hsa-mir-627	0	0	0	0	0	1	0	0	0	0	0	0	0	1	1	0	0	0	0	0	0	0	0	0	0	0	0	1	0	0	0	1	1	0	0	0	6
hsa-miR-627-5p	hsa-mir-627	0	5	2	4	0	0	0	0	0	0	0	0	0	0	0	0	1	1	1	0	0	0	0	1	0	3	0	0	0	0	1	0	0	0	0	0	19
hsa-miR-628-3p	hsa-mir-628	0	0	1	6	0	0	1	0	0	1	0	2	1	8	1	3	3	3	4	1	0	0	0	0	0	0	1	2	2	2	1	1	4	1	0	1	50
hsa-miR-628-5p	hsa-mir-628	0	0	0	1	0	0	0	0	0	0	0	0	0	0	0	0	0	1	0	2	0	0	0	0	1	0	0	0	0	0	0	0	0	0	0	0	5
hsa-miR-629-3p	hsa-mir-629	0	0	2	7	2	1	4	0	0	1	0	0	3	2	1	1	1	7	1	10	0	2	0	1	1	7	0	0	2	6	5	9	5	16	0	3	100
hsa-miR-629-5p	hsa-mir-629	1	8	12	11	1	2	6	0	0	7	3	0	6	11	0	7	9	9	5	5	1	2	1	9	2	10	2	5	3	5	11	6	10	12	1	0	183
hsa-miR-630	hsa-mir-630	0	0	0	0	0	0	0	0	0	0	0	0	0	0	0	0	0	0	0	0	0	0	0	0	0	0	0	0	0	0	0	0	0	0	0	0	0
hsa-miR-631	hsa-mir-631	0	0	0	0	0	0	0	0	0	0	0	0	0	0	0	0	0	0	0	0	0	0	0	0	0	0	0	0	0	0	0	0	0	0	0	0	0
hsa-miR-632	hsa-mir-632	0	0	0	0	0	0	0	0	0	0	0	0	0	0	0	0	1	0	0	0	0	0	0	0	0	0	0	0	0	0	0	0	0	0	0	0	1
hsa-miR-633	hsa-mir-633	0	0	0	0	0	0	0	0	0	0	0	0	0	0	0	0	0	0	0	0	0	0	0	0	0	0	0	0	0	0	0	0	0	0	0	0	0
hsa-miR-634	hsa-mir-634	0	0	0	0	0	0	0	0	0	0	0	0	0	0	0	0	0	0	0	0	0	0	0	0	0	0	0	0	0	0	0	0	0	0	0	0	0
hsa-miR-635	hsa-mir-635	0	0	0	0	0	0	0	0	0	0	0	0	0	0	0	0	0	0	0	0	0	0	0	0	0	0	0	0	0	0	0	0	0	0	0	0	0
hsa-miR-636	hsa-mir-636	0	0	0	0	1	0	0	0	0	0	0	0	0	0	0	0	0	0	0	0	0	0	0	0	0	0	0	0	0	2	2	0	0	1	0	0	6
hsa-miR-637	hsa-mir-637	0	0	0	0	0	0	0	0	0	0	0	0	0	0	0	0	0	0	0	0	0	0	0	0	0	0	0	0	0	0	0	0	0	0	0	0	0
hsa-miR-638	hsa-mir-638	5	4	7	5	4	4	5	0	0	7	0	0	10	11	3	6	21	2	2	12	0	3	10	6	0	4	4	1	7	7	5	6	5	7	3	0	176
hsa-miR-639	hsa-mir-639	0	0	0	0	0	0	0	0	0	0	0	0	0	0	0	0	0	0	0	0	0	0	0	0	0	0	0	0	0	0	0	0	0	0	0	0	0
hsa-miR-640	hsa-mir-640	0	0	0	0	0	0	0	0	0	0	0	0	0	0	0	0	0	0	0	0	0	0	0	0	0	0	0	0	0	0	0	0	0	0	0	0	0
[truncated: 655 more rows]

## Sheet: S2. miRNAs_identi reads >10
						Table S2. Filtered miRNAs with more than 10 reads identified across all cumulus cells (CC) samples.
#miRNA	precursor	CO_0_79-2A	CO_0_110-1A	CO_0_166-1B	CO_0_264-1A	CO_0_266-1A	CO_0_284-1	CO_0_289-1A	CC_CO_2PN_70-SUR-1A	CC_CO_2PN_75-OLS-2B	CO_2_97-1A	CC_CO_2PN_97-NAB-1B	CO_2_103-2	CO_2_146-1A	CO_2_148-1B	CO_2_154-1A	CO_2_183-1A	CO_2_196-2A	CO_2_247-1A	CO_2_249-1B	E_0_100-1B	E_0_164-1B	E_0_281-1	E_0_288-1B	E_2_20-2A	E_2_20-2B	E_2_32-1B	E_2_139-1B	E_2_314-1A	E_2_NP_38-2B	E_2_NP_55-1A	E_2_NP_55-1B	E_2_NP_76-1A	E_2_NP_99-2A	E_2_NP_299-1B	E_2_P_189-1A	E_2_P_242-2A	SUM
hsa-miR-205-5p	hsa-mir-205	16538	26776	75236	43936	19715	17477	42163	312	272	59836	1966	8567	26183	72413	11179	29199	39288	73587	31486	54439	8840	35125	30322	33563	28040	52081	9346	31107	14987	48209	51169	94968	84416	137459	32049	6989	1349238
hsa-let-7b-5p	hsa-let-7b	7950	15605	24841	22267	10262	11491	17915	102	81	12098	1309	2916	7856	31203	3563	11488	24298	23338	14871	30365	8104	12281	14799	13390	11919	23534	4042	15986	12279	21032	18003	28863	28486	47291	10078	5686	549592
hsa-let-7a-5p	hsa-let-7a-2	4360	8480	19126	14417	5700	7239	13860	63	47	10601	1126	1848	6340	25714	2664	7259	17480	16119	9417	13912	3248	6769	7248	9155	5923	12636	1807	8426	5854	12408	9727	16460	16726	29196	5042	2708	339105
hsa-miR-125b-5p	hsa-mir-125b-1	5423	6539	15590	12829	6840	6320	9530	61	59	11783	1049	3160	10522	21626	3087	9793	20940	13661	8530	14982	2397	4809	5471	8653	8509	14432	2418	7352	3432	15976	10012	15054	15669	29510	5990	2221	334229
hsa-miR-92a-3p	hsa-mir-92a-1	5591	7744	15523	9612	5759	3532	11984	57	63	10696	388	2618	4817	12655	2100	6873	8071	14945	7617	16242	3859	8745	9599	6949	7047	11042	2508	6997	5390	12749	11462	19137	17260	26123	7910	1930	305594
hsa-miR-23a-3p	hsa-mir-23a	2681	6169	10943	9112	2538	4811	6346	36	29	8843	459	2111	5870	12069	3163	5874	6277	12572	6654	8629	851	5110	5043	5876	5009	7994	1156	4691	3029	7096	8012	11384	13328	18470	4247	1133	217615
hsa-miR-125a-5p	hsa-mir-125a	3237	5365	11057	8517	3887	3707	5358	37	36	6574	474	1663	5071	12416	1809	6498	10639	10437	5616	9856	1749	3749	3458	5432	5184	7033	1405	4822	2156	8551	8094	9705	9380	16589	3857	1079	204497
hsa-miR-23b-3p	hsa-mir-23b	1429	2882	5723	4568	1437	2327	2853	13	11	3992	188	1103	2183	5395	1199	3170	2448	6453	3656	4835	448	2661	2650	2728	1962	3880	478	2174	1740	3613	4236	6549	5705	9470	2274	516	106949
hsa-miR-1290	hsa-mir-1290	1201	1735	4002	4197	1466	2276	4554	20	10	3468	66	767	1702	4146	884	1987	2019	3577	2603	6195	410	3202	2754	5482	2050	5034	491	1496	3142	4997	4859	5704	4202	10776	2582	890	104946
hsa-miR-1246	hsa-mir-1246	1127	1885	3912	4191	1279	2048	3571	18	14	3478	135	797	1688	4134	856	2293	2421	3840	2816	4776	393	3221	2906	3643	1506	4601	388	1139	3203	4114	3135	4844	4133	11062	2477	764	96808
hsa-miR-145-5p	hsa-mir-145	1030	4241	3519	6151	1155	2980	1768	9	13	3000	87	895	3109	6820	1320	3168	3191	5401	2828	5986	295	1133	646	1980	3798	3003	429	1778	878	4880	9544	2704	3090	2587	705	931	95052
hsa-miR-200c-3p	hsa-mir-200c	1222	1772	5620	3823	1528	1839	2633	20	15	2942	155	524	1244	4407	765	2345	2132	5655	3031	4902	634	2152	2255	2610	1353	3544	479	1896	1188	3143	3450	6583	5554	11240	2044	385	95084
hsa-miR-3195	hsa-mir-3195	2766	2046	3344	2492	2693	2092	2230	8	13	2616	104	870	2713	2940	643	2855	3871	2776	2176	5516	693	3126	3778	2065	2260	2825	2215	1677	4228	5166	3537	3640	1885	4762	2560	2143	91324
hsa-let-7c-5p	hsa-let-7c	1140	2349	4099	3785	1546	1977	2803	22	12	2486	362	572	1942	6264	657	2080	6172	3870	2791	4151	1187	1890	2193	2193	1929	3690	562	2206	1707	3718	2381	4428	5178	6496	1567	902	91307
hsa-miR-26a-5p	hsa-mir-26a-2	706	2191	4869	4620	961	1882	2294	18	19	4123	511	577	2887	7894	971	2424	4761	5481	2413	2257	334	1137	886	2198	1573	2419	332	1653	637	2203	2339	3428	4749	5492	820	369	82428
hsa-miR-3960	hsa-mir-3960	2202	1763	2968	1883	2129	2422	1279	3	13	1506	91	532	1465	2452	430	2084	2903	2153	1962	3893	685	3276	5000	1311	796	2010	1772	1865	5902	4291	2497	2998	1008	4494	2817	1376	76231
hsa-miR-99a-5p	hsa-mir-99a	946	1586	3836	4376	1094	1513	1569	16	27	3707	319	1501	4105	5850	983	2807	4436	4057	2896	2160	814	1409	1420	1673	1550	2278	459	855	778	2825	1706	2892	3380	4943	1497	205	76468
hsa-miR-3178	hsa-mir-3178	2163	2321	3531	2520	1926	2498	1441	11	12	1950	144	915	1794	2860	463	2983	2737	3206	2657	2670	264	2619	3017	1139	1181	1498	1408	1195	2319	2274	1543	2308	1566	4328	2177	737	68375
hsa-miR-320a-3p	hsa-mir-320a	676	1899	2908	2500	997	1679	2095	14	9	1245	105	207	884	2223	411	1617	1886	2704	1697	4568	1096	1434	1469	2096	1808	2907	391	1919	1826	2758	3115	3766	3269	4854	998	651	64681
hsa-miR-203a-3p	hsa-mir-203a	344	1465	4409	3588	499	1120	2425	8	1	4302	235	554	1857	5981	817	1398	3219	4096	1636	1572	256	853	614	1986	1086	2408	177	1229	463	1458	1997	2505	4181	3993	632	330	63694
hsa-miR-4488	hsa-mir-4488	1082	1338	2009	1396	1343	1453	671	10	7	932	100	436	872	1392	427	1223	1977	1561	1410	2850	516	2625	4503	764	429	1522	965	1146	4761	2991	1831	2078	765	3099	2013	948	53445
hsa-miR-7704	hsa-mir-7704	697	2100	2584	2643	763	1495	1205	6	9	1732	66	599	1804	1926	519	2174	2282	2991	2207	2382	517	1666	1949	1235	1201	1483	581	644	2716	1921	1800	2582	1308	2893	1220	782	54682
hsa-miR-10400-5p	hsa-mir-10400	935	1707	1758	2453	803	1123	1417	12	6	1677	31	712	2133	1775	740	2870	1864	2030	2099	3155	443	1624	1548	1601	1930	1545	745	654	2482	2260	2105	2616	1022	1951	1078	1105	54009
hsa-miR-221-3p	hsa-mir-221	540	1068	3054	2016	759	912	1583	13	3	2059	129	237	982	3662	454	1127	1794	2427	1265	1991	344	1075	977	1414	820	1818	270	1128	726	1686	2009	3078	3205	4434	876	279	50214
hsa-miR-4516	hsa-mir-4516	691	1664	1873	1760	627	1127	1179	14	6	1235	103	546	1349	1728	469	1572	2267	1941	1558	2574	700	1146	1616	1211	901	1362	472	854	2144	2029	1393	1827	1337	2317	944	1025	45561
hsa-miR-150-5p	hsa-mir-150	791	1522	1730	1697	773	783	989	9	7	1176	74	313	1137	2304	444	1704	2294	2314	1258	2616	489	1017	846	710	1309	1301	320	833	599	1861	1675	1868	1743	2962	711	545	42724
hsa-miR-24-3p	hsa-mir-24-1	415	946	2484	1507	502	674	1103	5	5	1460	78	257	841	2731	373	1033	1547	1996	1082	1371	156	699	674	1061	546	1370	187	862	605	1304	1203	1950	1438	4236	733	187	37621
hsa-miR-100-5p	hsa-mir-100	572	923	1551	1492	595	561	942	15	8	1524	176	569	1860	2639	469	1263	2636	1513	1057	937	432	523	649	720	807	850	204	445	342	1148	685	708	1041	1882	393	99	32230
hsa-miR-4497	hsa-mir-4497	941	814	1423	912	735	575	755	4	6	938	78	456	940	1094	261	1233	1436	1359	954	1203	166	1018	1050	597	657	778	545	568	1086	1256	759	1232	922	2128	1007	300	30186
hsa-miR-191-5p	hsa-mir-191	378	685	1417	1325	458	510	777	6	6	964	93	202	698	1665	263	898	1307	1537	866	1250	198	672	721	752	606	988	175	667	350	1075	974	1306	1394	2625	606	214	28628
hsa-miR-342-3p	hsa-mir-342	236	744	1533	1227	437	368	1057	3	7	937	37	125	476	1338	261	746	909	1434	722	1482	125	393	340	751	782	1288	135	741	236	943	1236	1614	1649	2707	348	129	27496
hsa-miR-143-3p	hsa-mir-143	203	1469	1190	2067	220	520	450	5	12	1103	135	276	1259	2813	463	717	1588	1426	752	769	469	566	254	325	558	468	93	287	262	803	1347	441	723	474	210	150	24867
hsa-miR-214-3p	hsa-mir-214	393	682	827	800	436	460	508	6	2	680	36	239	945	1337	244	771	1468	876	815	1376	83	361	536	469	810	935	239	678	461	1204	772	889	597	1878	449	215	23477
hsa-miR-25-3p	hsa-mir-25	251	827	1337	1224	227	360	699	5	4	992	83	199	688	1629	261	727	1319	1261	751	776	177	494	470	566	615	652	142	481	348	845	714	1033	1398	1556	376	83	23570
hsa-miR-222-3p	hsa-mir-222	275	458	1238	901	412	406	733	4	2	932	35	178	432	1380	233	540	795	1153	588	1076	149	451	443	702	438	830	127	642	282	784	996	1433	1352	2576	441	120	23537
hsa-miR-1260b	hsa-mir-1260b	577	394	965	510	491	455	624	5	5	586	15	267	306	644	131	462	383	1134	553	1795	57	510	600	312	417	1060	300	428	376	1081	1169	1413	697	2742	596	488	22548
hsa-miR-1260a	hsa-mir-1260a	549	387	929	473	461	457	585	4	5	581	14	256	297	625	126	437	361	1116	543	1709	48	476	568	297	399	1031	286	401	341	1019	1086	1328	666	2549	552	469	21431
hsa-miR-423-3p	hsa-mir-423	237	574	1218	868	289	338	670	4	5	900	32	133	589	1122	215	567	1053	1093	602	967	151	317	285	581	572	734	125	617	267	751	899	1083	841	1477	275	106	20557
hsa-miR-27b-3p	hsa-mir-27b	204	594	1126	978	262	395	587	1	6	844	66	182	455	1276	228	643	705	1192	662	747	125	449	388	545	372	706	86	417	291	649	705	984	1027	1677	280	148	20002
hsa-miR-3168	hsa-mir-3168	340	296	380	301	354	461	567	899	4	229	15	60	201	310	79	301	246	421	288	1246	804	833	730	458	602	788	387	407	651	1016	985	878	768	898	523	857	18583
hsa-miR-149-5p	hsa-mir-149	223	301	836	547	210	325	501	1	7	499	22	91	304	775	165	324	410	834	409	1057	77	375	391	417	442	1162	130	472	241	740	918	1582	1411	2111	497	119	18926
hsa-let-7e-5p	hsa-let-7e	234	607	960	806	279	425	563	2	4	419	50	73	289	1177	151	506	934	890	564	853	257	431	431	415	310	695	105	465	370	665	663	816	903	1379	272	148	18111
hsa-miR-193b-3p	hsa-mir-193b	273	337	721	501	284	277	526	7	1	749	14	168	572	905	239	366	565	875	418	799	26	241	284	449	681	1017	174	598	184	734	979	1137	913	1655	313	141	18123
hsa-miR-181a-5p	hsa-mir-181a-2	209	420	995	749	214	336	390	4	4	836	38	155	534	1105	165	514	777	1047	588	664	130	404	336	423	447	594	133	412	237	610	696	797	1005	1438	401	64	17871
hsa-miR-423-5p	hsa-mir-423	168	583	872	810	259	487	586	3	2	366	18	53	231	746	121	434	656	842	504	1208	63	246	303	573	437	821	102	638	461	715	855	1114	652	1297	278	176	17680
hsa-miR-103a-3p	hsa-mir-103a-2	267	533	981	810	266	324	480	5	2	694	38	257	471	1082	125	504	775	985	559	648	143	461	419	374	257	510	128	323	358	625	385	729	653	1462	379	74	17086
hsa-miR-29a-3p	hsa-mir-29a	200	400	823	811	205	365	452	2	1	655	54	145	662	1112	166	488	1004	894	548	562	56	204	216	430	364	583	104	338	227	595	543	703	588	1180	219	70	15969
hsa-let-7f-5p	hsa-let-7f-1	173	535	995	800	209	304	532	2	1	650	68	131	395	1543	191	375	811	988	458	411	181	276	321	338	220	536	74	263	331	588	293	631	573	1140	221	178	15736
hsa-miR-4787-5p	hsa-mir-4787	441	428	622	413	457	460	334	2	2	336	20	119	356	516	86	607	675	536	445	733	116	476	653	430	216	474	355	409	743	635	400	552	279	935	413	204	14878
hsa-miR-320b	hsa-mir-320b-2	153	478	615	535	218	365	421	5	6	249	25	78	215	466	96	383	374	587	419	938	361	430	579	529	294	415	88	299	879	559	733	861	467	743	278	137	14278
hsa-miR-27a-3p	hsa-mir-27a	116	452	846	541	183	285	492	5	4	629	26	122	371	810	208	377	515	797	396	637	34	154	183	517	425	629	63	394	140	396	619	804	857	1309	143	155	14634
hsa-miR-199a-3p	hsa-mir-199a-2	256	389	695	562	293	219	397	2	3	670	85	242	924	1408	172	417	1391	639	398	343	49	228	300	293	263	416	102	245	221	493	247	354	379	1134	260	65	14554
hsa-miR-199b-3p	hsa-mir-199b	256	389	692	559	293	219	393	2	3	670	85	240	922	1404	172	415	1383	634	398	343	48	227	300	291	261	415	102	245	220	489	247	351	374	1131	260	64	14497
hsa-miR-99b-5p	hsa-mir-99b	186	523	868	651	230	254	383	2	2	490	30	167	493	812	152	391	803	834	459	533	305	288	294	333	364	397	137	345	194	589	577	526	474	915	275	73	14349
hsa-miR-30d-5p	hsa-mir-30d	147	443	962	834	218	281	377	2	3	594	45	107	471	788	149	490	718	940	489	507	110	221	206	292	219	382	86	307	210	486	555	562	427	935	194	77	13834
hsa-miR-365a-3p	hsa-mir-365a	142	258	713	493	174	271	486	1	1	687	42	86	398	871	192	289	518	830	297	679	19	77	75	364	368	699	39	266	67	521	500	768	908	1152	107	106	13464
hsa-miR-365b-3p	hsa-mir-365b	142	258	713	493	174	271	486	1	1	687	42	86	398	871	192	289	518	830	297	679	19	77	75	364	368	699	39	266	67	521	500	768	908	1152	107	106	13464
hsa-miR-200b-3p	hsa-mir-200b	153	233	791	590	197	271	344	3	1	408	27	77	229	650	110	303	303	723	416	608	86	245	254	325	184	554	51	240	168	404	402	760	640	1489	284	50	12573
hsa-let-7i-5p	hsa-let-7i	175	517	521	474	204	212	427	4	1	331	49	80	251	720	63	265	717	511	280	461	234	222	223	271	251	401	90	251	289	514	321	429	511	658	163	198	11289
hsa-miR-126-3p	hsa-mir-126	95	465	492	737	105	331	275	5	4	343	50	74	363	870	122	401	919	657	369	521	74	94	96	312	306	393	54	243	166	402	507	448	411	527	72	88	11391
hsa-miR-140-3p	hsa-mir-140	128	357	451	489	124	242	240	44	1	452	35	131	424	662	109	386	727	564	311	502	166	236	164	205	304	263	66	182	133	432	402	341	322	521	140	60	10316
hsa-miR-7977	hsa-mir-7977	137	291	628	536	88	361	188	2	3	313	7	118	218	357	95	492	233	893	540	468	12	208	187	154	149	371	82	108	87	326	357	533	488	909	259	117	10315
hsa-miR-4454	hsa-mir-4454	110	455	926	697	71	348	256	2	1	394	15	138	287	485	137	570	256	1325	457	304	21	160	111	137	115	262	32	67	80	158	250	424	415	676	164	104	10410
hsa-miR-574-3p	hsa-mir-574	191	280	442	326	178	198	292	2	3	182	16	57	205	477	88	357	579	388	255	677	14	116	143	198	239	475	88	253	137	529	393	530	376	881	179	126	9870
hsa-miR-92b-3p	hsa-mir-92b	220	239	361	218	211	106	308	0	1	148	10	53	88	272	27	233	217	276	166	849	71	301	311	174	219	458	87	205	208	513	376	464	478	987	181	119	9155
hsa-miR-21-5p	hsa-mir-21	94	285	403	435	149	156	310	0	2	303	25	46	231	507	70	204	452	431	169	452	73	200	189	319	186	418	52	193	154	401	377	389	429	659	91	165	9019
hsa-miR-16-5p	hsa-mir-16-1	60	332	485	543	92	217	249	0	1	379	34	111	288	747	145	303	435	704	276	285	23	64	80	187	168	373	18	178	113	244	216	425	511	706	85	67	9144
hsa-miR-3196	hsa-mir-3196	330	266	375	279	288	293	244	0	0	287	16	116	260	357	91	311	389	349	288	388	47	185	261	170	198	214	197	229	473	346	262	294	153	487	185	131	8759
hsa-let-7g-5p	hsa-let-7g	112	212	517	333	136	149	258	2	1	323	42	44	189	669	74	211	382	430	284	280	87	228	225	172	127	314	50	190	235	371	178	421	262	895	203	80	8686
hsa-miR-320c	hsa-mir-320c-2	79	273	324	295	108	207	207	4	5	138	18	40	127	252	55	218	227	302	240	552	188	263	357	313	168	203	54	168	618	302	422	532	223	403	167	74	8126
hsa-miR-22-3p	hsa-mir-22	108	250	417	482	94	186	301	3	1	341	27	62	286	509	146	187	427	454	275	272	42	81	75	274	221	325	30	183	105	245	359	254	430	410	67	60	7989
hsa-miR-15b-5p	hsa-mir-15b	89	172	379	318	119	233	201	0	0	212	7	50	210	415	81	183	188	379	207	428	4	58	85	195	214	363	44	198	138	326	346	502	336	939	102	68	7789
hsa-let-7d-5p	hsa-let-7d	112	131	360	263	116	186	220	1	1	241	22	36	156	390	54	192	243	352	193	332	42	179	172	142	160	306	50	203	129	342	308	454	324	650	121	62	7245
hsa-miR-30c-5p	hsa-mir-30c-2	81	155	467	527	117	228	224	1	2	255	17	39	129	388	63	203	218	354	184	306	12	76	66	179	146	316	40	180	70	245	263	337	259	697	78	40	6962
hsa-miR-4286	hsa-mir-4286	109	117	258	156	88	85	154	1	0	236	6	85	162	233	88	127	171	292	150	343	9	66	66	129	163	346	62	176	68	288	367	344	240	706	90	121	6102
hsa-miR-224-5p	hsa-mir-224	84	108	401	245	92	104	167	2	0	157	10	33	105	391	42	173	223	335	170	271	23	153	136	131	80	231	28	133	70	155	200	349	363	679	104	16	5964
hsa-miR-486-5p	hsa-mir-486-1	43	315	314	364	44	128	88	3	4	35	1	22	84	61	15	181	92	260	108	405	339	125	326	78	96	90	40	138	714	361	197	197	115	66	131	71	5651
hsa-miR-151a-5p	hsa-mir-151a	82	171	305	292	117	118	173	0	2	179	17	66	179	380	41	185	305	315	183	172	37	130	140	118	88	172	56	138	126	255	186	242	172	521	107	31	5801
hsa-miR-26b-5p	hsa-mir-26b	33	158	338	306	68	129	211	1	2	312	34	35	144	679	74	158	275	341	119	165	10	59	44	179	110	212	15	100	50	173	126	222	345	383	21	49	5680
hsa-miR-193a-5p	hsa-mir-193a	65	168	354	225	92	179	201	1	0	171	8	14	80	250	34	125	218	259	138	295	81	144	108	147	115	226	31	170	136	202	185	298	190	526	111	46	5593
hsa-miR-4508	hsa-mir-4508	97	206	278	199	85	159	131	0	2	119	10	60	85	205	46	246	206	221	158	307	57	167	189	142	62	169	43	88	253	215	137	247	168	496	154	106	5513
hsa-miR-378a-3p	hsa-mir-378a	58	126	260	191	51	65	150	1	0	177	8	49	128	240	44	132	197	257	108	280	70	153	142	115	99	197	22	98	85	211	261	389	316	520	105	41	5346
hsa-miR-197-3p	hsa-mir-197	104	102	205	119	101	83	165	2	1	130	4	31	109	193	33	142	188	196	104	432	4	63	72	95	220	308	57	158	78	246	340	352	202	496	99	83	5317
hsa-miR-455-3p	hsa-mir-455	41	110	261	222	64	116	117	0	3	156	2	37	107	274	38	150	146	322	161	290	6	79	75	136	131	231	29	114	65	192	234	419	284	541	62	30	5245
hsa-miR-10a-5p	hsa-mir-10a	59	193	241	309	43	86	131	1	2	286	51	110	411	579	139	164	446	347	142	112	71	54	57	86	124	122	22	62	45	138	106	86	144	209	43	26	5247
hsa-miR-4492	hsa-mir-4492	62	241	249	228	56	179	77	0	2	99	12	59	109	172	41	252	201	248	167	272	47	141	160	108	65	155	46	95	266	209	162	217	104	329	95	113	5038
hsa-miR-320d	hsa-mir-320d-1	49	155	238	189	63	114	122	3	2	80	14	23	62	169	40	132	155	209	144	281	110	175	239	175	106	106	35	102	405	167	240	303	134	244	104	37	4926
hsa-miR-93-5p	hsa-mir-93	64	116	318	246	93	112	130	0	2	185	20	42	62	266	17	124	177	269	135	231	31	98	125	107	59	154	23	90	111	179	163	294	221	595	98	23	4980
hsa-miR-10b-5p	hsa-mir-10b	50	160	261	318	45	105	126	2	0	224	37	72	324	460	128	188	341	386	153	112	87	98	96	67	80	151	18	42	65	133	118	93	112	222	52	27	4953
hsa-miR-199a-5p	hsa-mir-199a-1	54	122	230	228	76	99	76	0	1	220	28	32	233	399	57	176	496	228	138	165	14	52	55	138	107	163	21	105	36	202	131	173	186	354	50	26	4871
hsa-miR-1247-5p	hsa-mir-1247	228	52	120	49	232	40	195	0	2	105	4	40	95	208	19	117	140	120	102	285	19	73	108	94	250	186	77	165	48	189	124	253	205	484	127	32	4587
hsa-miR-181a-2-3p	hsa-mir-181a-2	70	101	201	206	70	68	135	0	3	236	9	89	133	244	63	89	141	258	146	124	72	78	104	92	82	119	26	77	39	124	122	176	254	305	112	16	4184
hsa-miR-107	hsa-mir-107	49	175	232	223	47	75	113	3	0	170	10	76	109	204	27	135	153	252	151	127	45	121	119	100	77	101	29	81	111	131	94	160	122	289	90	12	4013
hsa-miR-1275	hsa-mir-1275	73	109	189	110	84	100	94	1	0	63	3	28	43	132	31	93	98	169	128	189	37	102	125	83	101	112	47	131	111	133	98	228	113	200	110	68	3536
hsa-miR-28-3p	hsa-mir-28	70	117	140	131	50	47	110	2	0	135	8	47	123	174	42	110	176	119	86	140	76	108	102	60	82	121	12	50	42	140	125	132	160	285	90	23	3435
hsa-miR-4687-3p	hsa-mir-4687	44	109	122	133	48	132	65	1	0	74	8	24	59	126	42	107	175	111	100	140	29	93	239	32	31	58	34	49	506	132	95	99	36	149	62	46	3310
hsa-miR-181b-5p	hsa-mir-181b-2	43	102	183	145	60	46	91	0	2	143	6	33	92	248	37	95	124	176	103	122	38	82	72	58	65	92	15	46	52	105	138	170	197	261	75	20	3337
hsa-miR-6724-5p	hsa-mir-6724-1	48	135	192	153	66	90	51	0	0	68	2	17	54	103	13	171	103	186	131	121	12	90	155	62	29	51	54	49	201	149	73	99	38	224	96	13	3099
hsa-miR-132-3p	hsa-mir-132	73	83	99	118	84	56	73	0	1	51	6	20	75	142	28	83	144	149	82	196	44	97	76	112	89	106	31	76	42	135	128	92	115	242	42	12	3002
hsa-miR-139-5p	hsa-mir-139	51	107	91	99	55	52	64	2	0	57	2	19	81	130	29	105	115	147	80	203	10	39	41	69	123	136	32	87	79	164	192	194	110	230	42	30	3067
hsa-miR-199b-5p	hsa-mir-199b	33	106	139	154	49	74	72	1	0	149	29	50	130	337	40	89	373	158	76	73	7	21	26	61	68	104	20	47	21	85	52	66	107	199	29	22	3067
hsa-miR-361-5p	hsa-mir-361	32	87	140	147	48	74	94	1	0	125	14	29	81	195	21	89	118	207	109	107	14	55	45	74	42	79	20	87	33	102	101	138	176	269	43	8	3004
hsa-miR-196a-5p	hsa-mir-196a-2	52	130	133	138	49	60	137	0	1	113	6	20	50	298	25	62	207	157	73	96	17	40	54	53	56	107	10	52	52	101	50	120	158	239	35	41	2992
hsa-miR-2861	hsa-mir-2861	48	128	154	173	52	89	56	1	1	74	3	24	123	114	18	138	187	165	137	157	25	59	70	61	72	71	44	60	78	108	100	78	76	87	42	49	2922
hsa-miR-4800-3p	hsa-mir-4800	46	107	162	115	44	73	45	0	0	128	13	35	100	149	39	120	205	132	106	127	22	81	73	47	34	89	14	24	67	94	80	93	105	232	61	28	2890
hsa-miR-211-5p	hsa-mir-211	30	60	219	73	37	75	62	1	0	108	1	9	44	127	19	67	78	207	55	167	5	43	38	45	35	136	13	54	39	109	141	255	154	306	50	17	2879
hsa-miR-30e-3p	hsa-mir-30e	20	95	172	207	26	56	112	1	0	150	3	27	86	177	48	74	159	149	87	109	11	41	26	84	83	71	6	47	25	105	97	118	206	157	18	24	2877
hsa-miR-451a	hsa-mir-451a	18	168	277	383	20	174	42	0	0	36	1	9	84	86	22	138	72	241	103	101	25	33	76	38	19	50	8	43	153	93	88	79	51	32	34	11	2808
hsa-miR-195-5p	hsa-mir-195	18	103	99	123	33	75	100	3	0	93	8	53	150	316	46	66	206	152	80	120	4	12	19	62	92	140	3	47	19	94	86	78	130	150	21	14	2815
hsa-miR-148a-3p	hsa-mir-148a	18	51	139	183	21	61	103	0	1	109	11	13	91	228	57	54	192	98	64	97	3	14	16	48	66	91	10	37	16	62	98	81	135	136	15	21	2440
hsa-miR-30b-5p	hsa-mir-30b	37	56	128	153	39	77	54	0	0	76	8	16	71	128	28	110	98	170	104	103	6	30	26	65	37	131	22	44	27	92	81	111	79	176	24	21	2428
hsa-miR-652-3p	hsa-mir-652	47	63	122	74	39	47	54	0	0	67	4	21	54	92	13	74	75	118	65	112	28	63	71	47	47	80	21	38	60	86	88	137	110	257	57	15	2346
hsa-miR-12116	hsa-mir-12116	90	34	101	49	51	56	50	0	0	78	1	15	46	66	15	50	41	98	46	186	5	67	54	28	38	105	33	30	79	142	98	129	61	233	73	73	2321
hsa-miR-1908-3p	hsa-mir-1908	52	72	96	83	53	52	33	0	0	74	2	42	65	105	34	72	155	104	73	116	11	43	102	43	30	59	28	53	110	102	110	75	39	169	56	17	2330
hsa-miR-375-3p	hsa-mir-375	14	46	149	176	14	60	81	0	0	148	15	8	59	184	21	39	117	121	64	94	23	20	15	47	50	81	11	59	22	69	46	99	142	96	13	18	2221
hsa-miR-497-5p	hsa-mir-497	29	72	100	131	31	65	34	2	1	80	3	17	82	150	9	83	105	97	71	133	4	17	33	57	37	87	15	45	43	93	59	98	104	184	29	15	2215
hsa-miR-146a-5p	hsa-mir-146a	19	68	90	118	31	28	57	1	0	126	10	14	83	189	30	57	132	123	63	73	13	60	57	38	26	63	5	27	28	65	53	153	96	170	18	14	2198
hsa-miR-127-3p	hsa-mir-127	10	74	83	129	18	41	75	2	1	75	9	12	111	142	25	49	253	66	47	82	18	23	21	44	83	83	24	44	26	87	67	64	160	93	9	19	2169
hsa-miR-210-3p	hsa-mir-210	33	56	123	75	36	29	84	0	0	86	1	10	34	140	10	52	67	120	52	73	33	66	51	64	37	54	17	58	33	89	62	100	69	219	61	17	2111
hsa-miR-744-5p	hsa-mir-744	31	54	94	60	34	36	61	2	1	62	4	12	27	84	14	46	78	103	59	107	10	44	55	62	46	80	25	108	42	78	87	97	73	190	38	18	2022
hsa-miR-30a-3p	hsa-mir-30a	15	109	111	177	15	63	70	0	0	72	6	10	57	125	22	59	112	121	78	131	9	24	10	32	45	61	11	42	28	65	77	66	94	73	20	13	2023
hsa-miR-6869-5p	hsa-mir-6869	78	56	114	66	95	69	38	0	0	52	10	14	56	72	5	93	99	90	76	44	5	64	98	46	18	33	51	58	71	57	36	31	12	47	70	13	1837
hsa-miR-425-5p	hsa-mir-425	30	32	90	79	20	33	60	0	0	48	4	15	35	80	23	47	49	102	43	107	4	32	35	46	41	102	5	35	28	69	80	126	74	197	43	10	1824
hsa-miR-4485-3p	hsa-mir-4485	23	38	62	62	30	16	35	0	1	42	2	8	41	52	14	52	73	73	62	170	19	75	52	47	34	63	15	29	69	68	112	99	52	108	38	32	1768
hsa-miR-152-3p	hsa-mir-152	14	66	118	98	16	35	48	0	0	52	3	6	54	137	30	38	139	85	52	47	5	22	28	38	34	58	1	43	18	46	49	74	68	140	30	12	1704
hsa-miR-6126	hsa-mir-6126	22	78	112	74	58	146	21	0	1	50	4	17	35	54	8	60	58	82	103	44	3	22	53	39	14	22	16	71	126	59	54	38	24	77	26	11	1682
hsa-miR-484	hsa-mir-484	31	49	71	39	39	23	33	0	0	39	2	11	29	52	12	42	46	70	40	109	17	33	31	28	47	81	20	39	56	85	100	85	81	142	44	26	1652
hsa-miR-3665	hsa-mir-3665	46	33	53	50	47	45	37	0	1	20	0	9	27	30	6	35	45	53	48	107	18	64	110	40	20	46	34	48	93	69	48	44	24	113	50	39	1552
hsa-miR-130a-3p	hsa-mir-130a	28	62	78	70	18	37	48	1	0	79	4	13	34	102	23	53	70	115	59	57	12	31	29	43	32	41	11	25	54	51	55	75	59	81	31	11	1592
hsa-miR-5100	hsa-mir-5100	29	49	98	45	24	47	17	0	1	45	0	14	21	53	5	79	20	140	83	96	4	40	39	14	22	57	8	16	18	58	40	84	55	160	35	20	1536
hsa-miR-193b-5p	hsa-mir-193b	13	53	67	58	27	41	62	0	0	27	0	3	20	77	17	21	46	58	40	118	23	13	36	60	36	79	9	46	35	56	71	77	51	125	18	30	1513
hsa-miR-186-5p	hsa-mir-186	16	44	108	75	23	18	52	0	0	60	4	16	49	147	15	46	94	78	44	44	6	29	23	25	27	39	7	36	12	50	52	53	77	106	20	6	1501
hsa-miR-101-3p	hsa-mir-101-2	20	48	79	82	15	21	58	0	1	68	7	25	49	104	13	47	78	91	42	46	14	22	33	35	37	76	9	26	20	62	38	53	43	81	14	33	1490
hsa-miR-19b-3p	hsa-mir-19b-2	13	57	75	66	17	26	41	0	0	67	5	14	37	104	9	32	60	114	34	37	6	21	35	40	26	68	7	27	18	49	40	64	80	88	19	24	1420
hsa-miR-151a-3p	hsa-mir-151a	21	44	62	58	20	21	48	1	0	43	6	20	51	138	17	49	89	76	54	48	20	34	25	26	28	29	2	28	16	43	38	48	43	90	11	8	1355
hsa-miR-200b-5p	hsa-mir-200b	23	26	69	42	21	26	40	0	1	53	3	12	16	61	5	35	47	46	27	79	4	34	53	25	25	61	6	35	11	42	55	68	92	159	33	6	1341
hsa-miR-30a-5p	hsa-mir-30a	14	69	82	93	8	33	36	0	1	66	4	6	65	76	19	46	77	87	46	38	12	25	15	25	33	44	5	15	12	29	41	36	28	46	11	23	1266
hsa-miR-106b-3p	hsa-mir-106b	16	30	64	51	17	24	43	0	0	44	6	13	28	77	10	24	65	59	41	54	14	26	15	34	34	43	7	25	35	43	62	49	71	88	24	7	1243
hsa-miR-28-5p	hsa-mir-28	18	46	49	43	21	16	39	0	0	41	4	14	44	80	9	28	43	65	42	45	10	18	23	27	26	47	10	17	22	56	57	54	48	88	25	14	1189
hsa-miR-361-3p	hsa-mir-361	16	26	72	38	16	11	40	0	1	42	1	8	32	59	11	38	47	61	33	51	11	25	29	15	25	39	10	24	19	56	47	61	59	114	22	9	1168
hsa-miR-200a-3p	hsa-mir-200a	10	31	69	36	18	16	20	2	2	60	2	22	24	97	9	31	28	76	43	35	12	30	28	18	13	42	6	21	12	26	29	62	42	98	33	7	1110
hsa-miR-6089	hsa-mir-6089-1	26	16	28	17	23	16	13	0	0	6	1	7	18	18	2	38	28	20	30	69	21	59	116	13	7	28	18	18	116	43	28	50	9	50	63	19	1034
hsa-miR-183-5p	hsa-mir-183	8	27	56	59	13	10	47	0	0	38	0	10	23	54	23	29	26	52	22	42	10	17	16	41	28	38	7	28	15	43	71	55	49	81	23	8	1069
hsa-miR-182-5p	hsa-mir-182	6	28	57	59	14	17	55	0	0	63	2	10	32	67	22	13	34	65	25	50	10	15	18	29	18	41	4	20	11	37	49	44	47	72	12	1	1047
hsa-miR-155-5p	hsa-mir-155	13	24	24	49	10	22	23	0	0	22	2	4	8	42	9	16	30	30	21	67	17	32	22	28	28	64	3	38	25	47	55	49	55	112	10	5	1006
hsa-miR-574-5p	hsa-mir-574	11	33	56	43	29	28	29	0	1	10	1	2	15	48	6	27	57	24	25	63	22	16	28	23	15	35	6	52	37	48	41	38	31	59	10	17	986
hsa-miR-342-5p	hsa-mir-342	16	24	43	51	13	23	33	0	0	28	0	5	15	35	8	24	35	54	30	81	16	10	20	27	24	52	3	22	10	29	38	49	53	78	13	4	966
hsa-miR-505-3p	hsa-mir-505	11	22	37	33	21	10	26	0	1	35	1	7	32	52	5	25	40	46	15	52	11	23	18	28	38	34	11	25	7	39	52	52	38	82	15	9	953
hsa-let-7b-3p	hsa-let-7b	21	17	38	25	18	22	34	0	0	30	1	4	28	40	8	15	42	33	23	46	4	10	20	34	36	42	11	53	11	51	53	55	33	88	11	6	963
hsa-miR-151b	hsa-mir-151b	5	27	48	45	17	27	24	0	1	25	2	10	29	57	2	43	39	48	32	32	13	23	32	21	13	26	5	21	19	36	27	42	37	61	23	10	922
hsa-miR-204-5p	hsa-mir-204	7	39	66	53	11	39	16	0	0	26	1	2	25	52	7	36	34	69	46	53	6	18	4	23	34	29	4	29	16	39	42	22	20	24	3	2	897
hsa-miR-1307-3p	hsa-mir-1307	17	17	41	24	12	12	36	0	0	31	4	12	16	41	11	17	25	46	17	40	14	26	24	27	23	29	12	22	11	23	34	61	46	80	16	7	874
hsa-miR-409-3p	hsa-mir-409	18	34	36	48	6	16	25	0	0	30	1	12	46	45	9	23	132	50	19	34	5	10	8	26	8	31	3	18	9	46	16	12	66	36	8	1	887
hsa-miR-12136	hsa-mir-12136	5	36	44	77	8	44	16	1	0	21	3	3	27	59	14	32	66	68	40	38	6	12	10	14	3	17	3	9	13	26	38	38	13	25	13	10	852
hsa-miR-532-5p	hsa-mir-532	10	25	63	31	8	6	21	1	1	36	4	4	22	65	10	38	43	41	25	41	6	22	15	23	23	21	5	6	16	24	28	33	44	54	12	3	830
hsa-miR-29c-3p	hsa-mir-29c	11	27	31	58	16	22	16	0	0	52	4	6	33	56	12	28	50	63	26	29	5	7	11	26	14	30	2	20	3	29	26	31	22	38	5	13	822
hsa-miR-148b-3p	hsa-mir-148b	6	35	93	51	7	25	29	0	0	29	4	4	22	49	7	23	65	36	16	24	3	4	4	22	16	28	2	29	7	31	26	37	26	50	7	6	823
hsa-miR-5699-3p	hsa-mir-5699	13	13	28	29	10	24	32	0	0	21	0	2	21	33	5	10	15	31	21	62	1	5	14	55	28	30	4	12	43	51	45	41	25	44	14	10	792
hsa-miR-502-3p	hsa-mir-502	5	21	53	38	9	17	21	0	0	41	0	6	21	31	4	25	41	38	20	38	6	19	12	14	23	38	10	23	14	29	31	38	26	68	19	6	805
hsa-miR-98-5p	hsa-mir-98	9	41	45	34	11	13	44	0	0	26	3	5	10	51	9	27	51	49	25	27	10	13	17	25	14	30	5	15	17	27	17	32	23	46	3	23	797
hsa-miR-532-3p	hsa-mir-532	10	21	52	25	14	25	20	0	0	15	0	8	25	34	5	17	23	35	22	36	1	5	3	16	24	36	8	18	14	44	45	44	27	100	15	8	795
hsa-miR-296-5p	hsa-mir-296	13	14	31	27	24	20	22	0	0	18	1	5	10	36	3	34	31	26	12	53	4	22	21	20	18	31	14	18	10	42	28	38	33	60	26	17	782
hsa-miR-126-5p	hsa-mir-126	5	44	44	45	10	12	24	1	0	37	1	5	19	66	12	19	49	41	21	31	10	5	12	26	21	21	2	14	17	32	32	31	19	26	7	34	795
hsa-miR-1343-5p	hsa-mir-1343	8	28	26	16	8	12	4	1	0	8	0	21	15	22	21	18	34	27	19	46	9	24	39	6	2	23	5	12	52	45	30	35	9	94	14	6	739
hsa-miR-125b-2-3p	hsa-mir-125b-2	8	20	28	33	5	19	13	1	0	43	4	9	33	46	9	11	38	43	14	36	8	18	18	14	26	32	4	10	14	40	15	30	40	43	21	3	749
hsa-miR-95-3p	hsa-mir-95	10	18	42	33	14	7	32	0	0	28	2	4	12	43	9	17	34	17	20	45	1	13	12	31	11	44	5	16	11	24	32	18	33	86	11	5	740
hsa-miR-500a-3p	hsa-mir-500a	4	28	57	28	11	6	20	0	0	26	0	5	25	28	7	20	46	48	21	27	8	20	12	15	19	29	6	20	20	13	28	41	23	56	17	2	736
hsa-miR-145-3p	hsa-mir-145	9	37	29	48	12	16	20	0	0	25	4	5	40	82	14	23	42	37	20	26	7	17	9	17	22	20	2	11	4	27	49	11	19	13	4	4	725
hsa-miR-196b-5p	hsa-mir-196b	5	25	35	24	13	8	28	0	0	25	4	6	17	74	5	19	55	42	16	27	8	11	6	26	16	26	3	13	16	24	12	24	39	56	4	5	717
hsa-miR-320e	hsa-mir-320e	6	29	31	21	6	20	16	0	0	14	3	6	8	30	6	25	15	28	16	40	11	14	21	28	17	12	7	19	62	36	36	42	11	39	15	4	694
hsa-miR-221-5p	hsa-mir-221	5	17	43	38	13	14	19	0	0	40	2	3	17	48	16	15	31	36	15	30	2	15	13	16	9	19	8	8	8	23	19	41	51	65	6	2	707
hsa-miR-10395-3p	hsa-mir-10395	9	22	26	23	14	12	16	0	0	24	0	4	33	28	9	14	36	23	25	24	22	14	25	13	22	28	7	13	22	38	24	23	40	39	15	6	693
hsa-miR-1271-5p	hsa-mir-1271	2	19	36	27	8	12	11	0	0	19	0	10	14	42	3	25	42	37	20	46	4	13	12	14	20	30	2	18	18	29	25	31	31	64	6	6	696
hsa-miR-139-3p	hsa-mir-139	17	28	22	16	10	6	15	0	0	16	0	3	12	29	3	22	32	21	24	38	29	31	34	8	5	11	6	13	26	41	28	22	10	35	12	3	628
hsa-miR-15a-5p	hsa-mir-15a	5	17	38	34	8	14	9	0	0	39	1	10	26	45	8	13	23	41	26	20	5	11	17	19	1	19	4	7	21	21	13	43	19	52	5	4	638
hsa-miR-874-3p	hsa-mir-874	8	19	37	24	9	8	21	0	0	12	2	4	19	26	0	21	38	30	11	25	6	3	11	24	18	29	5	26	23	37	40	29	15	31	3	2	616
hsa-miR-141-3p	hsa-mir-141	6	21	33	32	15	12	14	0	0	19	2	7	15	31	10	13	14	60	11	24	4	19	20	16	8	28	3	20	11	18	22	21	31	54	6	10	630
hsa-miR-339-5p	hsa-mir-339	12	23	20	25	10	15	14	0	0	26	0	5	18	28	1	19	39	47	29	28	1	6	8	30	23	23	8	17	8	16	20	17	29	37	6	3	611
hsa-miR-4655-3p	hsa-mir-4655	13	15	32	16	6	19	9	0	1	11	0	7	26	32	5	30	30	36	22	25	1	4	14	10	7	16	4	6	28	36	24	27	8	44	21	4	589
hsa-miR-654-3p	hsa-mir-654	11	19	22	30	9	10	18	0	0	19	3	3	35	45	15	20	56	27	20	22	1	4	9	10	15	25	3	8	3	21	8	12	16	32	7	6	564
hsa-miR-664a-3p	hsa-mir-664a	5	15	41	25	10	10	28	0	0	25	0	5	14	27	6	10	23	27	20	25	0	2	5	12	8	33	2	10	6	24	14	34	32	42	6	5	551
hsa-miR-146b-5p	hsa-mir-146b	4	8	20	30	10	5	32	0	0	24	0	12	14	28	8	8	24	24	6	27	3	9	8	9	16	25	1	12	4	14	13	29	25	83	10	2	547
hsa-miR-331-3p	hsa-mir-331	4	16	24	28	11	10	8	0	0	24	1	11	10	22	8	7	21	27	16	39	1	2	1	20	23	31	5	17	3	14	24	38	14	56	4	6	546
hsa-miR-6510-3p	hsa-mir-6510	10	5	25	12	15	11	12	0	0	13	0	7	5	24	4	18	15	17	12	18	4	9	22	12	10	32	3	7	9	20	19	59	28	62	14	4	537
hsa-miR-210-5p	hsa-mir-210	16	13	19	9	12	7	12	0	0	16	0	6	5	14	2	10	5	24	11	32	1	9	9	4	11	23	9	22	10	33	23	35	22	59	23	0	506
hsa-miR-382-5p	hsa-mir-382	3	17	20	31	3	18	12	0	0	21	5	1	29	20	5	16	69	29	13	22	13	6	4	17	13	23	2	4	6	17	12	9	36	20	1	3	520
hsa-miR-2110	hsa-mir-2110	16	8	20	21	12	12	12	0	0	14	0	4	7	18	2	15	29	16	18	31	3	16	13	12	15	12	3	13	12	29	17	43	20	38	7	6	514
hsa-miR-328-3p	hsa-mir-328	12	9	20	19	16	8	10	0	0	17	1	1	8	17	3	10	18	16	19	32	5	7	6	6	13	22	4	16	7	38	32	23	13	62	15	4	509
hsa-miR-10396b-5p	hsa-mir-10396b	4	18	26	17	8	10	7	0	0	27	3	7	27	21	11	33	24	23	38	10	4	23	23	10	0	4	0	9	37	13	15	7	2	23	12	3	499
hsa-miR-223-3p	hsa-mir-223	1	14	24	18	4	12	18	0	0	16	1	4	15	49	11	16	26	25	6	22	0	0	1	19	10	27	3	13	8	12	23	21	28	35	0	2	484
hsa-miR-10396a-5p	hsa-mir-10396a	2	18	24	17	7	9	7	0	0	26	3	5	25	19	11	28	22	21	34	9	4	21	19	10	0	4	0	9	36	10	15	6	2	21	12	2	458
hsa-miR-708-5p	hsa-mir-708	4	3	21	14	5	7	18	0	0	23	0	3	10	31	4	5	10	20	10	18	1	12	6	13	2	25	6	9	6	28	21	23	31	50	6	3	448
hsa-miR-324-3p	hsa-mir-324	12	16	15	7	7	4	13	0	0	8	0	4	6	13	3	9	15	21	14	27	1	8	10	5	8	18	2	14	19	17	30	25	14	55	14	1	435
hsa-miR-128-3p	hsa-mir-128-1	5	21	32	20	7	9	16	0	0	18	3	4	22	24	8	16	23	27	5	18	0	5	10	7	4	14	1	6	7	20	14	24	14	34	6	1	445
hsa-miR-5701	hsa-mir-5701-1	6	16	22	17	3	7	20	0	0	15	2	2	9	34	13	11	22	16	14	29	0	1	3	20	15	15	1	8	6	8	15	23	22	30	2	7	434
hsa-miR-3162-3p	hsa-mir-3162	2	17	20	15	7	14	7	0	0	22	0	20	9	17	10	12	14	23	27	25	1	1	13	4	4	12	1	6	11	30	11	20	3	32	1	6	417
hsa-miR-487b-3p	hsa-mir-487b	8	12	17	19	5	12	10	1	0	13	0	2	13	30	3	20	50	15	14	10	5	9	6	11	7	16	1	5	5	15	19	8	20	22	13	5	421
hsa-miR-1908-5p	hsa-mir-1908	10	13	9	15	7	12	1	0	0	7	0	1	9	10	5	16	22	7	16	26	10	9	17	13	1	10	8	5	41	24	15	17	4	26	8	10	404
hsa-miR-10401-3p	hsa-mir-10401	11	5	25	18	13	8	6	0	0	10	1	3	6	12	1	12	6	21	7	35	5	7	14	7	3	20	2	5	10	16	16	26	12	48	10	9	410
hsa-miR-133a-3p	hsa-mir-133a-1	4	15	10	18	8	12	3	0	0	13	1	5	4	56	5	9	17	10	7	13	3	19	5	3	12	4	2	8	4	27	43	2	22	11	2	2	379
hsa-miR-3615	hsa-mir-3615	3	10	26	17	5	19	9	0	0	12	2	3	4	26	4	6	17	21	10	20	1	2	5	13	9	10	2	17	8	13	20	22	18	27	4	9	394
hsa-miR-93-3p	hsa-mir-93	9	8	21	20	8	2	8	0	1	9	0	3	16	19	2	7	11	17	12	15	5	11	8	7	6	13	3	9	6	19	16	30	9	37	13	2	382
hsa-miR-323a-3p	hsa-mir-323a	4	13	18	28	7	7	14	0	0	16	0	16	13	15	1	14	33	10	16	22	3	1	3	11	11	6	4	5	7	15	9	11	23	16	7	3	382
hsa-miR-4448	hsa-mir-4448	8	7	15	6	4	11	7	0	0	4	1	3	13	12	3	9	24	15	7	20	13	12	13	14	6	9	2	5	9	23	14	16	14	29	10	1	359
hsa-miR-877-5p	hsa-mir-877	6	16	21	5	3	8	8	0	0	10	0	4	6	11	0	12	5	9	9	34	4	12	12	12	6	14	4	17	17	14	23	16	7	32	6	7	370
hsa-miR-23b-5p	hsa-mir-23b	5	7	15	11	4	6	9	0	0	11	0	4	7	20	3	6	12	8	9	37	2	8	7	14	12	20	3	18	7	7	14	15	12	58	4	0	375
hsa-miR-660-5p	hsa-mir-660	4	18	16	32	3	15	5	0	0	25	0	4	14	23	1	9	22	21	19	7	2	7	9	3	6	12	0	5	6	16	5	14	14	24	8	0	369
hsa-miR-6836-3p	hsa-mir-6836	3	8	21	10	8	13	3	0	1	4	1	0	3	4	2	11	14	14	4	37	3	12	12	5	5	27	4	6	22	21	19	26	10	27	4	2	366
hsa-miR-17-5p	hsa-mir-17	4	13	15	17	4	3	9	0	0	12	1	6	5	30	4	7	11	25	6	11	0	1	9	8	6	26	2	7	7	15	12	14	23	41	2	5	361
hsa-miR-501-3p	hsa-mir-501	6	10	22	22	4	4	10	0	0	16	0	0	7	13	4	10	16	14	15	16	5	7	2	11	11	16	1	6	15	12	19	21	17	22	6	6	366
hsa-miR-425-3p	hsa-mir-425	10	14	25	7	6	2	6	0	0	7	1	1	8	15	2	13	7	17	18	13	7	14	10	8	10	5	1	16	12	12	9	28	19	21	7	1	352
hsa-miR-485-3p	hsa-mir-485	4	7	6	8	8	7	13	0	0	10	3	1	11	7	0	4	18	9	5	31	1	1	11	11	13	29	1	12	2	16	14	7	30	29	6	11	346
hsa-miR-4443	hsa-mir-4443	8	5	13	8	4	5	2	0	1	7	1	2	3	6	6	8	8	9	12	17	5	28	34	5	6	9	4	4	30	17	4	10	9	20	10	8	328
hsa-miR-34a-5p	hsa-mir-34a	6	9	17	23	10	6	13	0	0	8	1	2	3	22	0	9	6	18	10	18	2	7	4	7	9	12	4	12	4	14	16	15	11	24	8	2	332
hsa-miR-1915-3p	hsa-mir-1915	0	31	47	43	1	39	0	0	0	4	0	1	4	6	2	51	2	49	33	3	0	1	1	1	0	3	1	2	5	6	0	0	1	1	0	1	339
hsa-miR-485-5p	hsa-mir-485	4	10	13	18	1	7	5	0	0	10	1	0	23	15	3	8	34	10	11	10	4	3	7	6	10	23	2	10	1	18	10	10	13	12	9	6	327
hsa-miR-452-5p	hsa-mir-452	5	2	23	17	6	2	12	0	0	11	2	1	12	18	4	5	10	25	17	6	0	6	7	8	7	15	0	4	6	6	10	17	15	20	4	0	303
hsa-miR-330-3p	hsa-mir-330	2	7	31	8	3	5	7	1	0	8	0	1	7	16	1	12	16	24	10	18	2	6	9	7	8	5	3	8	6	11	7	13	11	12	2	1	288
hsa-miR-193a-3p	hsa-mir-193a	4	5	13	26	5	9	9	0	0	14	0	2	2	16	8	11	3	22	16	12	3	5	5	12	7	9	1	5	4	6	8	12	13	11	6	0	284
hsa-miR-378c	hsa-mir-378c	0	8	17	12	0	3	6	0	0	11	0	2	7	13	5	6	10	17	3	15	5	3	13	7	8	9	2	6	10	12	9	17	17	25	3	1	282
hsa-miR-345-5p	hsa-mir-345	6	13	17	18	11	3	7	0	0	10	0	1	11	10	5	14	11	9	14	10	3	9	3	12	14	6	3	4	6	5	6	8	7	21	4	1	282
hsa-miR-96-5p	hsa-mir-96	2	8	22	20	7	8	11	0	0	12	0	2	4	20	5	13	3	16	5	11	3	4	5	2	7	9	3	6	6	3	10	11	12	24	2	2	278
hsa-miR-619-5p	hsa-mir-619	1	7	14	8	5	4	12	0	0	20	0	4	9	17	3	12	9	10	9	10	6	6	11	3	1	7	3	6	18	13	9	4	4	23	3	4	275
hsa-miR-338-3p	hsa-mir-338	1	18	27	28	2	25	2	0	0	5	1	2	0	10	0	22	2	23	17	14	1	0	2	6	3	3	0	7	4	14	4	14	8	8	2	0	275
hsa-miR-92a-1-5p	hsa-mir-92a-1	5	0	12	9	2	4	10	0	0	4	1	0	4	10	0	10	9	19	3	18	0	4	2	5	10	21	1	16	9	7	24	19	9	26	0	1	274
hsa-miR-543	hsa-mir-543	3	6	11	11	4	3	5	0	0	9	1	1	7	11	3	9	26	17	7	18	0	3	3	10	7	13	1	13	5	7	2	10	17	19	7	5	274
hsa-miR-374b-5p	hsa-mir-374b	1	17	10	26	2	13	7	0	0	5	0	6	24	21	11	8	11	28	12	9	0	2	1	3	4	11	0	0	3	11	5	13	4	9	0	1	278
hsa-miR-4755-3p	hsa-mir-4755	2	9	25	36	1	18	5	0	0	14	0	1	15	10	3	13	5	43	12	0	0	1	3	1	2	7	0	0	2	0	2	11	9	11	5	4	270
hsa-miR-24-2-5p	hsa-mir-24-2	1	7	19	10	3	3	10	0	0	26	2	2	8	12	2	9	16	23	10	12	0	1	3	9	5	7	2	6	3	11	4	3	13	22	3	0	267
hsa-miR-30e-5p	hsa-mir-30e	4	6	16	14	12	6	8	0	0	12	0	2	5	14	1	6	6	17	7	7	3	4	7	8	3	16	0	2	8	9	10	12	10	16	2	3	256
hsa-miR-625-3p	hsa-mir-625	4	2	7	7	4	3	8	0	0	11	1	7	14	11	5	8	10	5	12	11	4	8	12	5	14	14	2	2	9	6	15	9	2	16	9	3	260
hsa-miR-17-3p	hsa-mir-17	3	6	18	4	5	3	5	0	0	3	0	0	9	12	3	2	6	16	7	14	4	11	12	4	6	10	2	5	5	11	4	17	5	27	9	0	248
hsa-miR-1249-3p	hsa-mir-1249	7	3	14	6	5	7	13	0	0	10	0	5	4	8	2	3	9	7	6	20	0	2	1	4	7	14	3	8	3	15	13	12	9	19	2	9	250
hsa-miR-615-3p	hsa-mir-615	0	10	8	8	8	6	9	0	0	6	0	0	4	19	3	5	11	13	8	17	3	5	2	4	6	15	3	11	2	10	19	10	14	12	4	2	257
hsa-miR-671-3p	hsa-mir-671	1	9	10	6	5	5	8	0	0	10	2	0	7	11	6	4	15	10	5	15	1	4	5	6	3	10	1	7	3	14	17	10	16	24	4	1	255
hsa-miR-432-5p	hsa-mir-432	3	13	17	9	2	6	1	0	0	6	0	0	7	8	2	3	15	14	12	10	4	3	8	3	8	6	7	7	6	14	5	7	19	18	4	7	254
hsa-miR-664a-5p	hsa-mir-664a	3	12	11	16	6	4	6	0	0	9	0	0	4	12	2	4	13	16	9	11	2	6	3	4	3	6	0	5	6	9	11	12	14	26	6	1	252
hsa-let-7d-3p	hsa-let-7d	5	5	8	8	5	1	6	0	0	1	0	0	6	9	2	10	11	8	6	13	5	3	9	7	5	12	3	12	7	11	12	12	5	26	5	2	240
hsa-miR-3651	hsa-mir-3651	3	3	10	9	5	4	8	0	0	5	0	4	6	13	4	3	15	10	3	22	1	4	8	10	8	13	3	3	8	14	7	6	9	15	2	7	245
hsa-miR-338-5p	hsa-mir-338	0	10	27	8	4	13	7	0	0	2	0	3	2	6	2	17	5	20	10	10	2	8	2	3	10	6	1	8	4	11	5	15	4	5	3	0	233
hsa-miR-27b-5p	hsa-mir-27b	4	5	10	16	3	0	7	0	0	8	0	3	4	22	2	9	11	10	7	14	1	3	3	8	4	11	2	2	5	10	11	7	13	20	0	1	236
hsa-miR-378a-5p	hsa-mir-378a	2	4	12	7	2	2	10	0	0	5	0	2	7	6	2	3	9	14	6	19	2	3	7	10	5	13	1	6	1	8	9	13	12	24	2	3	231
hsa-miR-132-5p	hsa-mir-132	2	4	10	8	5	8	2	0	0	8	1	2	10	18	2	6	15	13	4	8	1	3	0	12	6	9	0	12	3	11	5	8	10	18	0	2	226
hsa-miR-6075	hsa-mir-6075	4	15	29	13	3	21	2	0	0	3	0	2	4	8	0	27	2	19	20	3	2	4	6	0	4	5	1	0	2	6	5	5	4	8	2	0	229
hsa-miR-26b-3p	hsa-mir-26b	2	6	13	9	2	4	6	0	0	7	0	2	11	16	2	7	16	11	8	9	6	8	7	2	7	5	1	6	4	8	7	7	7	20	3	1	230
hsa-miR-576-5p	hsa-mir-576	1	7	7	4	1	3	7	0	0	3	0	0	10	15	1	9	5	15	4	13	2	6	4	9	3	11	0	2	2	5	12	19	27	16	3	2	228
hsa-miR-9901	hsa-mir-9901	3	7	15	15	2	7	2	1	0	15	0	6	9	13	2	4	18	5	8	8	3	4	7	7	3	5	1	5	9	7	11	6	7	10	4	1	230
hsa-miR-383-5p	hsa-mir-383	2	2	6	7	4	2	2	0	0	12	3	3	12	23	4	6	55	5	1	2	1	0	0	10	11	7	3	7	4	9	2	4	5	7	3	0	224
hsa-miR-663a	hsa-mir-663a	5	5	7	3	6	6	4	0	0	6	2	2	5	7	1	5	7	3	10	13	6	5	11	4	2	10	4	7	26	11	7	11	9	6	5	3	224
hsa-miR-642a-5p	hsa-mir-642a	1	5	13	13	4	7	9	0	0	9	0	0	3	9	1	6	0	14	5	12	0	2	3	8	5	7	2	8	4	11	13	19	3	25	3	1	225
hsa-miR-181a-3p	hsa-mir-181a-1	6	3	24	8	0	4	4	0	0	6	1	2	10	13	6	9	9	9	6	7	0	11	4	4	11	3	1	4	1	5	3	5	6	19	9	3	216
hsa-miR-20a-5p	hsa-mir-20a	2	1	15	6	3	5	6	0	0	11	0	1	6	18	2	0	4	11	3	8	0	6	8	6	2	20	3	3	4	5	6	11	9	26	2	5	218
hsa-miR-125a-3p	hsa-mir-125a	6	16	6	6	3	6	9	0	0	6	0	3	3	1	2	5	7	8	4	8	2	6	9	9	4	4	0	6	13	9	6	15	7	15	6	3	213
hsa-miR-6892-3p	hsa-mir-6892	7	3	5	6	3	4	4	0	0	4	0	5	7	8	2	5	6	3	3	15	2	3	5	4	5	8	4	3	6	5	7	19	10	30	10	3	214
hsa-miR-16-2-3p	hsa-mir-16-2	5	4	11	8	3	3	4	0	0	6	0	1	5	17	0	12	10	13	13	9	4	6	4	2	4	7	3	2	7	7	1	5	6	16	2	0	200
hsa-miR-429	hsa-mir-429	0	5	10	26	3	3	5	0	0	8	0	1	6	21	2	3	14	17	6	4	0	1	6	7	2	7	1	3	1	2	3	8	10	15	1	0	201
hsa-miR-941	hsa-mir-941-1	1	11	13	13	1	3	2	0	0	6	0	2	3	11	5	4	7	15	8	6	3	4	4	5	2	13	2	1	2	9	2	13	3	22	2	1	199
hsa-miR-99b-3p	hsa-mir-99b	3	7	13	12	0	1	4	0	0	11	0	0	6	15	2	9	14	13	5	9	1	1	4	12	2	11	1	1	0	12	7	3	4	10	5	1	199
hsa-miR-25-5p	hsa-mir-25	1	2	6	9	0	3	6	0	0	2	2	0	2	10	4	7	5	11	6	12	4	6	6	6	1	12	2	5	1	9	5	13	6	23	2	2	191
hsa-miR-27a-5p	hsa-mir-27a	6	8	10	4	0	4	17	0	0	10	0	1	6	15	0	8	6	7	5	10	1	4	3	2	8	11	0	3	2	2	3	12	3	15	3	1	190
hsa-miR-1285-5p	hsa-mir-1285-1	7	5	9	7	0	3	9	0	0	13	0	2	8	8	2	8	14	4	6	11	3	5	6	3	4	2	8	1	2	8	10	4	5	11	2	1	191
hsa-miR-31-5p	hsa-mir-31	2	3	11	8	7	1	6	0	0	5	0	0	2	7	2	9	6	4	3	4	4	6	1	14	3	3	2	6	46	3	6	4	4	5	2	1	190
hsa-miR-638	hsa-mir-638	5	4	7	5	4	4	5	0	0	7	0	0	10	11	3	6	21	2	2	12	0	3	10	6	0	4	4	1	7	7	5	6	5	7	3	0	176
hsa-miR-1281	hsa-mir-1281	5	4	12	7	7	2	3	1	0	5	0	4	5	7	2	5	11	3	3	14	1	1	5	4	5	7	5	5	5	12	10	3	1	14	4	1	183
hsa-miR-483-5p	hsa-mir-483	3	5	5	10	3	4	9	0	0	3	0	2	1	5	1	4	4	10	7	8	9	5	3	7	3	2	2	4	7	10	16	8	3	10	7	2	182
hsa-miR-125b-1-3p	hsa-mir-125b-1	2	12	9	9	5	3	0	0	0	2	2	1	4	5	1	2	13	6	1	18	4	3	6	6	2	4	0	2	11	4	11	7	6	12	2	1	176
hsa-miR-29b-3p	hsa-mir-29b-2	2	6	8	12	1	3	8	0	0	9	0	0	6	13	4	7	7	10	10	6	1	0	4	4	7	6	2	3	1	15	7	9	3	4	2	5	185
hsa-miR-629-5p	hsa-mir-629	1	8	12	11	1	2	6	0	0	7	3	0	6	11	0	7	9	9	5	5	1	2	1	9	2	10	2	5	3	5	11	6	10	12	1	0	183
hsa-miR-4449	hsa-mir-4449	3	7	3	3	2	2	1	0	0	2	0	2	7	6	3	7	2	10	2	9	0	2	9	8	5	9	1	4	22	6	8	13	2	9	3	3	175
hsa-miR-3605-3p	hsa-mir-3605	4	4	7	4	1	3	8	0	0	3	0	1	5	6	2	8	8	6	1	13	4	2	3	3	4	9	3	4	4	10	5	8	11	19	3	1	177
hsa-miR-769-5p	hsa-mir-769	1	5	7	12	3	5	10	0	0	6	0	2	9	17	0	8	8	9	3	5	0	0	0	4	5	4	1	9	0	13	6	8	3	15	2	0	180
hsa-miR-181c-5p	hsa-mir-181c	1	2	4	6	4	4	2	0	0	11	3	1	6	10	3	2	5	25	6	7	5	3	3	6	8	5	0	6	3	3	9	7	4	9	1	0	174
hsa-miR-362-5p	hsa-mir-362	1	4	14	13	2	2	8	0	0	9	0	2	5	8	2	5	7	5	5	9	2	1	3	2	3	9	0	2	3	4	8	9	7	15	5	1	175
hsa-miR-324-5p	hsa-mir-324	2	3	8	8	4	4	3	0	0	5	3	0	2	7	1	8	6	10	9	11	1	7	3	2	3	9	0	7	2	3	4	13	4	10	3	4	169
hsa-miR-3609	hsa-mir-3609	2	2	2	5	1	4	2	0	0	7	2	0	15	12	1	6	21	3	5	8	3	0	2	5	5	7	1	0	9	8	5	7	3	13	2	1	169
hsa-miR-363-3p	hsa-mir-363	0	10	11	9	1	7	4	0	0	4	0	1	4	3	1	8	9	13	10	7	1	0	5	2	6	8	0	0	12	5	7	8	4	2	2	0	164
hsa-miR-130b-5p	hsa-mir-130b	1	7	5	4	3	3	4	0	0	2	0	1	1	11	0	1	8	6	6	2	5	5	5	3	2	8	0	1	10	4	7	7	9	24	5	3	163
hsa-let-7a-3p	hsa-let-7a-1	1	2	6	7	0	6	4	0	0	11	3	4	4	17	1	5	10	10	3	1	0	4	5	5	3	7	1	0	1	3	5	8	10	16	2	0	165
hsa-miR-1180-3p	hsa-mir-1180	2	3	11	9	1	2	5	0	0	5	0	0	3	5	2	6	3	6	4	16	2	2	3	3	2	8	1	2	4	8	4	10	5	17	4	2	160
hsa-miR-433-3p	hsa-mir-433	3	7	4	6	4	3	5	0	0	4	0	2	2	6	0	9	8	6	3	13	0	4	3	5	9	6	1	5	1	7	5	3	11	11	4	0	160
hsa-miR-18a-3p	hsa-mir-18a	2	4	5	3	2	1	10	0	0	5	0	0	2	1	0	5	7	8	6	10	3	6	11	5	1	6	1	6	1	3	8	5	10	10	7	1	155
hsa-miR-658	hsa-mir-658	1	9	5	12	0	8	3	0	0	2	0	2	3	2	0	10	3	4	12	5	7	7	7	5	7	4	2	2	5	6	3	9	3	9	2	1	160
hsa-miR-1469	hsa-mir-1469	1	5	8	6	1	5	1	0	0	5	0	2	4	6	0	3	1	6	4	1	2	2	9	8	23	0	21	1	5	3	9	7	5	2	3	1	160
hsa-miR-214-5p	hsa-mir-214	6	1	9	5	1	1	7	0	0	3	0	0	4	11	1	7	12	6	4	9	0	0	2	4	5	6	3	5	1	3	12	3	5	17	2	3	158
hsa-miR-224-3p	hsa-mir-224	2	2	12	7	0	6	7	0	0	9	1	1	0	7	3	5	3	11	1	15	0	1	3	2	4	6	0	1	0	3	7	9	3	23	2	0	156
hsa-miR-1268a	hsa-mir-1268a	1	2	15	7	0	11	1	0	0	4	1	0	6	5	0	4	10	3	5	7	7	5	4	5	0	2	0	4	6	2	3	2	5	17	2	2	148
hsa-miR-1268b	hsa-mir-1268b	6	7	17	5	2	4	3	0	0	1	1	0	2	3	0	4	5	17	9	8	7	5	4	5	0	3	0	3	4	2	4	2	1	9	2	2	147
hsa-miR-320a-5p	hsa-mir-320a	7	6	2	8	2	5	0	0	0	4	1	1	2	5	1	9	7	5	7	11	2	1	4	8	5	4	1	0	6	6	4	5	2	11	5	3	150
hsa-miR-4634	hsa-mir-4634	4	5	7	6	5	3	2	0	0	4	1	1	6	6	1	0	7	6	1	5	1	7	7	5	3	6	5	3	8	7	2	4	0	11	2	4	145
hsa-miR-30b-3p	hsa-mir-30b	4	2	9	12	0	4	10	0	0	3	0	0	2	8	2	2	8	7	8	4	1	2	2	10	1	6	0	4	1	7	4	10	4	11	0	0	148
hsa-miR-378i	hsa-mir-378i	2	1	10	6	3	2	4	0	0	5	0	0	4	7	2	4	7	8	2	3	0	1	0	1	7	8	0	3	3	5	4	8	9	23	3	1	146
hsa-miR-148a-5p	hsa-mir-148a	0	5	8	5	1	0	7	0	0	1	0	2	6	13	0	3	12	5	6	9	3	3	0	6	3	3	2	5	0	6	7	9	8	6	2	0	146
hsa-miR-6511b-3p	hsa-mir-6511b-1	1	1	2	1	2	3	3	0	0	5	0	0	1	6	1	1	1	5	2	18	0	4	3	4	2	10	0	5	2	9	8	8	5	23	3	2	141
hsa-miR-23a-5p	hsa-mir-23a	1	1	2	6	2	4	4	0	0	3	0	1	1	0	1	4	8	5	5	3	0	2	1	6	5	5	3	9	9	8	14	5	10	4	4	2	138
hsa-miR-339-3p	hsa-mir-339	1	4	12	8	4	4	5	1	0	2	2	0	1	11	2	4	12	9	5	5	2	1	0	7	1	4	2	1	7	3	5	1	1	10	1	0	138
hsa-miR-509-3p	hsa-mir-509-1	1	5	16	5	0	2	9	0	0	12	0	1	3	12	4	1	4	9	2	8	0	1	4	2	0	1	1	4	2	3	1	5	7	11	3	0	139
hsa-miR-6511a-3p	hsa-mir-6511a-1	3	6	3	1	4	5	5	0	0	7	0	1	3	0	0	2	7	4	4	12	1	5	4	4	8	8	1	2	2	4	5	5	4	10	3	4	137
hsa-miR-885-5p	hsa-mir-885	4	5	2	4	0	2	4	0	0	8	0	0	4	7	4	1	2	14	5	6	2	2	2	3	4	5	1	7	1	6	5	6	4	12	5	2	139
hsa-miR-9985	hsa-mir-9985	4	4	5	4	2	6	3	0	0	5	0	4	4	1	0	1	3	9	3	3	6	5	9	1	1	9	1	2	3	7	8	3	4	15	3	2	140
hsa-miR-143-5p	hsa-mir-143	8	4	3	11	5	5	2	1	0	2	2	1	5	11	1	4	2	8	3	4	3	3	5	0	6	0	0	0	2	11	6	5	6	2	0	3	134
hsa-miR-6765-3p	hsa-mir-6765	0	6	11	2	1	1	4	0	0	1	1	5	11	11	0	11	6	10	4	3	0	3	3	4	7	1	1	2	0	2	2	3	2	9	2	2	131
hsa-miR-718	hsa-mir-718	5	2	5	7	1	9	3	0	0	8	0	4	4	5	0	0	6	4	5	8	0	2	4	4	6	2	3	1	0	4	7	5	1	7	3	4	129
hsa-miR-99a-3p	hsa-mir-99a	1	4	7	10	2	2	4	0	0	10	1	0	8	8	0	4	5	6	2	1	0	1	4	6	1	5	0	4	0	8	3	4	10	6	2	2	131
hsa-miR-504-5p	hsa-mir-504	2	7	3	1	5	3	1	0	0	7	1	1	1	7	1	3	9	4	2	14	0	5	1	1	2	3	0	3	3	8	8	6	5	8	5	0	130
hsa-miR-10401-5p	hsa-mir-10401	0	3	3	5	2	9	1	0	0	3	1	0	9	5	2	3	6	3	6	1	1	5	3	2	0	2	1	4	19	3	6	3	5	6	4	0	126
hsa-miR-6789-5p	hsa-mir-6789	2	6	4	5	4	10	2	0	0	1	0	2	3	3	0	2	4	4	3	4	0	1	7	1	2	3	0	1	2	6	13	3	1	3	24	2	128
hsa-miR-4485-5p	hsa-mir-4485	4	3	9	0	1	4	2	0	0	1	0	1	1	4	3	4	4	9	7	9	2	2	7	2	0	3	2	3	6	8	5	3	4	6	1	3	123
hsa-miR-1261	hsa-mir-1261	0	2	7	6	2	2	5	0	0	12	0	0	2	11	6	5	10	11	3	1	0	5	7	3	0	4	0	0	0	1	0	1	3	13	1	0	123
hsa-miR-369-5p	hsa-mir-369	1	5	10	4	0	1	0	0	0	5	0	3	12	11	3	3	16	3	4	5	0	2	0	1	2	5	3	0	2	7	3	1	0	9	3	2	126
hsa-miR-1291	hsa-mir-1291	0	7	3	1	0	1	3	0	0	10	0	10	7	9	4	4	14	6	6	2	0	4	5	0	3	4	1	1	3	1	4	3	3	1	4	0	124
hsa-miR-4301	hsa-mir-4301	0	0	4	5	0	1	0	0	0	4	0	8	5	6	3	3	11	6	4	9	0	1	3	3	2	4	2	0	8	2	8	4	1	7	3	3	120
hsa-miR-10394-3p	hsa-mir-10394	1	6	5	6	3	2	0	0	1	4	0	0	3	3	4	5	8	3	3	4	0	9	6	2	1	1	2	2	7	13	0	3	2	3	6	1	119
hsa-miR-12135	hsa-mir-12135	6	7	4	11	0	4	4	0	0	3	0	1	2	3	0	5	3	2	3	5	0	2	2	6	2	9	0	1	5	4	4	2	3	6	0	10	119
hsa-miR-185-5p	hsa-mir-185	0	4	4	6	1	5	2	0	0	2	0	0	3	5	3	3	7	7	2	3	1	1	2	2	5	7	0	2	0	10	1	4	8	15	2	1	118
hsa-miR-4687-5p	hsa-mir-4687	1	1	4	2	1	7	1	0	0	2	0	1	14	6	1	4	2	0	0	6	0	0	0	1	29	0	13	1	7	1	1	4	1	2	2	1	116
hsa-miR-424-3p	hsa-mir-424	1	2	3	11	0	2	3	0	0	4	0	0	6	2	0	9	4	7	10	9	1	5	2	0	3	6	0	3	1	1	3	6	3	4	2	0	113
hsa-miR-378d	hsa-mir-378d-2	0	5	6	7	0	0	2	0	0	4	0	0	3	2	1	1	3	7	2	10	3	2	8	7	5	2	1	0	5	1	2	6	5	8	2	1	111
hsa-miR-326	hsa-mir-326	1	3	0	3	0	2	0	0	0	5	0	2	6	1	0	3	5	12	3	6	0	3	2	2	7	4	1	3	6	3	9	3	2	4	0	3	104
hsa-miR-4521	hsa-mir-4521	0	1	3	1	3	0	3	0	0	3	0	0	2	2	1	0	3	5	0	6	0	4	4	3	0	8	0	3	3	8	9	8	5	7	2	5	102
hsa-let-7i-3p	hsa-let-7i	0	2	4	3	5	3	3	0	0	3	0	0	2	3	1	2	0	7	9	2	1	1	4	4	5	1	0	7	6	2	8	3	9	1	3	1	105
hsa-miR-195-3p	hsa-mir-195	1	5	0	4	2	2	1	0	0	0	2	1	6	14	0	0	7	4	2	6	1	1	5	1	1	3	0	2	1	3	5	6	1	10	4	2	103
hsa-miR-483-3p	hsa-mir-483	4	6	1	4	2	1	4	0	0	8	0	1	4	2	2	4	1	2	2	5	0	0	1	0	9	1	3	3	3	3	8	8	2	4	0	4	102
hsa-miR-4466	hsa-mir-4466	0	5	3	2	0	3	1	0	0	3	0	1	0	3	1	5	2	3	2	5	0	7	7	2	0	5	3	4	7	9	0	5	1	7	4	1	101
hsa-miR-191-3p	hsa-mir-191	2	0	2	8	3	0	6	0	0	2	0	0	1	9	0	1	2	2	4	3	0	3	2	3	4	3	0	3	3	5	9	7	8	6	2	0	103
hsa-miR-365a-5p	hsa-mir-365a	3	1	3	4	2	3	1	0	0	2	0	0	2	3	1	4	5	2	2	8	1	3	1	1	1	8	2	5	1	3	4	2	5	8	1	2	94
hsa-miR-665	hsa-mir-665	1	5	1	4	1	2	4	0	0	3	0	1	6	9	0	5	7	5	1	0	1	3	3	3	3	0	2	4	8	2	4	2	4	2	4	0	100
hsa-miR-30c-1-3p	hsa-mir-30c-1	0	4	7	4	1	2	7	0	0	2	0	1	3	6	1	1	6	2	3	3	0	1	0	2	1	2	0	6	2	6	8	4	4	10	1	3	103
hsa-miR-5585-3p	hsa-mir-5585	1	5	6	0	0	0	1	0	0	4	0	4	5	6	0	7	6	2	4	6	0	0	2	3	1	9	0	2	4	8	0	1	2	4	1	2	96
hsa-miR-21-3p	hsa-mir-21	1	3	4	1	7	0	5	0	0	4	0	0	3	6	0	4	4	0	0	5	0	9	1	1	3	5	2	3	1	7	8	2	3	6	1	0	99
hsa-miR-22-5p	hsa-mir-22	2	2	0	9	1	2	3	0	0	4	0	0	1	11	2	4	4	8	2	5	0	2	2	4	0	2	1	3	2	2	3	7	4	7	1	0	100
hsa-miR-4284	hsa-mir-4284	2	4	3	9	0	2	1	0	0	2	0	2	4	4	4	6	8	4	2	3	2	1	4	2	4	1	0	2	5	3	6	2	3	2	0	1	98
hsa-miR-505-5p	hsa-mir-505	0	1	3	5	2	2	2	0	0	0	0	1	1	7	0	5	8	2	6	5	0	0	0	3	4	6	0	2	0	8	5	7	2	12	2	0	101
hsa-miR-410-3p	hsa-mir-410	1	6	4	2	0	2	6	0	0	5	0	0	5	2	1	2	15	2	1	3	0	0	1	2	0	5	0	5	0	9	5	1	3	11	0	0	99
hsa-miR-5010-5p	hsa-mir-5010	1	8	8	5	2	3	2	0	0	4	0	1	6	4	2	4	10	2	4	3	0	1	6	6	2	2	1	3	2	3	0	3	0	1	0	0	99
hsa-miR-625-5p	hsa-mir-625	1	2	3	3	2	2	3	0	0	0	0	0	8	6	1	0	4	6	4	6	1	2	1	6	2	3	1	3	0	1	2	7	4	11	0	1	96
hsa-miR-629-3p	hsa-mir-629	0	0	2	7	2	1	4	0	0	1	0	0	3	2	1	1	1	7	1	10	0	2	0	1	1	7	0	0	2	6	5	9	5	16	0	3	100
hsa-miR-134-5p	hsa-mir-134	5	3	3	2	3	2	2	0	0	4	2	0	2	2	8	4	13	4	3	2	1	2	0	1	3	1	0	4	3	4	4	3	2	4	0	3	99
hsa-miR-1273h-5p	hsa-mir-1273h	1	5	2	3	0	2	0	0	0	4	1	0	4	3	0	2	10	7	4	3	2	1	7	2	2	4	0	1	2	2	6	6	3	5	2	0	96
hsa-miR-766-3p	hsa-mir-766	2	5	4	4	2	0	1	0	0	2	0	1	2	2	4	2	5	4	1	5	0	0	3	1	2	7	0	2	3	4	9	3	1	12	3	0	96
hsa-miR-7847-3p	hsa-mir-7847	1	4	7	8	2	0	1	0	0	1	0	1	4	5	1	2	0	4	0	4	0	6	8	2	2	1	0	1	4	4	3	7	1	6	3	1	94
hsa-miR-92b-5p	hsa-mir-92b	4	1	4	0	1	1	3	0	0	1	0	0	2	2	0	0	0	3	2	9	1	2	0	3	0	5	2	8	2	5	5	4	5	14	2	1	92
hsa-miR-30c-2-3p	hsa-mir-30c-2	1	2	2	12	0	1	1	0	0	6	0	0	4	8	2	3	7	5	2	5	5	4	0	2	1	3	1	2	0	0	7	1	2	6	0	0	95
hsa-miR-376a-3p	hsa-mir-376a-1	5	3	3	6	0	1	1	0	0	4	0	2	4	9	0	0	9	0	3	2	0	0	5	5	3	6	0	1	0	6	2	4	5	4	2	1	96
hsa-miR-3976	hsa-mir-3976	3	2	2	0	1	2	3	0	0	2	0	0	0	1	0	1	0	2	3	12	1	3	1	5	2	4	0	1	5	4	0	3	3	10	5	3	84
hsa-miR-19a-3p	hsa-mir-19a	1	2	1	6	1	0	3	0	0	4	0	0	2	7	0	2	5	4	1	2	1	2	5	5	4	3	1	0	3	2	0	4	9	4	2	6	92
hsa-miR-664b-5p	hsa-mir-664b	0	11	3	1	1	2	2	0	0	3	0	1	2	5	0	1	6	4	5	3	2	3	3	2	0	5	0	4	3	5	3	3	0	5	2	2	92
hsa-miR-12114	hsa-mir-12114	1	3	3	0	1	7	1	0	0	2	0	1	5	6	0	3	5	5	8	6	1	3	3	1	2	7	1	0	3	1	4	4	0	4	2	0	93
hsa-miR-200a-5p	hsa-mir-200a	0	2	4	2	0	0	5	0	0	7	0	0	2	5	1	2	6	7	2	4	1	2	2	1	1	7	0	4	1	2	2	1	9	10	1	0	93
hsa-miR-1468-5p	hsa-mir-1468	2	2	5	3	1	2	4	0	0	4	0	1	2	4	2	2	9	9	2	7	1	2	2	0	1	0	2	3	0	4	2	4	3	3	2	2	92
hsa-miR-4467	hsa-mir-4467	1	11	5	3	7	2	7	0	0	2	0	2	0	0	1	2	0	6	4	6	2	3	2	2	1	0	2	6	6	0	2	0	0	2	0	1	88
hsa-miR-494-3p	hsa-mir-494	1	1	3	5	1	4	3	0	0	5	0	2	1	5	2	3	5	2	2	6	1	0	2	1	0	3	0	2	2	4	5	2	5	7	0	1	86
hsa-miR-299-5p	hsa-mir-299	0	2	3	5	3	2	3	0	0	5	0	0	3	8	1	5	9	1	3	1	0	0	2	4	1	1	0	2	2	5	1	1	2	3	3	2	83
hsa-miR-589-5p	hsa-mir-589	1	2	3	5	0	0	1	0	0	3	0	1	1	4	3	1	9	6	2	4	4	3	2	1	2	2	0	5	2	4	2	2	2	4	3	1	85
hsa-miR-146b-3p	hsa-mir-146b	2	4	1	2	3	0	6	0	0	2	0	0	1	1	0	0	4	3	2	5	1	0	1	3	6	0	0	2	2	6	5	3	1	13	1	1	81
hsa-miR-6516-3p	hsa-mir-6516	0	8	0	2	0	6	4	0	0	3	0	0	1	7	4	2	1	3	1	8	0	0	2	3	6	8	0	0	0	1	2	0	5	3	0	4	84
hsa-miR-3142	hsa-mir-3142	2	2	3	6	0	3	1	0	0	1	0	1	1	5	3	4	6	5	3	2	0	1	0	1	3	3	0	1	0	7	2	4	5	3	0	4	82
hsa-let-7e-3p	hsa-let-7e	1	3	4	3	1	0	0	0	0	1	0	1	0	5	1	2	6	6	2	7	0	2	1	3	5	2	0	3	0	1	1	1	4	9	2	0	77
hsa-miR-6088	hsa-mir-6088	0	1	2	2	1	4	2	0	0	2	0	0	0	2	0	3	1	4	6	6	2	2	5	1	0	0	2	1	5	2	0	7	2	7	2	0	74
hsa-miR-411-5p	hsa-mir-411	1	3	2	4	0	1	0	0	0	4	1	0	5	6	1	4	11	5	1	4	0	0	0	2	1	3	0	3	2	11	0	1	1	0	0	1	78
hsa-miR-584-5p	hsa-mir-584	4	1	5	4	0	2	1	0	0	5	0	0	3	4	0	3	1	3	0	5	2	5	1	1	1	1	0	4	4	0	2	0	6	7	2	1	78
hsa-miR-130b-3p	hsa-mir-130b	2	1	9	4	3	1	3	0	0	4	0	1	0	6	1	2	4	3	1	4	0	1	3	1	2	2	0	0	1	2	1	5	2	4	3	0	76
hsa-miR-365b-5p	hsa-mir-365b	1	0	1	2	3	2	2	0	0	2	0	0	1	3	0	0	7	0	1	2	0	3	1	2	1	5	2	5	2	0	3	8	3	11	1	1	75
hsa-miR-192-5p	hsa-mir-192	0	0	4	8	2	1	0	0	0	6	1	0	3	3	0	3	2	7	5	2	0	0	1	0	3	3	0	2	2	3	3	5	2	2	1	0	74
hsa-miR-3648	hsa-mir-3648-1	0	2	2	2	0	2	0	0	0	1	0	1	2	2	0	3	3	7	3	4	4	4	1	1	0	2	0	2	6	3	1	4	1	7	3	1	74
hsa-miR-1301-3p	hsa-mir-1301	1	2	1	4	1	1	0	0	0	2	0	0	1	1	0	1	3	2	3	6	0	1	3	3	1	5	3	3	1	2	5	0	4	6	0	3	69
hsa-miR-29c-5p	hsa-mir-29c	0	0	2	6	3	1	5	0	0	5	0	1	1	5	2	2	1	6	1	4	0	0	0	4	0	6	1	0	0	1	2	2	4	4	0	2	71
hsa-miR-8069	hsa-mir-8069-1	3	2	5	3	0	3	1	0	0	0	0	1	4	2	0	3	3	7	0	1	0	0	5	0	0	1	1	4	3	1	1	6	1	1	5	3	70
hsa-miR-10a-3p	hsa-mir-10a	0	1	2	3	2	0	4	0	0	3	0	0	3	4	0	3	3	8	2	5	0	3	1	0	2	1	1	1	1	2	0	3	2	5	2	0	67
hsa-miR-1248	hsa-mir-1248	3	2	0	2	1	2	1	0	0	4	0	1	5	4	3	4	4	2	3	3	0	1	0	0	2	5	1	2	4	0	0	2	0	1	2	4	68
hsa-miR-1306-5p	hsa-mir-1306	3	0	6	1	1	0	3	0	0	2	0	0	2	3	2	3	1	6	1	3	0	0	0	1	0	4	0	3	0	4	2	7	2	6	0	0	66
hsa-miR-1296-5p	hsa-mir-1296	0	4	5	4	0	0	2	0	0	2	0	1	0	0	1	1	1	4	2	8	0	1	1	2	6	1	2	1	2	2	3	3	1	5	0	1	66
hsa-miR-323b-3p	hsa-mir-323b	1	1	4	10	1	1	1	0	0	2	0	2	3	2	1	1	3	1	3	2	1	1	1	3	0	3	1	1	2	4	2	2	4	2	0	0	66
hsa-miR-370-3p	hsa-mir-370	2	1	3	7	0	3	0	0	0	3	0	0	5	0	1	2	6	5	4	1	2	1	0	0	1	2	1	1	2	0	1	2	4	5	1	0	66
hsa-miR-212-3p	hsa-mir-212	2	4	3	1	1	4	3	0	0	0	1	1	1	2	2	2	3	3	2	3	0	0	0	1	3	4	1	2	1	4	2	1	2	3	0	1	63
hsa-miR-935	hsa-mir-935	3	0	2	1	2	8	2	0	0	1	0	0	3	1	0	2	1	3	0	2	0	1	0	4	6	3	3	2	0	0	5	2	5	3	0	0	65
hsa-miR-106b-5p	hsa-mir-106b	1	1	4	6	0	2	4	0	0	1	0	0	1	1	4	3	2	7	0	2	0	0	1	3	0	2	0	3	2	4	3	3	2	1	2	0	65
hsa-miR-874-5p	hsa-mir-874	2	1	2	1	1	0	3	0	0	5	1	0	1	0	0	2	4	4	3	4	0	3	2	2	1	6	0	1	0	5	1	3	3	2	0	1	64
hsa-miR-218-5p	hsa-mir-218-1	1	1	1	2	0	3	4	0	0	1	0	2	4	7	0	3	10	6	0	2	0	1	1	1	2	0	0	4	2	3	2	0	0	0	0	1	64
hsa-miR-550a-3p	hsa-mir-550a-1	1	2	8	1	0	1	1	0	0	1	0	0	5	6	0	1	3	3	0	3	0	1	2	1	0	1	1	2	1	2	0	5	6	6	0	0	64
hsa-miR-376c-3p	hsa-mir-376c	0	0	3	3	1	1	2	0	0	2	0	0	2	4	3	1	6	5	1	3	0	0	0	1	3	3	0	2	0	4	3	4	4	0	1	1	63
hsa-miR-6803-5p	hsa-mir-6803	0	5	5	4	1	3	0	0	0	0	0	0	1	1	0	3	2	7	2	4	1	1	1	1	2	1	2	0	2	4	2	2	0	3	0	1	61
hsa-miR-142-5p	hsa-mir-142	1	2	2	2	1	2	0	0	0	3	0	0	0	4	0	1	4	7	1	3	0	1	1	1	7	3	0	0	1	1	1	1	3	8	1	0	62
hsa-miR-4451	hsa-mir-4451	0	2	4	3	0	0	1	0	0	1	0	0	0	4	0	0	1	3	0	8	2	0	0	2	1	3	0	3	5	3	1	2	3	6	3	0	61
hsa-miR-770-5p	hsa-mir-770	0	3	5	2	1	1	0	0	0	1	0	0	4	2	4	3	4	0	4	0	0	0	2	1	3	3	0	1	5	3	4	2	1	1	0	1	61
hsa-miR-421	hsa-mir-421	0	1	7	6	1	0	3	0	0	4	0	3	4	5	0	0	4	2	1	3	0	1	1	0	0	2	0	0	0	0	1	4	1	6	1	0	61
hsa-miR-654-5p	hsa-mir-654	1	1	2	0	0	1	0	0	0	0	0	1	6	4	0	3	12	3	3	3	1	1	0	2	1	1	1	2	1	0	0	1	1	3	2	4	61
hsa-miR-181d-5p	hsa-mir-181d	4	4	1	7	1	1	2	0	0	2	0	2	0	1	2	1	2	2	0	2	0	0	1	1	3	1	0	1	0	3	3	1	4	5	0	2	59
hsa-miR-381-3p	hsa-mir-381	1	1	4	2	1	1	3	0	0	2	0	1	3	2	1	2	8	3	5	0	0	2	0	1	3	2	1	2	1	0	3	2	0	2	0	0	59
hsa-miR-149-3p	hsa-mir-149	1	1	2	3	1	1	2	0	0	2	0	0	2	1	0	1	4	6	1	5	1	2	2	0	0	3	1	1	2	0	1	3	3	2	3	0	57
hsa-miR-486-3p	hsa-mir-486-1	1	2	0	1	1	2	0	0	0	2	0	0	2	2	0	2	2	2	1	3	0	2	2	2	1	1	0	3	8	2	1	2	0	6	2	1	56
hsa-miR-5585-5p	hsa-mir-5585	0	2	3	0	1	0	1	0	0	3	0	0	3	0	0	2	3	9	2	1	2	2	4	2	1	0	0	0	3	5	3	1	2	1	1	0	57
hsa-miR-6805-3p	hsa-mir-6805	0	2	6	0	1	3	0	0	0	1	0	1	7	4	0	1	3	3	1	3	0	1	1	0	2	0	0	0	0	2	5	1	1	4	2	1	56
hsa-miR-940	hsa-mir-940	2	3	1	1	2	2	1	0	0	0	0	0	2	7	1	2	1	2	1	7	0	0	0	0	1	2	0	1	2	2	1	4	0	3	1	1	53
hsa-miR-24-1-5p	hsa-mir-24-1	0	0	4	1	0	2	1	0	0	1	0	0	0	4	1	1	1	3	2	4	0	0	1	1	4	4	1	3	3	2	1	4	2	4	1	0	56
hsa-miR-204-3p	hsa-mir-204	0	6	0	0	2	6	4	0	0	0	0	0	0	2	0	4	1	4	4	2	2	0	0	3	3	1	0	2	3	1	0	1	1	0	2	1	55
hsa-miR-4505	hsa-mir-4505	0	2	1	3	0	2	0	0	0	1	0	3	5	2	0	1	3	3	3	2	1	2	1	2	0	1	0	0	5	2	1	3	1	1	2	2	55
hsa-miR-7107-5p	hsa-mir-7107	1	0	2	1	2	1	2	0	0	0	0	0	4	0	0	1	0	1	6	1	0	1	5	0	0	4	1	2	2	6	5	1	0	1	1	0	51
hsa-miR-6503-5p	hsa-mir-6503	1	4	1	5	0	1	4	0	0	0	0	0	2	3	0	3	2	2	0	5	0	0	0	0	1	1	0	1	0	5	2	1	6	3	2	0	55
hsa-miR-9-5p	hsa-mir-9-1	0	1	1	10	0	2	0	1	0	5	0	0	1	6	0	5	3	2	4	0	0	0	0	0	3	0	0	1	2	1	0	0	3	2	0	2	55
hsa-miR-1304-3p	hsa-mir-1304	1	2	2	4	0	3	2	0	0	1	0	0	1	0	0	2	1	4	1	0	0	2	1	2	0	5	1	0	1	4	4	1	4	3	0	0	52
hsa-miR-500a-5p	hsa-mir-500a	1	4	3	4	0	1	0	0	0	1	0	0	2	1	4	1	0	4	2	0	0	0	0	1	6	0	0	1	0	5	5	4	3	1	0	0	54
hsa-miR-7706	hsa-mir-7706	4	1	1	4	0	0	1	0	0	4	0	0	1	1	0	1	2	1	1	3	0	1	1	2	1	5	0	1	0	5	3	2	1	3	2	0	52
hsa-miR-337-5p	hsa-mir-337	0	0	1	2	1	1	1	0	0	1	0	0	6	2	1	4	0	1	3	6	0	1	0	0	4	1	0	1	2	5	2	1	4	1	1	0	53
hsa-miR-542-3p	hsa-mir-542	1	0	1	4	0	0	0	0	0	1	0	0	0	2	0	1	3	1	1	3	4	2	2	1	1	1	0	0	3	1	5	5	3	0	2	2	50
hsa-miR-548h-3p	hsa-mir-548h-4	1	1	4	4	0	2	1	0	0	4	0	3	3	3	0	0	1	3	0	3	0	0	0	4	4	1	0	3	0	0	3	0	2	1	0	1	52
hsa-miR-548z	hsa-mir-548z	1	1	4	4	0	2	1	0	0	4	0	3	3	3	0	0	1	3	0	3	0	0	0	4	4	1	0	3	0	0	3	0	2	1	0	1	52
hsa-miR-6852-5p	hsa-mir-6852	0	0	4	1	0	2	3	0	0	0	0	0	0	1	2	2	1	0	1	3	0	1	7	0	0	3	0	0	5	2	1	4	4	2	0	1	50
hsa-miR-103a-2-5p	hsa-mir-103a-2	0	0	4	4	0	0	0	0	0	5	0	1	1	1	0	1	1	2	1	2	0	0	0	0	0	0	0	0	0	2	2	2	2	15	2	1	49
hsa-miR-409-5p	hsa-mir-409	0	3	2	2	3	0	2	0	0	4	0	0	2	5	0	0	7	0	1	1	0	0	0	2	0	1	0	1	1	3	0	1	4	4	0	1	50
hsa-miR-3135b	hsa-mir-3135b	0	0	0	4	0	2	0	0	0	2	0	0	0	6	0	1	3	0	6	2	0	1	3	0	0	0	0	3	4	3	2	1	1	1	3	0	48
hsa-miR-487a-5p	hsa-mir-487a	1	0	1	4	2	1	2	0	0	1	0	0	1	3	0	3	2	1	1	4	1	0	0	4	2	2	0	1	0	4	2	0	4	2	0	1	50
hsa-miR-628-3p	hsa-mir-628	0	0	1	6	0	0	1	0	0	1	0	2	1	8	1	3	3	3	4	1	0	0	0	0	0	0	1	2	2	2	1	1	4	1	0	1	50
hsa-miR-329-3p	hsa-mir-329-1	1	4	3	1	0	0	1	0	0	4	0	0	2	3	0	2	3	3	3	4	0	0	0	3	1	1	0	0	1	1	1	1	1	4	1	0	49
hsa-miR-598-3p	hsa-mir-598	0	3	6	2	1	0	0	0	0	0	0	0	3	4	0	1	3	2	5	1	0	0	2	1	0	1	0	1	0	1	1	1	1	4	2	0	46
hsa-miR-1843	hsa-mir-1843	0	2	0	3	1	3	0	0	0	2	0	0	3	0	1	0	2	2	2	2	1	2	0	2	2	1	1	2	3	0	3	0	1	5	0	0	46
hsa-miR-379-5p	hsa-mir-379	0	0	2	3	0	4	2	0	0	2	1	1	0	6	0	1	5	1	3	1	1	2	4	1	3	2	0	0	0	0	0	1	1	0	0	1	48
hsa-miR-1247-3p	hsa-mir-1247	1	2	2	3	1	0	3	0	0	2	0	0	0	4	1	0	3	1	0	3	0	1	0	1	5	0	0	3	0	3	0	1	1	3	1	2	47
hsa-miR-5787	hsa-mir-5787	0	2	3	4	1	0	1	0	0	1	0	1	1	2	0	1	2	5	3	0	1	1	0	1	1	1	0	0	5	3	1	1	0	2	0	1	45
hsa-miR-183-3p	hsa-mir-183	0	0	6	1	0	1	3	0	0	1	0	1	0	1	1	2	3	2	2	3	0	1	1	2	2	0	0	1	0	0	0	5	2	5	0	0	46
hsa-miR-942-5p	hsa-mir-942	1	1	1	1	2	1	3	0	0	2	0	0	0	3	0	2	2	0	1	3	0	2	2	1	0	0	0	0	1	2	2	4	3	5	0	1	46
hsa-miR-9899	hsa-mir-9899	0	1	2	1	0	3	0	0	0	0	0	0	4	3	0	0	2	1	1	5	0	0	1	1	0	3	0	1	1	1	1	4	0	5	0	3	44
hsa-miR-23c	hsa-mir-23c	0	0	1	3	0	0	3	0	0	3	0	0	2	3	0	1	0	4	1	2	0	1	1	1	0	0	0	2	0	1	1	7	1	5	1	0	44
hsa-miR-5684	hsa-mir-5684	0	0	4	4	2	0	1	0	0	0	1	1	2	0	0	1	1	5	3	3	1	2	0	1	0	3	0	0	1	1	2	2	0	2	2	0	45
hsa-miR-1973	hsa-mir-1973	0	0	2	3	1	0	1	0	0	0	0	0	1	0	0	0	0	7	1	6	3	4	1	1	1	0	0	0	2	5	1	1	0	1	0	1	43
hsa-miR-3141	hsa-mir-3141	0	0	4	2	0	3	0	0	0	0	0	0	0	1	0	1	0	4	4	1	0	5	2	1	0	1	0	2	2	0	1	1	1	0	1	2	39
hsa-miR-500b-5p	hsa-mir-500b	0	2	3	4	0	1	0	0	0	1	0	0	2	1	4	0	0	4	2	0	0	0	0	1	4	0	0	1	0	4	4	2	3	1	0	0	44
hsa-miR-6803-3p	hsa-mir-6803	2	1	1	1	0	4	4	0	0	2	0	0	0	0	0	0	2	4	1	0	0	0	0	2	2	2	0	2	1	2	2	2	0	5	0	0	42
hsa-miR-2116-3p	hsa-mir-2116	0	0	1	2	2	1	0	0	0	2	0	0	2	4	0	1	3	1	0	0	0	1	1	3	3	0	1	1	0	3	1	2	1	7	0	0	43
hsa-miR-29b-2-5p	hsa-mir-29b-2	0	3	0	2	0	0	2	0	0	2	0	0	1	4	0	4	2	0	2	2	0	0	1	2	0	2	1	0	0	0	0	2	3	6	1	0	42
hsa-miR-411-3p	hsa-mir-411	0	0	0	4	0	1	3	1	0	0	0	0	0	4	2	1	7	3	0	3	1	4	0	0	0	1	0	0	0	0	1	1	4	2	0	0	43
hsa-miR-340-3p	hsa-mir-340	0	2	5	4	0	0	2	0	0	1	0	1	1	4	0	1	2	4	0	1	0	1	0	1	1	2	0	0	0	1	2	0	2	2	1	0	41
hsa-miR-3934-5p	hsa-mir-3934	0	0	5	1	1	2	0	0	0	0	1	0	2	5	0	0	2	4	1	0	0	0	2	2	1	1	0	0	1	4	3	1	0	1	0	1	41
hsa-miR-4324	hsa-mir-4324	0	1	3	2	0	0	2	0	0	3	0	0	3	2	0	2	5	0	1	1	0	1	0	2	2	4	0	2	0	0	2	0	1	2	0	1	42
hsa-miR-489-3p	hsa-mir-489	0	2	0	2	0	1	0	0	0	3	0	1	2	4	0	1	8	2	0	0	0	0	3	1	1	1	0	2	3	0	1	0	1	3	0	0	42
hsa-miR-642a-3p	hsa-mir-642a	0	1	3	2	0	0	0	0	0	1	0	0	2	4	0	1	1	4	4	4	0	0	0	3	0	0	0	2	2	0	0	1	1	3	2	1	42
hsa-miR-762	hsa-mir-762	0	1	1	4	2	1	1	0	0	0	0	2	1	0	0	3	1	1	4	1	0	3	0	1	0	2	1	1	0	5	1	0	0	3	1	0	41
hsa-miR-10396b-3p	hsa-mir-10396b	1	1	0	1	1	0	1	0	0	0	0	0	1	2	3	0	3	0	1	0	0	1	1	1	0	0	0	1	4	5	2	3	0	8	0	0	41
hsa-miR-8485	hsa-mir-8485	0	1	5	3	0	7	0	0	0	0	0	0	1	2	0	0	6	0	1	1	0	3	1	1	2	0	0	0	3	2	0	0	0	0	0	2	41
hsa-miR-1292-5p	hsa-mir-1292	0	0	1	1	1	1	1	0	0	2	0	0	1	3	0	1	0	0	0	3	0	0	1	0	2	2	0	1	0	3	0	3	4	4	0	1	36
hsa-miR-203a-5p	hsa-mir-203a	0	1	2	0	0	0	1	0	0	2	0	3	4	0	0	1	0	5	2	1	0	0	1	1	2	5	1	0	0	1	0	0	0	7	0	0	40
hsa-miR-493-5p	hsa-mir-493	0	1	1	1	1	0	4	0	0	2	0	0	1	1	1	1	1	0	0	1	1	1	1	3	2	0	0	1	3	1	1	2	0	4	2	0	38
hsa-miR-6513-3p	hsa-mir-6513	1	0	2	1	1	0	2	0	0	2	0	0	4	3	0	2	2	1	1	1	0	0	0	1	1	1	0	1	0	0	0	5	3	4	0	1	40
hsa-miR-7-1-3p	hsa-mir-7-1	0	3	1	5	0	0	0	0	0	0	0	0	0	3	1	1	0	2	3	2	1	0	0	4	0	0	0	1	1	2	0	7	0	3	0	0	40
hsa-miR-1285-3p	hsa-mir-1285-2	0	3	2	7	0	2	0	0	0	0	0	0	0	0	2	1	3	3	0	0	1	1	1	0	0	0	0	0	1	0	2	1	0	8	0	0	38
hsa-miR-1287-5p	hsa-mir-1287	0	6	2	2	1	1	0	0	0	4	0	0	2	1	0	1	2	1	0	5	0	1	0	0	0	1	0	0	0	2	1	0	1	4	0	0	38
hsa-miR-513c-5p	hsa-mir-513c	1	1	3	2	3	0	0	0	0	8	1	0	1	4	0	2	0	2	0	1	1	0	1	0	0	0	0	0	0	1	4	1	1	1	0	0	39
hsa-miR-140-5p	hsa-mir-140	0	2	3	2	2	2	1	0	0	0	0	0	1	2	0	4	4	6	2	1	0	0	0	0	0	0	0	0	1	0	0	2	0	1	0	2	38
hsa-miR-4728-3p	hsa-mir-4728	0	1	2	2	1	1	0	0	0	3	0	0	1	4	0	1	1	0	0	0	1	2	1	0	0	0	0	1	2	3	1	2	2	3	2	0	37
hsa-miR-501-5p	hsa-mir-501	0	0	0	2	0	0	1	0	0	0	0	0	1	1	1	0	3	3	0	2	0	1	1	0	1	4	0	0	0	2	4	2	4	4	0	1	38
hsa-miR-212-5p	hsa-mir-212	0	2	3	2	2	1	1	0	0	1	0	1	2	1	0	0	1	5	2	0	0	0	0	0	2	1	0	0	0	0	3	2	3	0	0	0	35
hsa-miR-4484	hsa-mir-4484	1	2	0	1	1	0	1	0	0	2	0	0	0	0	0	0	2	0	0	2	1	2	0	0	0	0	0	1	5	3	3	3	3	1	1	0	35
hsa-miR-4510	hsa-mir-4510	0	0	2	2	2	0	2	0	0	1	0	0	0	4	0	2	2	2	1	2	0	0	0	0	0	4	0	0	1	1	0	3	1	2	2	0	36
hsa-miR-455-5p	hsa-mir-455	0	3	5	0	2	3	0	0	0	3	0	1	0	0	1	0	1	3	1	1	1	0	2	1	3	2	1	0	0	0	0	0	1	0	1	1	37
hsa-miR-6797-5p	hsa-mir-6797	0	0	0	0	1	0	2	0	0	1	0	3	0	0	1	1	6	1	0	6	0	0	0	3	0	0	1	0	0	3	0	0	5	1	1	1	37
hsa-miR-6836-5p	hsa-mir-6836	1	1	2	2	0	2	1	0	0	2	0	0	1	0	0	0	5	4	0	2	0	2	2	0	0	0	0	0	2	2	0	2	1	1	0	0	35
hsa-miR-4430	hsa-mir-4430	1	1	0	2	1	4	3	0	0	1	0	0	3	2	1	0	3	1	2	0	1	0	2	1	0	0	1	1	2	0	0	0	1	0	1	1	36
hsa-miR-4750-5p	hsa-mir-4750	0	1	1	0	0	1	4	0	0	2	0	0	1	0	1	0	2	0	1	2	0	0	1	1	2	3	0	1	5	2	0	1	0	2	0	0	34
hsa-miR-10b-3p	hsa-mir-10b	0	0	1	8	0	0	1	0	0	0	0	1	1	2	0	1	2	4	1	3	0	1	0	1	1	0	0	2	1	1	1	0	0	2	0	0	35
hsa-miR-150-3p	hsa-mir-150	1	3	3	0	0	1	4	0	0	2	0	0	1	1	0	1	1	2	1	0	0	1	1	0	1	0	0	2	1	1	1	3	0	3	0	0	35
hsa-miR-377-5p	hsa-mir-377	0	1	0	2	0	1	0	0	0	0	0	0	2	2	1	1	1	1	3	4	0	0	4	0	0	0	0	0	0	2	1	2	2	3	2	0	35
hsa-miR-4458	hsa-mir-4458	0	0	0	0	0	0	1	0	0	2	0	0	1	2	0	0	1	3	0	4	2	0	0	1	0	0	1	0	1	2	1	2	1	5	1	0	31
hsa-miR-454-5p	hsa-mir-454	0	2	1	7	1	1	1	0	0	0	0	0	0	1	2	1	3	0	2	0	1	1	0	0	0	0	0	0	0	0	0	2	2	5	0	0	33
hsa-miR-382-3p	hsa-mir-382	0	1	1	6	0	1	2	0	0	2	0	1	5	4	0	0	6	0	1	0	0	0	0	0	0	0	0	0	0	1	0	1	2	0	0	0	34
hsa-miR-511-5p	hsa-mir-511	0	0	3	1	0	1	1	0	0	2	0	0	1	3	0	1	4	1	0	5	0	0	1	0	0	4	0	1	0	0	1	0	2	2	0	0	34
hsa-miR-582-5p	hsa-mir-582	0	1	1	1	0	0	1	0	0	0	0	1	0	0	0	3	2	2	0	1	0	2	1	2	1	1	0	1	0	2	1	1	1	5	1	0	32
hsa-miR-1307-5p	hsa-mir-1307	1	2	0	0	0	1	2	0	0	0	0	0	2	1	0	1	1	3	0	2	0	0	0	5	0	2	0	0	4	0	2	0	1	0	3	0	33
hsa-miR-3173-5p	hsa-mir-3173	0	0	1	1	0	0	0	0	0	1	0	0	0	1	0	1	0	0	0	5	1	4	0	0	0	1	0	4	0	4	2	2	0	4	0	0	32
hsa-miR-454-3p	hsa-mir-454	1	1	2	0	0	0	1	0	0	2	0	1	1	1	0	0	1	2	2	3	0	0	2	3	0	0	1	1	1	0	0	4	0	3	0	0	33
hsa-miR-1303	hsa-mir-1303	0	2	2	0	0	0	1	0	0	2	0	0	2	1	0	0	0	3	1	1	1	0	0	0	0	4	0	1	2	3	0	1	1	2	1	0	31
hsa-miR-194-5p	hsa-mir-194-2	1	1	3	2	2	0	2	0	0	2	0	1	0	0	1	1	1	5	0	5	0	0	0	0	0	0	0	0	0	1	1	1	0	1	1	0	32
hsa-miR-29b-1-5p	hsa-mir-29b-1	0	1	1	0	0	3	0	0	0	0	0	0	0	0	1	0	2	1	1	0	0	0	0	3	2	5	0	0	0	4	3	0	1	4	0	0	32
hsa-miR-3940-5p	hsa-mir-3940	0	1	0	1	0	1	0	0	0	1	0	0	3	2	0	0	0	2	1	1	0	3	2	0	0	1	0	0	1	0	3	3	2	2	0	1	31
hsa-miR-664b-3p	hsa-mir-664b	0	2	1	5	2	0	0	0	0	1	0	0	1	3	1	1	1	1	0	1	0	0	0	0	1	1	0	2	0	1	3	1	1	1	0	1	32
hsa-miR-202-3p	hsa-mir-202	1	0	0	0	2	1	3	0	0	0	0	0	0	1	0	3	0	0	1	2	0	0	4	2	2	1	0	1	1	3	0	1	1	1	0	0	31
hsa-miR-4800-5p	hsa-mir-4800	0	0	1	2	0	0	2	0	0	0	0	0	0	0	0	2	5	3	0	4	0	2	2	1	0	0	0	0	0	1	1	2	0	2	0	0	30
hsa-miR-154-5p	hsa-mir-154	0	1	2	3	0	1	1	0	0	0	0	0	0	1	0	0	3	1	0	0	0	0	0	0	2	4	0	0	1	1	0	1	5	3	0	0	30
hsa-miR-34b-3p	hsa-mir-34b	0	0	2	2	1	0	0	0	0	0	0	0	0	1	0	1	0	6	2	4	0	0	0	0	3	1	0	1	2	0	2	0	0	1	0	0	29
hsa-miR-34c-3p	hsa-mir-34c	0	2	1	5	1	0	0	0	0	2	0	0	0	0	0	3	1	1	1	3	0	1	0	0	0	2	0	0	0	0	1	0	0	5	0	0	29
hsa-miR-3620-5p	hsa-mir-3620	0	0	2	1	0	2	1	0	0	0	0	1	0	0	0	2	2	0	4	1	1	1	0	1	0	1	0	0	1	1	5	1	0	1	0	1	30
hsa-miR-4632-3p	hsa-mir-4632	0	1	2	2	1	2	0	0	0	1	0	0	1	1	0	3	0	4	4	0	0	2	0	0	0	0	0	0	0	2	0	1	1	0	1	0	29
hsa-miR-5010-3p	hsa-mir-5010	0	1	1	0	0	1	1	0	0	2	0	0	1	1	1	1	2	5	0	2	1	0	0	0	0	6	0	1	0	1	1	0	1	0	0	0	30
hsa-miR-200c-5p	hsa-mir-200c	0	0	2	1	0	0	5	0	0	0	0	0	0	1	4	0	0	2	0	1	0	0	0	0	1	0	0	0	0	2	0	2	1	7	0	0	29
hsa-miR-3200-3p	hsa-mir-3200	0	0	0	3	1	0	1	0	0	1	0	0	0	2	0	1	0	3	1	2	0	1	1	1	0	0	0	1	0	3	1	2	4	0	0	0	29
hsa-miR-33b-3p	hsa-mir-33b	0	1	0	0	5	1	0	0	0	0	0	0	1	1	0	0	0	1	2	1	0	0	2	1	1	1	0	0	0	3	2	1	1	1	0	1	27
hsa-miR-663b	hsa-mir-663b	0	2	2	0	1	1	2	0	0	0	0	0	0	1	0	3	1	0	0	4	3	0	0	0	0	1	0	0	2	2	0	0	0	3	0	0	28
hsa-miR-15b-3p	hsa-mir-15b	0	1	4	0	0	1	0	0	0	1	0	0	1	0	0	0	1	3	4	7	0	0	0	0	0	1	1	1	0	0	1	0	0	0	1	0	28
hsa-miR-1972	hsa-mir-1972-1	0	1	1	4	0	0	1	0	0	1	0	0	0	0	0	1	2	3	1	0	2	0	0	1	0	1	0	0	0	4	0	0	0	3	0	0	26
hsa-miR-211-3p	hsa-mir-211	0	1	0	0	0	1	0	0	0	0	0	1	0	1	0	0	0	1	0	3	0	0	3	1	1	2	0	0	0	0	3	3	1	4	0	1	27
hsa-miR-3613-3p	hsa-mir-3613	0	1	1	1	0	0	0	0	0	1	1	1	1	3	2	0	1	2	1	2	0	0	0	1	0	4	0	2	0	1	0	0	0	1	0	1	28
hsa-miR-7110-5p	hsa-mir-7110	1	1	2	1	2	0	1	0	0	1	0	0	0	0	0	1	3	0	0	0	1	1	0	2	0	0	7	1	2	1	0	0	0	0	0	0	28
hsa-miR-760	hsa-mir-760	0	0	0	1	1	2	2	0	0	0	0	0	0	1	2	1	0	0	0	0	1	0	1	0	1	0	0	1	1	1	5	1	0	6	0	0	28
hsa-miR-921	hsa-mir-921	0	0	1	0	1	0	0	0	0	0	0	0	1	0	0	0	0	0	2	4	0	1	0	2	1	1	0	2	2	0	1	1	1	0	3	4	28
hsa-miR-136-3p	hsa-mir-136	1	4	0	2	0	0	0	0	0	4	0	0	3	1	1	0	3	2	1	1	1	0	0	0	1	1	0	0	0	0	0	0	1	0	0	0	27
hsa-miR-181c-3p	hsa-mir-181c	0	0	3	1	3	0	0	0	0	4	0	1	0	1	0	1	1	0	0	0	0	2	0	0	2	1	0	0	0	2	1	1	0	2	0	0	26
hsa-miR-508-3p	hsa-mir-508	0	1	2	2	0	0	2	0	0	2	0	1	1	5	0	1	0	2	0	0	0	1	0	1	3	0	0	1	0	0	0	1	0	1	0	0	27
hsa-miR-6073	hsa-mir-6073	1	2	0	1	0	1	0	0	0	1	0	0	0	3	0	0	6	2	4	2	0	0	1	1	0	0	0	0	0	0	1	0	0	1	0	0	27
hsa-miR-194-3p	hsa-mir-194-2	0	4	1	0	1	0	1	0	0	0	0	0	0	1	1	1	0	3	0	2	1	0	1	2	1	1	0	0	0	0	2	0	0	0	2	1	26
hsa-miR-3909	hsa-mir-3909	0	0	0	0	0	2	0	0	0	3	0	0	0	2	0	0	5	2	0	0	0	0	1	0	1	1	1	0	0	0	1	1	1	4	0	0	25
hsa-miR-6125	hsa-mir-6125	0	2	1	0	0	1	0	0	0	1	0	0	2	1	0	2	4	0	0	2	1	1	0	0	1	1	0	3	1	0	1	1	0	0	0	0	26
hsa-miR-6870-5p	hsa-mir-6870	0	1	1	1	0	1	0	0	0	2	0	0	0	1	0	0	2	1	0	0	4	1	2	0	0	0	0	1	1	1	1	1	0	1	2	0	25
hsa-miR-7851-3p	hsa-mir-7851	2	1	4	1	0	1	0	0	0	0	0	0	0	0	0	0	1	1	0	3	1	0	2	0	0	0	0	0	1	0	0	1	3	1	2	0	25
hsa-miR-885-3p	hsa-mir-885	0	0	3	1	0	0	0	0	0	0	0	0	0	2	0	1	1	0	5	0	0	0	3	0	0	0	0	0	0	1	0	3	2	3	0	0	25
hsa-miR-187-3p	hsa-mir-187	0	1	1	1	0	0	0	0	1	0	1	0	0	0	1	3	1	2	0	2	0	0	0	3	0	1	0	0	1	1	1	0	0	1	1	2	25
hsa-miR-340-5p	hsa-mir-340	0	0	0	3	0	0	0	0	0	0	0	0	2	3	0	0	2	0	1	1	1	0	0	0	1	1	0	1	0	1	2	2	2	1	0	1	25
hsa-miR-3659	hsa-mir-3659	0	2	2	0	0	2	1	0	0	1	0	0	0	0	1	0	2	1	0	0	0	1	2	2	0	0	0	0	0	1	0	3	0	3	1	0	25
hsa-miR-4281	hsa-mir-4281	0	1	2	0	0	3	0	0	0	1	0	0	0	3	0	0	1	1	0	1	0	0	1	0	0	0	0	0	3	3	1	0	0	1	1	0	23
hsa-miR-615-5p	hsa-mir-615	3	0	0	0	0	1	0	0	0	0	0	0	1	2	0	0	0	2	2	3	0	0	1	0	0	0	0	0	0	4	2	0	1	3	0	0	25
hsa-miR-671-5p	hsa-mir-671	2	0	1	0	0	0	2	0	0	1	0	0	0	5	2	0	0	1	1	0	0	0	0	1	0	0	0	0	0	0	1	3	0	2	1	0	23
hsa-miR-6756-5p	hsa-mir-6756	1	1	1	0	1	0	2	0	0	2	0	0	1	1	1	2	0	0	0	0	1	0	1	1	1	1	0	0	3	1	1	0	0	2	0	0	25
hsa-miR-8089	hsa-mir-8089	0	0	3	0	1	1	1	0	0	0	0	0	0	0	0	1	0	0	0	1	0	0	1	2	2	0	0	1	1	2	0	3	0	0	1	0	21
hsa-miR-11181-3p	hsa-mir-11181	0	0	0	1	1	1	0	0	0	3	0	0	1	2	0	0	0	2	3	1	0	0	1	1	0	0	0	0	2	0	1	1	0	1	0	1	23
hsa-miR-124-3p	hsa-mir-124-1	0	1	1	1	2	0	1	0	0	0	0	0	1	0	0	1	0	2	1	0	1	0	0	0	2	0	0	1	0	3	0	1	0	2	0	2	23
hsa-miR-4662a-5p	hsa-mir-4662a	0	0	0	0	1	1	0	0	0	1	0	0	2	4	0	1	5	0	4	1	0	0	0	0	0	1	0	0	0	0	1	0	1	1	0	0	24
hsa-miR-6769b-3p	hsa-mir-6769b	5	0	1	1	1	1	1	0	0	0	0	0	0	1	0	2	0	2	0	0	1	1	0	1	0	1	0	0	0	2	0	2	0	0	1	0	24
hsa-miR-1343-3p	hsa-mir-1343	0	1	0	0	0	0	1	0	0	2	0	0	0	4	0	0	0	1	2	0	0	0	0	1	1	2	1	2	0	2	1	1	0	1	0	0	23
hsa-miR-346	hsa-mir-346	0	0	1	0	0	1	3	0	0	1	0	0	1	3	0	0	0	0	1	1	0	1	0	1	1	2	0	0	0	1	2	1	0	1	1	0	23
hsa-miR-1270	hsa-mir-1270	0	4	1	0	0	1	0	0	0	1	0	0	1	0	0	1	0	0	0	1	0	0	2	0	0	0	1	0	0	1	0	2	0	5	1	0	22
hsa-miR-142-3p	hsa-mir-142	0	1	0	1	0	0	0	0	0	0	0	1	0	3	0	1	0	0	3	1	0	0	0	0	2	1	0	0	2	0	1	0	1	1	0	3	22
hsa-miR-205-3p	hsa-mir-205	1	1	0	2	0	0	0	0	0	0	0	2	0	1	0	0	1	1	0	0	0	0	0	0	1	3	0	0	0	0	1	1	1	2	1	1	20
hsa-miR-33a-5p	hsa-mir-33a	0	2	2	0	0	0	0	0	0	0	0	0	3	1	0	0	0	1	0	1	0	0	0	1	0	1	0	0	2	0	1	1	1	1	0	4	22
hsa-miR-374a-5p	hsa-mir-374a	0	0	3	2	0	0	1	0	0	0	0	0	0	3	0	1	1	1	2	0	0	0	0	0	0	2	0	0	0	0	0	2	3	0	1	0	22
hsa-miR-4423-5p	hsa-mir-4423	0	0	1	0	0	0	7	0	0	0	0	0	0	1	0	0	1	0	0	1	0	0	0	4	2	0	0	3	0	0	1	0	0	1	0	0	22
hsa-miR-5089-3p	hsa-mir-5089	3	1	2	1	0	0	1	0	0	3	0	0	0	2	0	0	0	1	1	1	0	1	0	1	1	0	0	0	0	0	1	1	0	1	0	0	22
hsa-miR-6867-5p	hsa-mir-6867	1	0	1	0	0	0	0	0	0	0	0	1	1	4	1	1	0	4	0	2	0	0	0	1	0	1	1	0	0	1	1	0	0	0	1	0	22
hsa-miR-129-5p	hsa-mir-129-2	0	0	1	1	0	0	0	0	0	0	0	0	0	1	0	0	0	1	1	1	1	0	0	0	0	0	0	1	0	0	2	1	4	3	0	1	19
hsa-miR-337-3p	hsa-mir-337	0	2	2	1	0	0	2	0	0	1	0	0	1	0	0	1	0	1	1	2	0	0	0	0	2	2	0	2	0	0	1	0	0	0	0	0	21
hsa-miR-3916	hsa-mir-3916	0	0	1	0	1	0	0	0	0	2	0	0	1	4	0	1	4	3	0	0	0	0	0	0	1	0	0	0	0	0	0	0	2	0	0	1	21
hsa-miR-4674	hsa-mir-4674	0	0	0	1	0	0	0	0	0	0	0	0	1	1	0	0	1	1	1	2	0	3	1	0	0	0	0	0	2	2	3	0	0	0	0	0	19
hsa-miR-616-5p	hsa-mir-616	0	0	1	0	0	0	0	0	0	1	0	0	0	1	0	1	3	3	1	1	0	1	0	0	0	1	0	1	1	1	1	1	1	1	0	0	21
hsa-miR-7108-5p	hsa-mir-7108	1	1	1	0	0	1	1	0	0	0	0	1	0	0	0	4	0	0	0	0	1	2	0	0	0	0	0	0	0	1	1	2	2	0	1	1	21
hsa-miR-944	hsa-mir-944	0	1	1	2	0	0	1	0	0	0	0	0	1	4	1	1	4	2	0	0	0	0	0	0	0	0	0	0	0	0	0	1	0	1	0	1	21
hsa-miR-106a-5p	hsa-mir-106a	2	0	0	2	0	0	1	0	0	0	0	0	0	0	1	0	0	1	0	1	0	0	0	1	0	3	0	1	1	2	0	0	0	3	0	1	20
hsa-miR-296-3p	hsa-mir-296	0	2	0	0	1	0	1	0	0	1	0	0	2	0	0	0	0	0	0	0	0	0	1	0	0	1	0	1	4	0	0	0	1	3	1	0	19
hsa-miR-3176	hsa-mir-3176	0	0	0	0	0	0	0	0	0	0	0	0	0	0	0	2	0	1	1	1	0	0	1	1	0	3	0	0	3	0	3	2	0	0	0	2	20
hsa-miR-335-5p	hsa-mir-335	0	0	1	0	0	0	0	0	0	1	0	0	0	1	0	1	2	0	0	0	0	0	0	0	0	2	0	0	1	0	1	1	1	6	0	2	20
hsa-miR-4326	hsa-mir-4326	0	0	0	0	0	0	0	0	0	0	0	0	0	0	0	0	3	0	0	3	0	0	1	0	0	1	0	0	1	1	3	0	1	3	1	0	18
hsa-miR-4429	hsa-mir-4429	0	0	2	1	0	0	1	0	0	1	0	0	0	1	0	0	1	0	0	3	0	0	1	0	0	2	0	0	0	1	4	0	1	0	0	0	19
hsa-miR-4710	hsa-mir-4710	0	1	0	0	1	0	0	0	0	1	0	0	0	2	0	0	0	0	0	1	2	0	3	2	0	0	0	2	1	0	0	1	0	1	1	0	19
hsa-miR-6734-5p	hsa-mir-6734	0	0	1	0	1	0	0	0	0	0	0	0	0	0	0	0	2	0	2	1	0	0	0	1	2	3	0	0	1	0	3	0	0	2	0	0	19
hsa-miR-6793-5p	hsa-mir-6793	1	0	1	0	0	2	0	0	0	0	0	0	1	1	0	1	1	1	3	0	0	1	1	0	0	1	0	0	2	0	0	1	0	1	0	0	19
hsa-miR-765	hsa-mir-765	0	0	0	0	0	2	2	0	0	0	0	0	0	0	0	1	0	2	1	1	0	0	0	1	0	0	0	0	2	1	1	1	3	0	1	0	19
hsa-miR-10527-5p	hsa-mir-10527	0	1	0	0	0	0	2	0	0	0	0	0	1	2	0	0	0	1	0	5	0	1	1	1	1	0	0	1	0	0	1	0	0	1	0	0	19
hsa-miR-4291	hsa-mir-4291	1	0	0	3	0	0	0	0	0	1	0	0	0	1	0	2	1	1	0	0	0	0	1	1	1	0	0	0	0	1	1	0	4	0	0	0	19
hsa-miR-4317	hsa-mir-4317	0	0	0	0	0	0	2	0	0	0	0	0	0	0	0	1	0	1	0	0	0	2	1	0	0	4	0	0	0	1	2	3	1	1	0	0	19
hsa-miR-491-5p	hsa-mir-491	1	0	1	1	0	1	0	0	0	1	0	0	1	2	0	0	0	0	1	1	0	0	0	0	0	2	0	1	0	2	1	1	1	1	0	0	19
hsa-miR-506-3p	hsa-mir-506	0	0	0	0	1	0	2	0	0	2	0	0	1	2	0	0	0	3	0	0	0	1	0	0	1	0	0	0	0	0	0	0	0	6	0	0	19
hsa-miR-548aa	hsa-mir-548aa-1	0	0	1	1	0	0	0	0	0	1	0	0	5	1	1	0	0	1	0	0	1	0	0	0	0	0	0	0	0	1	2	0	1	2	1	0	19
hsa-miR-627-5p	hsa-mir-627	0	5	2	4	0	0	0	0	0	0	0	0	0	0	0	0	1	1	1	0	0	0	0	1	0	3	0	0	0	0	1	0	0	0	0	0	19
hsa-miR-6746-5p	hsa-mir-6746	0	1	1	0	0	0	0	0	0	1	0	1	1	0	0	1	1	1	1	0	0	2	0	1	1	0	1	0	1	1	0	0	0	1	1	0	18
hsa-miR-6756-3p	hsa-mir-6756	0	1	0	5	0	1	0	0	0	2	2	0	0	0	0	0	1	2	1	0	0	0	0	0	0	0	0	0	0	0	2	0	0	2	0	0	19
hsa-miR-127-5p	hsa-mir-127	0	1	0	1	0	0	2	0	0	0	0	0	1	2	0	4	2	0	0	0	0	0	0	0	0	0	0	0	0	1	2	0	1	0	1	0	18
hsa-miR-3154	hsa-mir-3154	0	0	0	3	1	1	1	0	0	0	0	0	1	1	0	0	0	1	0	1	0	2	1	2	0	1	0	0	0	1	0	0	0	1	0	0	18
hsa-miR-3679-5p	hsa-mir-3679	1	1	1	2	0	1	0	0	0	0	0	0	1	0	0	0	0	0	0	1	0	0	0	1	0	1	0	0	0	2	0	2	0	1	0	0	15
hsa-miR-4298	hsa-mir-4298	0	0	0	2	1	2	0	0	0	0	0	0	0	1	0	0	1	0	0	0	0	0	2	0	0	0	1	1	0	1	2	0	1	1	0	1	17
hsa-miR-4313	hsa-mir-4313	1	0	0	1	0	3	0	0	0	1	0	0	1	1	0	0	0	1	0	1	0	0	0	0	0	0	0	0	2	0	1	1	1	1	1	0	17
hsa-miR-6499-5p	hsa-mir-6499	2	0	2	1	1	0	2	0	0	0	0	0	0	1	1	0	1	0	0	2	0	1	0	1	1	1	0	0	0	0	0	0	1	0	0	0	18
hsa-miR-6726-3p	hsa-mir-6726	3	0	2	0	1	0	1	0	0	0	0	1	0	1	0	0	1	2	0	0	0	0	0	0	0	2	0	0	0	0	1	0	2	0	0	1	18
hsa-miR-6879-5p	hsa-mir-6879	1	1	0	0	0	0	0	0	0	0	0	0	0	0	0	2	1	0	3	2	0	2	2	0	0	0	0	1	1	2	0	0	0	0	0	0	18
hsa-let-7f-2-3p	hsa-let-7f-2	0	0	0	2	0	0	0	0	0	2	0	0	1	2	0	2	0	1	0	0	0	0	1	0	0	0	0	1	1	0	1	3	0	0	0	0	17
hsa-miR-1237-5p	hsa-mir-1237	0	1	0	1	0	1	0	0	0	0	0	0	1	0	1	3	0	0	0	0	0	0	3	1	0	0	0	0	1	1	0	0	0	1	0	1	16
hsa-miR-331-5p	hsa-mir-331	0	1	1	1	0	0	1	0	0	0	1	0	0	0	0	0	0	0	1	1	0	0	0	0	0	0	0	2	1	0	0	5	0	1	0	0	16
hsa-miR-378e	hsa-mir-378e	0	0	2	1	0	0	0	0	0	0	0	0	1	0	0	0	0	0	0	2	2	0	1	2	0	0	0	0	3	0	0	0	0	1	0	1	16
hsa-miR-378g	hsa-mir-378g	0	0	1	0	0	0	0	0	0	0	0	1	0	1	0	0	0	1	1	0	0	2	0	3	0	0	0	2	0	1	0	0	3	1	0	0	17
hsa-miR-379-3p	hsa-mir-379	0	0	1	1	0	1	0	0	0	1	0	0	1	0	1	0	1	0	1	1	1	0	0	1	0	1	0	0	1	1	0	1	0	2	0	0	17
hsa-miR-4669	hsa-mir-4669	0	0	1	1	0	2	0	0	0	1	0	0	1	0	0	0	0	0	0	0	0	0	0	7	1	0	0	0	2	0	0	0	0	0	0	0	16
hsa-miR-495-3p	hsa-mir-495	1	0	1	2	0	0	0	0	0	1	0	0	0	0	1	1	1	0	0	2	0	0	2	0	1	2	0	0	1	0	0	0	1	0	0	0	17
hsa-miR-548t-3p	hsa-mir-548t	0	0	1	1	0	0	0	0	0	1	0	0	4	1	1	0	0	0	0	0	1	0	0	0	0	0	0	0	0	1	2	0	1	2	1	0	17
hsa-miR-6511b-5p	hsa-mir-6511b-1	0	0	0	0	0	1	3	0	0	0	0	0	0	0	0	0	2	1	2	0	0	0	0	1	0	0	0	0	0	3	0	3	0	1	0	0	17
hsa-miR-6754-3p	hsa-mir-6754	0	0	1	1	0	0	0	0	0	0	0	0	0	1	0	0	1	0	0	1	0	0	0	0	1	2	0	0	0	1	0	3	3	2	0	0	17
hsa-miR-6773-5p	hsa-mir-6773	0	1	1	1	1	1	0	0	0	0	0	0	0	1	1	0	0	1	0	0	0	0	1	0	0	0	0	0	4	0	0	0	1	2	0	0	16
hsa-miR-3158-3p	hsa-mir-3158-1	0	0	2	0	2	0	1	0	0	0	0	0	0	0	1	0	0	0	0	0	0	0	1	0	0	1	1	1	0	1	1	0	0	3	0	0	15
hsa-miR-335-3p	hsa-mir-335	0	2	1	0	0	0	0	0	0	0	0	0	1	3	0	0	2	0	0	2	0	0	2	0	0	0	0	0	0	1	0	1	0	1	0	0	16
hsa-miR-509-3-5p	hsa-mir-509-3	0	0	1	1	1	0	2	0	0	0	0	0	1	2	0	1	0	4	1	0	0	0	0	0	0	0	0	1	0	0	0	0	0	0	0	0	15
hsa-miR-6124	hsa-mir-6124	0	0	0	0	0	4	1	0	0	0	0	0	0	0	0	2	1	0	1	0	0	0	0	0	0	0	1	1	3	0	1	0	0	0	0	0	15
hsa-miR-6716-3p	hsa-mir-6716	0	1	1	0	0	0	0	0	0	0	0	0	2	1	0	1	0	1	1	0	0	0	0	1	0	0	0	1	0	1	1	0	1	0	0	1	14
hsa-miR-6798-5p	hsa-mir-6798	0	0	1	3	0	0	0	0	0	0	0	0	1	1	1	2	2	0	1	0	0	1	0	0	0	0	0	2	0	1	0	0	0	0	0	0	16
hsa-miR-877-3p	hsa-mir-877	0	1	0	0	2	0	1	0	0	0	0	0	0	0	0	0	0	1	0	1	0	0	0	0	0	0	0	0	0	0	4	0	3	1	0	2	16
hsa-miR-887-3p	hsa-mir-887	0	0	1	0	0	0	0	0	0	0	0	0	0	1	0	1	1	1	0	2	0	1	0	0	0	2	0	0	1	0	0	0	1	1	0	2	15
hsa-miR-891a-5p	hsa-mir-891a	0	0	2	3	1	0	1	0	0	1	0	0	0	0	0	0	1	4	0	1	0	0	0	0	0	2	0	0	0	0	0	0	0	0	0	0	16
hsa-miR-10526-3p	hsa-mir-10526	0	1	1	0	0	0	0	0	0	0	0	0	0	1	0	0	0	0	1	0	0	3	1	1	1	0	0	0	2	1	0	0	1	1	0	0	15
hsa-miR-1226-3p	hsa-mir-1226	0	2	0	0	1	0	1	0	0	0	0	0	1	1	0	1	0	0	0	2	0	0	0	2	0	0	0	0	0	2	0	1	1	0	0	0	15
hsa-miR-1273c	hsa-mir-1273c	0	0	0	2	1	0	2	0	0	0	0	0	0	0	0	1	0	0	0	1	1	0	0	0	0	2	0	1	0	0	0	1	1	1	0	0	14
hsa-miR-1296-3p	hsa-mir-1296	0	0	0	1	1	0	0	0	0	0	0	1	0	0	0	1	0	0	0	1	1	0	1	1	0	0	0	0	0	2	3	0	1	0	0	1	15
hsa-miR-196a-3p	hsa-mir-196a-2	0	0	2	2	0	1	0	0	0	0	0	0	0	0	1	0	0	3	1	0	0	0	0	1	0	1	0	0	1	0	1	0	0	0	0	0	14
hsa-miR-3175	hsa-mir-3175	0	1	0	0	0	0	2	0	0	0	0	0	0	0	1	0	1	2	0	0	0	0	0	0	0	0	1	0	2	0	2	0	1	0	0	1	14
hsa-miR-3617-3p	hsa-mir-3617	0	0	3	0	0	1	0	0	0	0	0	0	0	0	0	0	0	1	3	3	0	0	0	0	0	1	0	0	2	0	0	1	0	0	0	0	15
hsa-miR-4739	hsa-mir-4739	0	0	0	0	0	0	1	0	0	0	0	0	0	1	0	3	0	1	3	0	1	1	0	0	0	0	0	1	0	0	0	2	0	1	0	0	15
hsa-miR-6131	hsa-mir-6131	0	1	1	0	0	1	1	0	0	2	0	0	0	0	0	0	1	0	0	1	0	1	1	0	0	0	0	0	2	2	0	1	0	0	0	0	15
hsa-miR-660-3p	hsa-mir-660	1	0	0	1	0	0	1	0	0	1	0	1	0	0	0	2	0	0	0	0	1	0	1	0	0	0	0	1	0	0	0	0	0	3	0	1	14
hsa-miR-138-5p	hsa-mir-138-1	0	0	1	0	0	0	0	0	0	0	0	0	1	0	0	0	0	2	0	0	0	2	0	0	0	3	0	1	0	0	1	1	1	1	0	0	14
hsa-miR-219a-1-3p	hsa-mir-219a-1	0	1	2	0	0	0	0	0	0	0	0	0	1	0	0	2	0	0	0	1	0	0	0	0	0	1	0	2	0	0	1	1	1	1	0	0	14
hsa-miR-3187-3p	hsa-mir-3187	1	0	0	0	0	0	1	0	0	0	0	0	0	0	0	0	1	0	0	1	0	0	0	0	0	2	1	1	1	2	0	0	3	0	0	0	14
hsa-miR-3605-5p	hsa-mir-3605	0	0	1	1	0	0	0	0	0	0	0	0	0	0	0	0	1	0	1	1	1	2	0	1	0	1	0	0	0	1	0	0	0	3	0	0	14
hsa-miR-378f	hsa-mir-378f	0	1	2	1	0	0	1	0	0	1	1	0	0	0	0	0	0	0	0	1	0	0	0	1	1	0	0	0	0	0	0	2	1	1	0	0	14
hsa-miR-4520-3p	hsa-mir-4520-1	0	1	1	0	0	0	1	0	0	2	0	3	1	0	0	0	0	0	0	1	1	0	0	0	0	0	0	0	0	1	0	1	1	0	0	0	14
hsa-miR-4763-3p	hsa-mir-4763	1	1	2	0	0	0	0	0	0	0	0	0	3	0	0	2	0	0	1	0	0	0	0	1	0	0	1	0	1	0	0	0	1	0	0	0	14
hsa-miR-548o-3p	hsa-mir-548o	0	0	0	1	0	0	0	0	0	0	0	0	0	1	0	0	0	0	2	0	0	0	1	0	2	0	0	0	0	2	0	0	0	4	0	0	13
hsa-miR-6786-5p	hsa-mir-6786	0	0	0	1	2	0	1	0	0	1	0	0	1	1	0	0	0	1	1	0	0	0	1	1	0	1	0	0	1	0	0	1	0	0	0	0	14
hsa-miR-6815-5p	hsa-mir-6815	0	0	0	0	0	0	0	0	0	0	0	0	1	0	0	1	0	0	0	1	0	0	0	2	1	1	3	0	0	0	0	2	0	1	0	1	14
hsa-miR-6845-3p	hsa-mir-6845	3	0	0	0	0	0	1	0	0	1	0	0	0	1	0	0	0	1	1	0	0	0	0	0	0	1	2	0	0	1	0	0	0	1	1	0	14
hsa-miR-769-3p	hsa-mir-769	1	0	1	1	0	0	0	0	0	0	1	1	0	0	0	0	1	0	1	1	0	1	0	1	0	0	0	0	1	1	1	0	0	1	0	0	14
hsa-miR-7845-5p	hsa-mir-7845	0	2	0	1	0	0	0	0	0	0	0	0	0	0	0	0	0	2	0	1	0	1	1	1	0	0	0	0	2	0	2	0	0	0	0	1	14
hsa-miR-101-5p	hsa-mir-101-1	0	0	0	1	0	0	0	0	0	3	0	0	0	0	0	0	1	1	0	0	0	2	0	0	0	1	0	0	0	0	0	0	0	3	0	1	13
hsa-miR-10392-5p	hsa-mir-10392	0	0	0	1	0	0	1	0	0	0	0	0	0	0	0	0	2	0	1	0	0	0	0	0	0	2	2	1	0	0	0	0	1	0	1	1	13
hsa-miR-10396a-3p	hsa-mir-10396a	0	1	0	0	1	0	1	0	0	0	0	0	1	0	1	0	2	0	1	0	0	1	0	0	0	0	0	0	0	1	1	0	0	2	0	0	13
hsa-miR-1207-5p	hsa-mir-1207	1	0	0	0	0	0	0	0	0	0	0	0	0	0	0	0	0	1	0	0	0	0	1	0	0	0	0	0	7	1	0	1	1	0	0	0	13
hsa-miR-1249-5p	hsa-mir-1249	0	0	0	0	0	1	0	0	0	1	0	0	3	2	0	1	0	1	0	1	0	0	0	0	0	0	0	0	0	0	0	1	0	0	0	2	13
hsa-miR-1293	hsa-mir-1293	0	0	1	0	1	0	1	0	0	0	0	0	0	0	0	0	0	0	0	2	0	0	0	0	0	1	0	0	1	0	1	0	0	0	0	2	10
hsa-miR-1295a	hsa-mir-1295a	0	0	0	0	2	0	2	0	0	1	0	0	1	0	0	0	1	2	0	1	0	0	0	0	0	1	0	0	0	0	1	0	0	0	1	0	13
hsa-miR-3127-5p	hsa-mir-3127	0	2	0	1	0	0	0	0	0	0	0	0	0	0	1	0	0	1	0	0	0	0	0	0	1	1	1	0	0	1	2	0	0	2	0	0	13
hsa-miR-3129-3p	hsa-mir-3129	0	0	0	0	1	0	1	0	0	0	1	0	2	3	0	0	0	0	0	0	0	0	1	0	0	1	0	0	1	0	0	0	0	0	0	1	12
hsa-miR-3130-3p	hsa-mir-3130-1	0	0	0	0	1	1	0	0	0	0	0	0	0	2	0	0	0	0	1	2	0	0	0	0	1	0	0	0	0	2	0	2	0	1	0	0	13
hsa-miR-3149	hsa-mir-3149	0	0	1	0	1	0	0	0	0	0	1	0	0	1	0	0	0	0	0	1	0	0	0	0	0	0	0	1	1	0	1	0	4	1	0	0	13
hsa-miR-369-3p	hsa-mir-369	0	0	1	0	0	1	0	0	0	2	0	1	2	0	0	0	1	1	1	1	0	0	0	1	0	1	0	0	0	0	0	0	0	0	0	0	13
hsa-miR-4322	hsa-mir-4322	1	0	0	1	0	2	0	0	0	0	0	2	0	1	0	0	2	0	0	1	0	0	0	0	0	0	0	0	0	0	1	1	1	0	0	0	13
hsa-miR-4667-5p	hsa-mir-4667	1	0	0	3	1	0	0	0	0	1	0	0	0	1	0	0	2	0	1	0	0	0	0	0	0	0	0	0	0	1	0	0	0	2	0	0	13
hsa-miR-4695-3p	hsa-mir-4695	0	1	1	0	0	0	1	0	0	0	0	0	1	0	0	2	0	1	2	0	0	0	0	0	0	0	0	0	0	0	1	2	0	0	0	0	12
hsa-miR-508-5p	hsa-mir-508	1	0	0	0	0	0	0	0	0	1	1	0	0	3	0	0	2	0	0	1	0	0	0	1	0	0	0	0	1	0	0	2	0	0	0	0	13
hsa-miR-513a-5p	hsa-mir-513a-1	0	0	2	0	0	0	2	0	0	0	0	0	0	1	0	0	0	0	0	2	0	0	1	1	0	0	0	0	0	0	1	0	1	2	0	0	13
hsa-miR-549a-5p	hsa-mir-549a	0	0	0	0	0	0	2	0	0	0	0	0	0	1	0	0	0	0	0	2	0	1	0	0	0	1	0	1	0	0	0	0	4	0	0	0	12
hsa-miR-585-3p	hsa-mir-585	0	0	1	1	0	0	0	0	0	0	0	0	2	1	0	1	0	0	0	1	0	0	1	0	0	1	1	1	0	0	0	2	0	0	0	0	13
hsa-miR-616-3p	hsa-mir-616	0	1	0	0	1	0	0	0	0	0	0	0	1	0	0	0	0	0	0	2	0	0	0	0	0	2	0	0	0	4	0	0	0	0	2	0	13
hsa-miR-6880-5p	hsa-mir-6880	0	0	0	3	0	0	0	0	0	0	0	0	0	0	0	0	0	0	0	4	1	0	0	0	0	0	0	0	1	0	0	0	0	1	2	0	12
hsa-miR-708-3p	hsa-mir-708	0	0	1	1	0	0	2	0	0	2	0	0	2	0	0	0	0	0	0	0	0	0	0	0	0	2	0	0	0	0	0	0	1	1	0	0	12
hsa-miR-766-5p	hsa-mir-766	0	0	0	0	0	0	0	0	0	0	0	0	2	0	0	0	2	0	0	0	0	1	0	0	1	0	0	0	1	1	2	1	1	1	0	0	13
hsa-miR-1262	hsa-mir-1262	0	0	0	0	2	0	0	0	0	0	0	0	1	0	0	0	2	0	0	0	0	3	0	1	2	0	0	0	0	0	0	0	0	0	0	0	11
hsa-miR-136-5p	hsa-mir-136	0	0	0	1	1	0	0	0	0	0	0	0	0	1	0	0	0	1	1	0	2	0	1	0	0	0	0	0	0	0	0	1	0	1	0	2	12
hsa-miR-138-1-3p	hsa-mir-138-1	0	0	0	0	0	0	0	0	0	0	0	0	0	0	0	0	0	0	0	1	0	4	0	0	0	0	0	0	0	1	0	2	2	1	0	0	11
hsa-miR-3074-5p	hsa-mir-3074	1	0	3	0	0	0	0	0	0	0	0	0	0	0	1	0	3	1	0	1	0	0	0	0	0	0	0	0	0	1	0	0	1	0	0	0	12
hsa-miR-3181	hsa-mir-3181	1	0	0	1	0	1	0	0	0	1	0	0	0	1	0	0	0	0	0	1	0	0	0	2	0	0	0	0	1	0	0	0	0	2	1	0	12
hsa-miR-362-3p	hsa-mir-362	0	1	1	0	0	0	0	0	0	2	0	0	3	0	0	0	1	2	0	0	0	0	0	0	0	0	0	0	0	1	0	0	1	0	0	0	12
hsa-miR-424-5p	hsa-mir-424	0	4	0	2	0	1	0	0	0	0	0	0	1	0	0	0	1	1	1	0	0	0	0	0	0	1	0	0	0	0	0	0	0	0	0	0	12
hsa-miR-548q	hsa-mir-548q	0	0	0	0	0	0	0	0	0	0	0	0	1	0	0	0	0	1	1	0	5	0	1	0	0	0	0	1	0	1	1	0	0	0	0	0	12
hsa-miR-550a-3-5p	hsa-mir-550a-1	0	2	0	0	0	0	1	0	0	0	0	0	0	2	0	0	0	0	0	2	0	1	0	0	0	0	0	0	1	0	2	0	0	1	0	0	12
hsa-miR-550a-5p	hsa-mir-550a-1	0	2	0	0	0	0	1	0	0	0	0	0	0	2	0	0	0	0	0	2	0	1	0	0	0	0	0	0	1	0	2	0	0	1	0	0	12
hsa-miR-589-3p	hsa-mir-589	0	1	0	0	0	0	0	0	0	0	0	0	1	0	0	0	0	0	2	1	0	0	0	0	0	1	0	0	0	2	0	0	3	1	0	0	12
hsa-miR-642b-5p	hsa-mir-642b	0	1	2	1	0	0	0	0	0	0	0	0	0	1	0	0	0	0	1	0	0	0	1	0	0	0	0	0	1	0	0	3	0	1	0	0	12
hsa-miR-6727-5p	hsa-mir-6727	1	1	2	0	0	0	1	0	0	0	0	0	0	1	0	0	0	1	0	0	0	0	0	0	0	0	0	0	0	1	0	0	0	1	1	0	10
hsa-miR-6766-3p	hsa-mir-6766	2	0	1	0	0	0	0	0	0	0	0	0	3	0	0	0	0	0	0	1	0	0	0	0	0	0	0	0	0	3	2	0	0	0	0	0	12
hsa-miR-6858-5p	hsa-mir-6858	0	0	0	1	0	0	0	0	0	1	0	0	0	0	0	0	2	0	1	1	0	0	0	0	0	0	0	0	0	0	2	3	0	0	0	0	11
hsa-miR-1224-5p	hsa-mir-1224	2	0	0	0	0	0	0	0	0	0	0	0	0	0	1	0	0	3	0	2	0	0	1	0	0	1	0	0	0	0	0	0	0	0	1	0	11
hsa-miR-1292-3p	hsa-mir-1292	0	0	0	0	1	3	0	0	0	0	0	0	0	1	0	0	0	1	1	0	0	0	0	0	0	0	0	0	1	0	1	0	1	1	0	0	11
hsa-miR-190b-5p	hsa-mir-190b	0	1	0	1	0	0	1	0	0	2	0	0	0	0	0	0	0	0	1	1	0	0	0	0	0	0	0	0	0	0	0	1	2	0	0	0	10
hsa-miR-26a-1-3p	hsa-mir-26a-1	0	0	1	0	0	0	1	0	0	0	0	0	0	0	2	0	0	0	0	0	0	0	0	0	0	1	0	0	0	2	0	1	2	0	0	0	10
hsa-miR-3612	hsa-mir-3612	0	0	0	1	0	0	0	0	0	0	0	0	0	0	0	0	1	0	2	2	0	0	0	0	3	0	0	0	0	0	1	0	1	0	0	0	11
hsa-miR-3621	hsa-mir-3621	0	0	0	0	1	0	0	0	0	0	0	0	0	0	0	0	0	0	0	0	0	0	1	0	0	2	0	1	3	0	1	1	0	1	0	0	11
hsa-miR-3622a-5p	hsa-mir-3622a	0	0	0	0	0	0	0	0	0	0	0	0	0	0	0	0	0	0	0	0	0	2	0	0	1	0	0	0	0	4	0	0	2	1	0	1	11
hsa-miR-4524a-3p	hsa-mir-4524a	0	0	2	0	0	0	0	0	0	0	0	0	0	0	1	0	1	0	0	0	0	0	0	1	0	0	1	0	0	1	1	1	0	1	1	0	11
hsa-miR-503-5p	hsa-mir-503	0	0	0	1	0	1	0	0	0	0	0	0	0	0	0	0	0	0	0	3	0	2	1	0	0	0	0	0	1	0	0	0	0	0	0	1	10
hsa-miR-5196-5p	hsa-mir-5196	0	0	0	0	0	0	0	0	0	0	0	0	0	0	0	1	0	3	1	1	0	0	2	1	0	0	0	0	0	0	2	0	0	0	0	0	11
hsa-miR-539-5p	hsa-mir-539	0	0	1	1	0	0	0	0	0	0	0	0	1	0	0	2	0	3	0	0	0	0	0	0	0	0	0	1	0	0	1	0	0	0	0	0	10
hsa-miR-548w	hsa-mir-548w	0	0	2	0	0	1	1	0	0	1	0	1	0	0	0	0	2	0	0	1	0	0	0	0	0	0	0	1	0	0	0	0	1	0	0	0	11
hsa-miR-6090	hsa-mir-6090	0	0	0	3	0	1	1	0	0	0	0	0	0	1	0	2	1	0	0	0	0	0	1	0	0	0	0	0	0	0	0	0	0	0	1	0	11
hsa-miR-6873-3p	hsa-mir-6873	0	0	2	0	0	2	0	0	0	1	0	0	1	0	0	0	0	1	0	1	0	0	0	0	1	1	0	0	1	0	0	0	0	0	0	0	11
hsa-miR-1185-1-3p	hsa-mir-1185-1	0	1	1	2	0	0	0	0	0	0	0	0	1	0	1	0	0	0	0	1	0	0	0	0	0	1	0	1	0	0	0	0	1	0	0	0	10
hsa-miR-1229-5p	hsa-mir-1229	0	1	1	2	0	0	0	0	0	1	0	0	1	0	0	1	1	1	0	0	0	0	0	0	0	1	0	0	0	0	0	0	0	0	0	0	10
hsa-miR-1306-3p	hsa-mir-1306	0	0	2	0	0	0	0	0	0	0	0	0	0	0	0	1	0	2	0	0	0	0	0	0	2	0	0	0	0	2	0	0	0	0	0	1	10
hsa-miR-133b	hsa-mir-133b	0	0	0	3	0	0	0	0	0	0	0	1	0	3	0	0	0	0	0	1	0	0	0	0	0	0	0	0	0	0	0	0	0	1	1	0	10
hsa-miR-141-5p	hsa-mir-141	0	0	2	2	0	0	0	0	0	0	0	0	1	0	0	0	0	0	0	0	0	0	0	0	0	1	0	0	0	0	0	0	2	0	2	0	10
hsa-miR-3064-5p	hsa-mir-3064	0	1	0	0	1	1	1	0	0	1	0	0	0	0	0	1	0	0	0	0	0	1	0	0	0	0	1	0	0	0	0	1	0	1	0	0	10
hsa-miR-3150b-3p	hsa-mir-3150b	1	1	0	0	0	0	0	0	0	2	0	0	0	0	0	1	1	0	0	0	0	0	0	0	0	0	0	2	0	0	1	1	0	0	0	0	10
hsa-miR-323a-5p	hsa-mir-323a	1	0	0	0	2	0	0	0	0	0	0	0	0	1	0	0	0	1	0	0	0	0	0	0	0	0	0	0	0	3	0	0	0	0	0	1	9
hsa-miR-377-3p	hsa-mir-377	0	1	0	0	0	0	0	0	0	0	0	0	2	0	0	0	0	1	0	0	0	0	2	0	0	1	0	0	0	0	2	0	1	0	0	0	10
hsa-miR-3940-3p	hsa-mir-3940	0	1	0	0	0	0	1	0	0	1	0	0	0	0	0	0	0	0	0	0	0	0	0	0	0	0	0	0	1	0	1	0	1	2	1	0	9
hsa-miR-431-5p	hsa-mir-431	0	0	0	0	0	0	0	0	0	0	0	0	1	0	0	0	1	0	1	4	0	0	0	1	0	1	0	0	0	0	0	0	0	0	0	0	9
hsa-miR-4446-3p	hsa-mir-4446	0	1	0	0	0	0	1	0	0	0	0	0	0	1	1	1	0	0	1	0	0	0	0	0	0	0	0	0	1	0	1	2	0	0	0	0	10
hsa-miR-4636	hsa-mir-4636	0	0	1	0	0	0	0	0	0	0	0	0	0	0	0	0	0	0	0	1	0	1	0	0	0	0	0	0	0	0	0	0	1	6	0	0	10
hsa-miR-6509-5p	hsa-mir-6509	0	0	1	0	2	0	0	0	0	0	0	0	0	0	0	0	0	0	1	1	0	0	0	0	0	1	0	0	0	0	0	1	3	0	0	0	10
hsa-miR-6511a-5p	hsa-mir-6511a-1	0	0	0	0	0	1	3	0	0	0	0	0	0	0	0	0	0	0	2	0	0	0	0	1	0	0	0	0	0	2	0	1	0	0	0	0	10
hsa-miR-6741-5p	hsa-mir-6741	0	1	0	0	0	0	0	0	0	0	0	0	0	0	0	0	3	0	0	0	0	0	0	1	0	1	0	1	2	0	0	0	0	0	1	0	10
hsa-miR-6743-3p	hsa-mir-6743	2	0	0	0	3	0	1	0	0	0	0	0	0	1	0	0	0	0	0	0	0	0	0	0	0	0	0	0	0	1	0	0	0	1	0	1	10
hsa-miR-675-5p	hsa-mir-675	0	0	1	0	0	0	0	0	0	0	0	0	0	0	0	0	0	0	0	0	0	0	2	0	0	1	0	0	1	3	0	1	1	0	0	0	10
hsa-miR-6753-5p	hsa-mir-6753	0	1	0	0	0	0	0	0	0	0	0	0	0	0	1	0	0	0	0	0	1	0	0	0	0	2	0	2	1	0	1	0	1	0	0	0	10
hsa-miR-676-3p	hsa-mir-676	0	1	1	0	0	0	1	0	0	0	0	0	1	2	0	1	0	0	0	1	0	0	0	0	0	0	1	0	0	0	0	0	0	0	1	0	10
hsa-miR-6765-5p	hsa-mir-6765	0	0	1	1	0	0	0	0	0	0	0	0	0	0	0	0	0	0	1	1	0	0	2	1	0	0	0	2	0	0	0	1	0	0	0	0	10
hsa-miR-6775-5p	hsa-mir-6775	0	1	0	0	0	0	1	0	0	0	0	0	0	0	0	1	0	1	0	3	0	0	0	0	0	0	0	0	1	0	1	0	0	0	0	0	9
hsa-miR-6777-5p	hsa-mir-6777	0	0	0	0	0	0	0	0	0	0	0	0	0	0	0	4	0	2	0	0	0	1	0	0	0	0	0	0	0	1	0	0	0	1	1	0	10
hsa-miR-6883-3p	hsa-mir-6883	0	0	0	0	0	1	3	0	0	0	0	0	0	0	0	0	0	0	0	1	0	0	0	0	0	0	0	0	0	1	0	2	0	1	1	0	10
hsa-miR-744-3p	hsa-mir-744	0	0	0	2	0	0	0	0	0	0	0	0	0	0	0	1	1	0	0	0	0	0	0	0	1	1	0	0	0	1	1	0	0	2	0	0	10
hsa-miR-7975	hsa-mir-7975	1	0	0	0	1	0	0	0	0	0	0	0	0	0	1	0	0	0	0	1	0	1	0	0	0	1	0	1	2	0	0	1	0	0	0	0	10
hsa-miR-889-3p	hsa-mir-889	2	0	1	0	0	0	0	0	0	0	0	0	2	1	0	0	4	0	0	0	0	0	0	0	0	0	0	0	0	0	0	0	0	0	0	0	10
hsa-miR-937-3p	hsa-mir-937	0	0	0	1	0	0	0	0	0	0	0	0	0	0	0	1	0	0	0	0	0	0	1	1	0	1	0	0	0	1	1	0	0	1	0	0	8
hsa-miR-1233-5p	hsa-mir-1233-1	0	1	0	0	0	1	0	0	0	0	0	0	0	3	0	0	0	0	1	1	0	0	0	0	0	0	0	1	0	0	0	1	0	0	0	0	9
hsa-miR-1304-5p	hsa-mir-1304	1	0	3	0	0	0	0	0	0	1	0	0	0	0	0	0	0	0	1	0	0	0	0	0	0	0	0	0	0	0	0	0	0	1	1	0	8
hsa-miR-20a-3p	hsa-mir-20a	1	1	0	0	0	0	2	0	0	0	0	0	0	0	1	0	1	2	0	1	0	0	0	0	0	0	0	0	0	0	0	0	0	0	0	0	9
hsa-miR-3162-5p	hsa-mir-3162	0	0	0	0	0	0	0	0	0	0	0	0	0	0	1	0	0	0	0	0	0	0	1	0	0	2	0	2	2	0	1	0	0	0	0	0	9
hsa-miR-3194-5p	hsa-mir-3194	0	0	1	0	0	0	0	0	0	0	0	0	0	0	0	0	0	1	1	1	0	0	0	0	0	1	0	0	0	1	0	1	1	0	0	0	8
hsa-miR-330-5p	hsa-mir-330	0	0	1	0	0	0	1	0	0	1	0	0	1	0	0	0	1	0	0	0	0	0	0	0	0	1	0	0	0	0	1	1	0	1	0	0	9
hsa-miR-4530	hsa-mir-4530	0	1	0	1	0	0	0	0	0	0	0	0	0	0	1	1	1	0	0	1	0	1	0	0	0	0	0	2	0	0	0	0	0	0	0	0	9
hsa-miR-4738-3p	hsa-mir-4738	0	0	1	0	0	0	0	0	0	0	0	0	0	0	0	0	1	0	0	3	0	0	0	1	0	0	0	0	3	0	0	0	0	0	0	0	9
hsa-miR-4787-3p	hsa-mir-4787	0	1	0	0	0	1	0	0	0	0	0	0	1	1	0	0	0	0	0	0	0	0	1	0	0	0	0	0	0	1	0	2	0	0	0	0	8
hsa-miR-5187-5p	hsa-mir-5187	2	0	0	0	0	0	0	0	0	0	0	0	0	0	0	0	1	0	0	1	1	0	1	1	1	0	1	0	0	0	0	0	0	0	0	0	9
hsa-miR-6507-5p	hsa-mir-6507	0	0	1	0	0	0	0	0	0	0	0	0	0	1	0	0	1	1	0	0	0	0	1	0	1	1	0	0	0	0	0	1	0	0	0	0	8
hsa-miR-6510-5p	hsa-mir-6510	0	0	0	0	0	0	0	0	0	0	0	0	0	0	0	0	2	0	0	1	0	1	0	1	0	2	0	0	0	0	1	1	0	0	0	0	9
hsa-miR-6741-3p	hsa-mir-6741	0	0	1	0	0	0	1	0	0	0	0	0	0	0	0	1	0	2	0	1	0	0	0	0	0	1	0	0	0	1	0	0	0	1	0	0	9
hsa-miR-6747-3p	hsa-mir-6747	0	0	0	0	2	1	0	0	0	0	0	0	1	0	0	0	0	3	1	0	0	0	1	0	0	0	0	0	0	0	0	0	0	0	0	0	9
hsa-miR-6799-5p	hsa-mir-6799	1	0	0	0	0	0	0	0	0	0	0	1	0	3	0	2	0	0	0	0	0	0	0	0	1	0	0	0	0	1	0	0	0	0	0	0	9
hsa-miR-6886-3p	hsa-mir-6886	1	0	0	0	0	1	0	0	0	0	0	1	0	0	0	1	1	2	0	0	0	0	0	0	0	0	0	0	0	2	0	0	0	0	0	0	9
hsa-miR-6887-3p	hsa-mir-6887	0	0	0	0	1	0	1	0	0	0	0	0	0	0	0	1	0	0	0	0	0	0	0	0	0	1	1	1	0	0	0	0	1	1	0	1	9
hsa-miR-6894-5p	hsa-mir-6894	1	0	0	0	0	0	0	0	0	0	0	0	1	0	0	0	0	0	0	2	0	0	1	1	0	0	0	0	0	0	0	0	3	0	0	0	9
hsa-miR-758-3p	hsa-mir-758	0	0	0	0	0	0	0	0	0	1	0	0	1	1	0	1	1	1	0	0	0	0	0	1	0	0	0	0	0	0	0	2	0	0	0	0	9
hsa-miR-937-5p	hsa-mir-937	0	0	1	0	1	0	0	0	0	0	0	0	0	0	0	0	0	0	1	2	0	0	1	0	0	0	0	1	0	0	1	1	0	0	0	0	9
hsa-miR-939-5p	hsa-mir-939	0	0	0	0	0	0	0	0	0	0	0	0	1	0	0	0	0	0	0	0	0	1	1	0	0	0	1	0	0	2	0	1	0	2	0	0	9
hsa-miR-1185-2-3p	hsa-mir-1185-2	0	0	1	2	0	0	0	0	0	0	0	0	1	0	0	0	0	0	0	1	0	0	0	0	0	1	0	1	0	0	0	0	1	0	0	0	8
hsa-miR-144-3p	hsa-mir-144	0	2	1	1	0	0	0	0	0	0	0	0	0	0	0	1	0	0	0	0	0	0	0	0	0	0	0	0	3	0	0	0	0	0	0	0	8
hsa-miR-1538	hsa-mir-1538	0	0	0	3	0	0	0	0	0	1	0	0	0	0	0	0	1	0	0	0	0	0	0	0	0	0	0	0	0	0	1	0	1	0	0	0	7
hsa-miR-197-5p	hsa-mir-197	0	0	4	0	0	0	0	0	0	2	0	0	1	0	0	0	0	0	0	0	0	0	0	0	0	0	0	0	0	0	0	1	0	0	0	0	8
hsa-miR-3177-3p	hsa-mir-3177	0	0	0	1	0	0	0	0	0	0	0	0	1	0	0	1	0	0	0	0	0	0	0	1	1	0	0	0	1	1	0	0	0	1	0	0	8
hsa-miR-3188	hsa-mir-3188	0	0	0	0	0	0	3	0	0	1	0	0	1	0	0	0	0	0	1	0	0	1	1	0	0	0	0	0	0	0	0	0	0	0	0	0	8
hsa-miR-3610	hsa-mir-3610	0	0	0	1	0	0	2	0	0	2	0	0	1	0	0	0	0	0	0	0	0	0	1	0	0	0	0	0	0	0	0	0	0	0	1	0	8
hsa-miR-4433b-5p	hsa-mir-4433b	0	0	1	0	1	0	0	0	0	0	0	0	0	0	0	1	0	2	0	0	1	0	0	0	0	0	0	0	0	0	1	0	0	1	0	0	8
hsa-miR-4685-3p	hsa-mir-4685	0	0	0	0	0	0	0	0	0	0	0	0	0	0	0	0	0	1	2	1	0	0	0	0	1	0	1	1	0	0	1	0	0	0	0	0	8
hsa-miR-4690-5p	hsa-mir-4690	1	0	1	0	0	0	0	0	0	0	0	2	0	0	0	0	0	0	0	0	0	1	0	0	0	0	0	1	0	0	0	0	2	0	0	0	8
hsa-miR-4697-3p	hsa-mir-4697	0	0	0	0	1	0	0	0	0	0	0	1	1	0	0	0	0	1	0	1	0	2	0	0	0	0	0	0	0	0	0	0	0	1	0	0	8
hsa-miR-4731-3p	hsa-mir-4731	0	0	2	0	0	0	0	0	0	1	0	0	0	0	0	0	1	0	0	1	0	1	0	0	1	0	0	0	0	0	0	0	0	0	1	0	8
hsa-miR-4732-3p	hsa-mir-4732	0	0	0	0	0	0	0	0	0	0	0	0	0	1	0	2	0	0	0	0	1	0	0	1	0	0	0	0	1	1	0	0	0	0	0	0	7
hsa-miR-6512-5p	hsa-mir-6512	0	0	0	0	0	0	1	0	0	1	0	0	0	1	1	0	0	1	0	1	0	0	0	1	0	0	0	0	0	0	1	0	0	0	0	0	8
hsa-miR-656-3p	hsa-mir-656	0	0	0	1	0	0	0	0	0	0	0	0	0	2	0	0	1	1	0	1	0	0	0	0	0	0	1	1	0	0	0	0	0	0	0	0	8
hsa-miR-6729-5p	hsa-mir-6729	0	0	0	0	0	0	0	0	0	0	0	0	0	0	0	2	0	0	0	0	0	0	0	0	0	0	0	0	1	0	1	0	2	1	0	0	7
hsa-miR-6735-5p	hsa-mir-6735	0	0	1	1	0	1	0	0	0	0	0	0	0	0	0	1	0	0	0	1	0	0	0	0	1	0	0	1	0	0	0	0	0	0	0	0	7
hsa-miR-6752-5p	hsa-mir-6752	0	1	0	0	0	0	2	0	0	0	0	0	0	0	0	0	1	0	2	0	0	0	0	0	0	1	0	0	0	0	0	0	0	1	0	0	8
hsa-miR-6851-5p	hsa-mir-6851	0	0	0	0	1	0	0	0	0	0	0	0	0	0	0	0	0	0	0	0	0	0	0	0	1	0	0	1	0	1	0	3	1	0	0	0	8
hsa-miR-6855-5p	hsa-mir-6855	0	0	0	0	0	0	0	0	0	1	0	0	0	0	0	0	0	0	1	1	0	1	0	0	0	0	0	0	0	0	0	1	0	1	1	1	8
hsa-miR-7108-3p	hsa-mir-7108	1	0	0	1	0	1	0	0	0	0	0	0	0	0	0	0	0	0	0	1	0	0	0	0	0	0	0	0	1	1	0	1	0	0	0	1	8
hsa-miR-129-1-3p	hsa-mir-129-1	1	0	0	0	0	0	0	0	0	2	0	0	2	0	0	0	0	0	0	1	0	0	0	0	0	0	0	0	0	0	0	0	0	1	0	0	7
hsa-miR-1299	hsa-mir-1299	0	0	0	0	0	0	3	0	0	0	0	0	0	0	0	0	0	0	0	1	0	0	0	0	1	0	0	0	0	0	0	1	0	1	0	0	7
hsa-miR-130a-5p	hsa-mir-130a	0	0	1	0	0	0	0	0	0	1	0	0	0	0	0	0	0	0	1	1	0	0	0	0	1	1	0	0	0	0	0	0	1	0	0	0	7
hsa-miR-184	hsa-mir-184	0	1	1	0	0	0	0	0	0	2	0	0	2	0	0	0	0	0	1	0	0	0	0	0	0	0	0	0	0	0	0	0	0	0	0	0	7
hsa-miR-1909-3p	hsa-mir-1909	0	0	0	0	0	0	0	0	0	0	0	0	0	1	0	1	0	0	0	0	0	0	0	0	0	0	0	0	0	0	1	0	0	2	1	0	6
hsa-miR-1910-5p	hsa-mir-1910	0	0	0	0	0	0	0	0	0	0	0	0	0	0	0	0	1	0	0	0	0	0	0	0	0	0	0	0	2	0	0	0	1	3	0	0	7
hsa-miR-2277-5p	hsa-mir-2277	0	0	0	0	0	0	0	0	0	0	0	0	0	0	0	0	1	0	0	0	0	0	0	0	0	2	0	0	1	0	0	0	1	1	0	0	6
hsa-miR-3138	hsa-mir-3138	0	0	0	0	0	0	2	0	0	0	0	0	0	0	0	0	0	0	0	1	0	0	0	0	0	0	0	0	0	1	1	1	1	0	0	0	7
hsa-miR-3185	hsa-mir-3185	0	0	0	0	0	0	0	0	0	0	0	0	0	1	0	0	0	1	2	0	0	0	0	0	0	0	0	0	0	0	0	1	0	1	1	0	7
hsa-miR-34c-5p	hsa-mir-34c	2	3	0	1	0	0	0	0	0	0	0	0	0	0	0	0	0	0	0	0	0	0	0	0	0	0	0	0	0	0	0	1	0	0	0	0	7
hsa-miR-374b-3p	hsa-mir-374b	0	2	0	1	0	0	0	0	0	1	0	0	0	0	0	0	0	0	0	0	0	0	0	0	0	0	0	1	0	0	0	1	0	1	0	0	7
hsa-miR-374c-5p	hsa-mir-374c	0	0	0	0	0	1	0	0	0	0	0	2	1	0	0	1	0	0	0	0	0	0	0	0	0	0	0	0	0	0	0	0	1	0	0	1	7
hsa-miR-376a-5p	hsa-mir-376a-1	0	0	0	0	0	0	0	0	0	1	0	1	0	1	0	0	1	0	1	0	0	1	0	0	0	0	0	0	0	1	0	0	0	0	0	0	7
hsa-miR-3913-5p	hsa-mir-3913-1	0	0	0	1	0	0	0	0	0	0	0	0	0	0	0	0	0	0	0	0	0	1	0	0	2	2	0	0	0	0	1	0	0	0	0	0	7
hsa-miR-3928-3p	hsa-mir-3928	0	0	0	0	0	1	0	0	0	0	0	0	0	1	0	0	0	0	0	0	0	0	0	0	0	0	0	0	0	1	0	1	1	2	0	0	7
hsa-miR-4708-3p	hsa-mir-4708	0	0	0	0	0	0	1	0	0	0	0	0	0	2	1	0	0	0	0	0	0	0	0	0	1	0	0	0	0	0	1	0	0	1	0	0	7
hsa-miR-517a-3p	hsa-mir-517a	0	0	0	0	0	0	0	0	0	2	0	0	1	1	0	0	0	0	0	0	0	0	0	0	0	0	0	0	0	1	0	0	2	0	0	0	7
hsa-miR-517b-3p	hsa-mir-517b	0	0	0	0	0	0	0	0	0	2	0	0	1	1	0	0	0	0	0	0	0	0	0	0	0	0	0	0	0	1	0	0	2	0	0	0	7
hsa-miR-6085	hsa-mir-6085	0	1	0	0	0	0	0	0	0	1	0	0	0	1	0	0	0	1	0	0	0	0	0	0	0	0	0	0	0	0	0	1	0	2	0	0	7
hsa-miR-6763-5p	hsa-mir-6763	0	0	0	0	0	0	0	0	0	0	0	0	0	0	0	2	0	0	0	0	0	0	0	1	0	0	1	1	0	0	0	1	0	0	0	1	7
hsa-miR-6796-3p	hsa-mir-6796	0	0	0	2	0	0	0	0	0	0	0	0	0	0	0	0	0	0	0	0	0	2	0	0	0	0	0	0	0	0	1	0	0	0	0	2	7
hsa-miR-6810-3p	hsa-mir-6810	1	0	0	0	0	0	1	0	0	0	0	0	0	0	0	0	0	0	0	0	0	1	0	0	0	0	0	0	0	0	0	1	2	1	0	0	7
hsa-miR-6810-5p	hsa-mir-6810	0	0	0	0	1	0	0	0	0	0	0	2	1	0	0	0	0	1	0	0	0	1	0	0	0	0	0	1	0	0	0	0	0	0	0	0	7
hsa-miR-6820-5p	hsa-mir-6820	0	0	0	1	0	0	0	0	0	0	0	0	0	0	0	0	0	0	0	3	0	1	0	0	0	0	0	0	0	0	0	0	0	0	2	0	7
hsa-miR-6842-3p	hsa-mir-6842	0	0	0	0	0	1	0	0	0	0	0	0	1	2	0	0	0	0	0	0	0	0	2	0	0	0	0	0	0	0	0	0	0	1	0	0	7
hsa-miR-6873-5p	hsa-mir-6873	0	0	0	1	0	0	0	0	0	0	0	0	0	0	0	0	0	1	0	2	0	0	0	0	0	0	0	0	0	0	3	0	0	0	0	0	7
hsa-miR-6891-5p	hsa-mir-6891	1	0	0	2	0	0	1	0	0	1	0	0	0	0	0	0	0	0	0	0	0	0	0	0	0	0	0	0	1	1	0	0	0	0	0	0	7
hsa-miR-8072	hsa-mir-8072	0	0	0	2	0	0	0	0	0	0	0	0	0	0	0	0	0	0	0	0	0	0	0	0	0	0	0	0	1	2	0	0	1	1	0	0	7
hsa-miR-9718	hsa-mir-9718	0	0	0	0	0	1	0	0	0	0	0	0	0	0	0	0	0	0	0	0	0	0	2	0	0	0	0	1	1	0	0	0	1	0	0	1	7
hsa-let-7a-2-3p	hsa-let-7a-2	0	0	0	0	0	0	0	0	0	0	0	0	0	1	0	0	1	0	0	0	0	0	0	0	0	1	0	0	0	0	2	0	0	1	0	0	6
hsa-let-7f-1-3p	hsa-let-7f-1	0	0	0	0	0	0	0	0	0	0	0	0	0	1	0	0	0	0	0	1	0	0	0	0	2	0	0	0	1	0	1	0	0	0	0	0	6
hsa-miR-10399-3p	hsa-mir-10399	0	1	0	0	0	0	1	0	0	0	0	0	0	0	0	1	0	1	0	2	0	0	0	0	0	0	0	0	0	0	0	0	0	0	0	0	6
hsa-miR-1237-3p	hsa-mir-1237	0	0	0	0	0	0	0	0	0	0	0	0	0	0	0	1	0	0	0	0	0	0	1	0	0	1	0	0	0	0	0	0	0	3	0	0	6
hsa-miR-1587	hsa-mir-1587	0	0	0	0	0	0	0	0	0	0	0	0	0	0	0	1	0	0	0	0	0	0	0	1	1	0	0	0	0	0	0	0	0	0	0	0	3
hsa-miR-1910-3p	hsa-mir-1910	0	0	0	1	0	0	0	0	0	0	0	0	0	0	0	0	1	1	0	0	1	0	2	0	0	0	0	0	0	0	0	0	0	0	0	0	6
hsa-miR-218-1-3p	hsa-mir-218-1	0	1	0	0	1	0	0	0	0	0	0	0	0	0	0	1	0	0	0	0	0	0	0	0	0	0	0	0	0	0	0	1	0	0	0	0	4
hsa-miR-222-5p	hsa-mir-222	0	0	1	0	0	0	0	0	0	0	0	0	2	0	0	0	0	0	0	0	0	0	0	0	0	0	0	0	0	2	0	1	0	0	0	0	6
hsa-miR-30d-3p	hsa-mir-30d	0	2	0	0	0	0	0	0	0	0	0	0	0	0	0	0	0	1	0	0	0	0	0	0	0	0	0	1	0	0	0	0	0	0	0	2	6
hsa-miR-3144-3p	hsa-mir-3144	0	0	0	0	0	1	0	0	0	0	0	0	0	0	0	0	1	1	0	0	0	0	0	0	0	0	0	0	1	0	0	0	0	0	0	0	4
hsa-miR-3150a-5p	hsa-mir-3150a	0	0	0	0	0	0	0	0	0	1	0	0	0	0	0	0	0	0	0	0	0	0	0	0	0	2	0	0	0	0	0	0	3	0	0	0	6
hsa-miR-3173-3p	hsa-mir-3173	0	0	0	0	0	0	0	0	0	0	0	0	0	1	0	0	0	1	0	0	1	0	1	0	0	0	0	0	0	2	0	0	0	0	0	0	6
hsa-miR-3198	hsa-mir-3198-1	0	0	0	0	0	1	1	0	0	0	0	0	0	0	0	0	0	2	0	0	0	0	0	0	0	1	0	0	0	0	0	1	0	0	0	0	6
hsa-miR-3199	hsa-mir-3199-1	0	2	0	0	0	0	0	0	0	0	0	0	0	0	0	0	0	0	0	0	0	0	0	0	0	1	0	0	0	0	0	0	0	0	3	0	6
hsa-miR-32-5p	hsa-mir-32	0	0	0	0	0	0	1	0	0	0	0	0	0	0	0	0	0	0	2	0	0	0	1	0	0	0	0	0	0	2	0	0	0	0	0	0	6
hsa-miR-3613-5p	hsa-mir-3613	0	0	1	0	0	0	2	0	0	0	0	0	0	0	0	0	0	0	0	0	0	0	0	0	0	0	0	0	0	0	0	3	0	0	0	0	6
hsa-miR-3617-5p	hsa-mir-3617	0	0	0	1	0	0	0	0	0	0	0	0	0	1	0	0	0	0	0	1	0	1	0	0	0	0	0	0	0	2	0	0	0	0	0	0	6
hsa-miR-3619-3p	hsa-mir-3619	0	1	0	0	0	0	0	0	0	0	0	0	0	0	0	1	0	0	0	0	0	0	0	0	0	0	0	0	0	1	1	2	0	0	0	0	6
hsa-miR-363-5p	hsa-mir-363	0	0	0	0	0	0	0	0	0	0	0	0	0	0	0	1	0	1	1	0	0	1	0	1	0	0	0	0	1	0	0	0	0	0	0	0	6
hsa-miR-3663-3p	hsa-mir-3663	0	0	0	0	0	0	0	0	0	0	0	0	0	0	0	0	1	0	0	0	0	0	0	0	0	0	0	0	0	0	1	1	1	1	1	0	6
hsa-miR-3944-5p	hsa-mir-3944	1	0	0	0	0	0	0	0	0	1	0	0	0	0	0	0	0	0	2	0	0	0	0	0	0	0	0	0	0	1	0	1	0	0	0	0	6
hsa-miR-422a	hsa-mir-422a	0	1	0	0	0	0	0	0	0	0	0	0	0	0	0	0	0	1	0	0	0	0	0	0	0	0	0	0	0	0	0	1	1	1	0	0	5
hsa-miR-4259	hsa-mir-4259	0	1	0	0	0	0	0	0	0	0	0	0	0	0	0	2	0	0	0	0	0	0	0	0	0	0	0	1	0	1	0	0	0	0	0	0	5
hsa-miR-4436b-3p	hsa-mir-4436b-1	0	0	0	1	0	0	0	0	0	1	0	0	0	0	0	1	0	0	0	0	0	0	0	0	1	1	0	0	0	0	0	0	0	0	0	0	5
hsa-miR-4481	hsa-mir-4481	0	0	0	0	0	0	0	0	0	0	0	0	0	1	0	0	0	0	0	1	0	0	0	0	1	1	0	1	0	0	0	0	0	1	0	0	6
hsa-miR-4483	hsa-mir-4483	0	0	0	1	0	0	0	0	0	0	0	0	0	1	0	0	1	0	0	0	0	0	0	0	0	0	0	0	0	0	2	0	1	0	0	0	6
hsa-miR-4525	hsa-mir-4525	1	0	0	0	0	0	0	0	0	0	0	0	0	0	0	0	1	0	0	1	0	0	0	1	0	0	0	0	0	0	0	0	0	1	0	1	6
hsa-miR-4640-3p	hsa-mir-4640	0	0	0	0	0	0	0	0	0	0	0	0	1	0	0	0	0	0	0	0	0	0	0	0	0	1	1	2	0	0	0	0	1	0	0	0	6
hsa-miR-4650-5p	hsa-mir-4650-1	0	0	1	0	0	0	0	0	0	0	0	0	0	0	1	0	0	0	1	2	1	0	0	0	0	0	0	0	0	0	0	0	0	0	0	0	6
hsa-miR-4656	hsa-mir-4656	0	0	0	1	0	0	0	0	0	0	0	0	0	0	0	1	0	0	0	0	0	0	0	1	0	0	0	0	2	1	0	0	0	0	0	0	6
hsa-miR-4683	hsa-mir-4683	0	2	0	0	0	0	1	0	0	0	0	0	0	0	0	0	0	0	1	1	0	0	0	0	0	0	0	0	0	0	0	1	0	0	0	0	6
hsa-miR-4707-3p	hsa-mir-4707	0	0	0	0	1	2	2	0	0	1	0	0	0	0	0	0	0	0	0	0	0	0	0	0	0	0	0	0	0	0	0	0	0	0	0	0	6
hsa-miR-4708-5p	hsa-mir-4708	0	0	0	0	0	0	0	0	0	1	0	0	1	0	0	0	1	1	0	0	0	0	0	0	0	0	0	0	1	0	1	0	0	0	0	0	6
hsa-miR-5090	hsa-mir-5090	0	1	0	0	0	0	0	0	0	1	0	0	0	1	0	0	0	0	0	0	0	0	0	0	0	0	0	0	0	2	1	0	0	0	0	0	6
hsa-miR-5188	hsa-mir-5188	0	0	0	0	0	0	0	0	0	0	0	0	0	0	0	0	1	0	0	3	0	0	0	0	0	0	0	0	0	0	0	0	0	1	0	0	5
hsa-miR-548ak	hsa-mir-548ak	0	0	1	0	0	0	1	0	0	1	0	0	0	0	0	0	0	0	0	1	0	0	0	0	0	0	0	1	0	0	0	0	1	0	0	0	6
hsa-miR-576-3p	hsa-mir-576	0	0	0	0	0	1	0	0	0	1	0	0	0	0	0	0	1	1	0	0	0	0	0	0	0	2	0	0	0	0	0	0	0	0	0	0	6
hsa-miR-6127	hsa-mir-6127	0	0	1	0	0	0	0	0	0	0	0	0	0	0	0	0	2	0	0	0	0	0	1	0	1	0	0	0	0	0	1	0	0	0	0	0	6
hsa-miR-6134	hsa-mir-6134	0	0	2	1	0	0	1	0	0	0	0	0	0	0	0	0	0	0	0	0	0	0	0	0	0	0	0	0	0	1	0	0	0	1	0	0	6
hsa-miR-618	hsa-mir-618	0	0	0	1	0	0	0	0	0	0	0	0	0	0	0	0	1	1	0	0	0	1	0	0	0	1	0	1	0	0	0	0	0	0	0	0	6
hsa-miR-627-3p	hsa-mir-627	0	0	0	0	0	1	0	0	0	0	0	0	0	1	1	0	0	0	0	0	0	0	0	0	0	0	0	1	0	0	0	1	1	0	0	0	6
hsa-miR-628-5p	hsa-mir-628	0	0	0	1	0	0	0	0	0	0	0	0	0	0	0	0	0	1	0	2	0	0	0	0	1	0	0	0	0	0	0	0	0	0	0	0	5
hsa-miR-636	hsa-mir-636	0	0	0	0	1	0	0	0	0	0	0	0	0	0	0	0	0	0	0	0	0	0	0	0	0	0	0	0	0	2	2	0	0	1	0	0	6
hsa-miR-641	hsa-mir-641	0	0	0	0	0	0	0	0	0	0	0	0	0	0	0	1	0	0	0	0	0	1	0	0	0	0	0	0	0	0	2	0	1	1	0	0	6
hsa-miR-6503-3p	hsa-mir-6503	0	0	0	0	0	0	0	0	0	0	0	1	0	0	0	0	1	0	0	0	0	0	0	1	1	1	0	0	0	0	0	0	0	1	0	0	6
hsa-miR-659-5p	hsa-mir-659	0	0	0	0	1	0	0	0	0	0	0	0	1	0	0	0	1	0	0	0	0	1	0	0	0	0	0	0	0	1	1	0	0	0	0	0	6
hsa-miR-6726-5p	hsa-mir-6726	0	1	0	0	2	0	0	0	0	1	0	0	0	0	0	0	0	1	0	0	0	0	0	0	0	1	0	0	0	0	0	0	0	0	0	0	6
hsa-miR-6732-3p	hsa-mir-6732	0	0	0	0	0	0	1	0	0	0	0	0	0	0	0	0	0	0	0	1	0	0	0	1	0	0	0	0	0	0	0	0	1	1	0	0	5
hsa-miR-6748-5p	hsa-mir-6748	0	0	1	1	0	0	0	0	0	0	0	0	1	1	0	0	0	0	0	0	1	0	0	0	0	0	0	0	0	0	0	1	0	0	0	0	6
hsa-miR-6753-3p	hsa-mir-6753	0	0	0	0	0	0	0	0	0	0	0	0	0	0	0	0	0	0	0	1	0	0	1	0	0	0	0	0	0	0	0	3	1	0	0	0	6
hsa-miR-6778-5p	hsa-mir-6778	1	0	0	0	0	0	0	0	0	0	0	0	0	0	0	0	0	0	0	1	0	1	0	0	0	0	0	1	1	0	0	0	0	0	1	0	6
hsa-miR-6779-5p	hsa-mir-6779	0	0	1	0	1	0	1	0	0	0	0	0	1	0	0	1	0	0	0	0	0	0	0	0	0	0	0	0	0	0	0	1	0	0	0	0	6
hsa-miR-6780a-5p	hsa-mir-6780a	0	0	0	0	0	1	2	0	0	0	0	0	0	1	0	0	0	1	0	0	0	0	0	0	0	0	0	0	0	0	0	0	1	0	0	0	6
hsa-miR-6780b-3p	hsa-mir-6780b	2	0	0	0	0	0	1	0	0	0	0	0	0	0	0	1	0	0	0	0	0	0	0	0	0	0	0	1	0	0	0	1	0	0	0	0	6
hsa-miR-6801-3p	hsa-mir-6801	0	0	0	0	0	0	0	0	0	0	0	0	1	0	0	0	0	1	0	0	0	0	0	2	0	0	0	0	0	0	1	0	0	1	0	0	6
hsa-miR-6813-5p	hsa-mir-6813	0	0	1	0	0	0	0	0	0	0	0	0	0	0	0	2	1	0	0	0	0	0	0	0	0	0	0	1	0	0	0	0	0	0	0	1	6
hsa-miR-6855-3p	hsa-mir-6855	0	1	3	0	0	0	0	0	0	0	0	0	0	0	0	0	0	0	0	0	0	0	0	0	0	0	0	0	0	1	1	0	0	0	0	0	6
hsa-miR-6856-5p	hsa-mir-6856	1	0	0	0	0	0	0	0	0	1	0	0	0	0	0	0	0	0	0	0	0	1	0	0	0	1	0	0	0	0	2	0	0	0	0	0	6
hsa-miR-6881-3p	hsa-mir-6881	0	0	1	1	0	0	2	0	0	0	0	0	0	0	0	1	0	0	0	0	0	0	0	0	0	0	0	0	0	0	0	0	0	0	0	0	5
hsa-miR-6884-5p	hsa-mir-6884	0	0	0	0	0	0	0	0	0	0	0	0	0	0	0	0	0	3	0	0	0	0	0	0	0	0	0	0	0	0	0	1	0	0	2	0	6
hsa-miR-7-5p	hsa-mir-7-1	0	0	0	1	0	0	0	0	0	0	0	0	0	0	0	0	0	1	0	0	0	1	0	0	0	3	0	0	0	0	0	0	0	0	0	0	6
hsa-miR-7110-3p	hsa-mir-7110	0	0	0	1	0	0	1	0	0	0	0	0	0	1	0	0	0	0	0	1	0	0	0	0	0	0	0	0	0	0	1	0	0	1	0	0	6
hsa-miR-7111-5p	hsa-mir-7111	0	1	0	0	1	1	0	0	0	0	0	0	0	0	0	0	0	0	1	0	0	0	0	0	0	0	0	0	0	0	0	1	0	1	0	0	6
hsa-miR-8085	hsa-mir-8085	0	0	0	0	0	1	0	0	0	0	0	0	0	0	0	0	1	0	0	0	1	0	1	0	2	0	0	0	0	0	0	0	0	0	0	0	6
hsa-miR-10392-3p	hsa-mir-10392	0	0	0	0	0	0	0	0	0	0	0	0	0	0	0	0	0	0	0	0	0	0	0	0	0	0	0	0	0	1	0	2	0	1	1	0	5
hsa-miR-1181	hsa-mir-1181	0	1	0	0	0	0	0	0	0	0	0	0	0	1	0	1	0	0	0	0	0	0	0	0	0	0	0	0	0	1	0	0	1	0	0	0	5
hsa-miR-1185-5p	hsa-mir-1185-1	0	0	0	1	1	0	0	0	0	0	0	0	1	0	0	0	0	1	0	0	0	0	0	0	0	1	0	0	0	0	0	0	0	0	0	0	5
hsa-miR-1228-3p	hsa-mir-1228	1	0	0	1	0	0	0	0	0	0	0	0	0	0	0	0	0	0	0	0	0	0	0	0	0	0	0	0	0	0	0	0	1	2	0	0	5
hsa-miR-1229-3p	hsa-mir-1229	0	0	1	0	0	0	0	0	0	0	0	0	0	0	0	0	0	0	0	1	0	1	0	0	0	0	0	0	0	1	0	0	0	1	0	0	5
hsa-miR-1234-3p	hsa-mir-1234	0	0	0	0	0	0	1	0	0	0	0	0	0	0	0	0	2	0	0	0	0	0	0	0	0	0	0	0	0	0	0	0	1	1	0	0	5
hsa-miR-185-3p	hsa-mir-185	0	0	0	0	0	0	0	0	0	0	0	0	1	0	0	0	0	2	0	0	0	0	1	0	0	0	0	0	0	0	0	0	1	0	0	0	5
hsa-miR-190a-5p	hsa-mir-190a	0	0	0	1	0	0	0	0	0	0	0	0	1	0	0	0	0	2	0	0	0	0	0	1	0	0	0	0	0	0	0	0	0	0	0	0	5
hsa-miR-2277-3p	hsa-mir-2277	0	0	0	0	0	0	0	0	0	0	0	1	0	0	0	0	0	1	0	0	0	0	0	0	0	1	0	1	1	0	0	0	0	0	0	0	5
hsa-miR-3059-3p	hsa-mir-3059	0	0	0	0	0	0	1	0	0	0	0	0	0	0	0	0	0	0	0	0	1	0	0	0	0	0	0	0	0	2	0	0	0	0	0	0	4
hsa-miR-3147	hsa-mir-3147	0	0	0	1	0	0	0	0	0	0	0	0	0	0	0	0	3	0	0	0	0	0	0	0	1	0	0	0	0	0	0	0	0	0	0	0	5
hsa-miR-3150b-5p	hsa-mir-3150b	0	1	0	0	0	0	0	0	0	0	0	1	0	0	0	0	0	0	0	0	0	0	0	0	0	1	0	0	0	0	0	2	0	0	0	0	5
hsa-miR-3158-5p	hsa-mir-3158-2	0	1	0	0	2	0	0	0	0	0	0	0	0	0	0	0	0	0	1	1	0	0	0	0	0	0	0	0	0	0	0	0	0	0	0	0	5
hsa-miR-3180	hsa-mir-3180-1	0	0	0	0	0	0	0	0	0	0	0	0	0	0	0	0	0	0	0	0	0	1	0	0	0	0	0	0	1	0	2	0	0	1	0	0	5
hsa-miR-3180-3p	hsa-mir-3180-1	0	0	0	0	0	0	0	0	0	0	0	0	0	0	0	0	0	0	0	0	0	1	0	0	0	0	0	0	1	0	2	0	0	1	0	0	5
hsa-miR-3202	hsa-mir-3202-1	0	0	0	0	0	0	0	0	0	0	0	0	0	0	0	0	0	0	0	0	0	0	0	0	0	2	0	0	0	0	0	0	0	2	0	0	4
hsa-miR-33b-5p	hsa-mir-33b	0	0	0	0	0	0	0	0	0	0	0	0	0	2	0	0	0	0	0	0	0	0	0	0	0	0	0	0	0	0	1	0	0	0	0	2	5
hsa-miR-3614-5p	hsa-mir-3614	0	0	0	0	0	0	2	0	0	0	0	0	1	0	0	0	0	0	0	0	0	0	0	1	0	0	0	0	0	0	1	0	0	0	0	0	5
hsa-miR-374a-3p	hsa-mir-374a	1	0	0	0	0	0	0	0	0	0	0	0	0	0	0	0	0	0	0	0	2	0	0	0	0	0	0	0	0	0	0	0	0	1	0	1	5
hsa-miR-4253	hsa-mir-4253	1	0	0	1	0	0	0	0	0	0	0	0	0	0	0	0	0	0	1	0	0	0	0	0	0	0	0	0	1	1	0	0	0	0	0	0	5
hsa-miR-4433a-3p	hsa-mir-4433a	0	0	0	0	0	0	0	0	0	0	0	0	0	0	0	0	0	0	0	0	0	0	0	2	0	0	0	0	2	0	0	0	0	0	1	0	5
hsa-miR-4440	hsa-mir-4440	0	0	0	0	0	0	0	0	0	0	0	0	0	0	0	0	0	0	0	2	0	0	0	0	0	0	0	2	0	0	0	1	0	0	0	0	5
hsa-miR-4455	hsa-mir-4455	0	0	0	0	0	0	0	0	0	0	0	0	0	0	0	0	0	0	0	1	0	0	0	0	0	0	0	2	0	1	1	0	0	0	0	0	5
hsa-miR-4462	hsa-mir-4462	0	0	0	1	0	0	0	0	0	0	0	0	0	0	0	0	2	0	0	0	0	0	0	0	0	0	0	0	0	0	0	1	0	1	0	0	5
hsa-miR-4498	hsa-mir-4498	0	1	0	0	0	0	0	0	0	1	0	0	0	0	0	0	0	2	0	0	0	0	0	0	0	0	1	0	0	0	0	0	0	0	0	0	5
hsa-miR-449a	hsa-mir-449a	0	0	0	0	0	0	0	0	0	0	0	0	0	0	0	0	0	0	0	3	0	0	1	0	0	0	0	0	0	0	0	0	0	1	0	0	5
hsa-miR-4507	hsa-mir-4507	0	0	0	0	0	0	0	0	0	0	0	0	1	1	0	0	0	0	0	0	0	0	0	1	2	0	0	0	0	0	0	0	0	0	0	0	5
hsa-miR-4512	hsa-mir-4512	0	0	0	0	0	1	0	0	0	0	0	0	0	0	0	0	2	0	0	0	0	0	0	0	0	0	0	0	0	0	0	0	1	0	0	0	4
hsa-miR-4538	hsa-mir-4538	2	1	0	0	0	0	0	0	0	0	0	0	0	0	0	0	0	0	0	0	0	1	0	0	0	0	0	1	0	0	0	0	0	0	0	0	5
hsa-miR-4633-3p	hsa-mir-4633	0	0	0	1	0	0	0	0	0	0	0	0	0	0	0	0	0	0	0	0	0	0	2	0	0	1	0	0	0	1	0	0	0	0	0	0	5
hsa-miR-4646-5p	hsa-mir-4646	0	0	0	0	0	0	0	0	0	0	0	0	3	0	0	0	2	0	0	0	0	0	0	0	0	0	0	0	0	0	0	0	0	0	0	0	5
hsa-miR-4661-5p	hsa-mir-4661	0	0	0	1	0	0	0	0	0	1	0	0	0	1	0	0	0	0	0	0	0	0	0	0	1	0	0	0	0	1	0	0	0	0	0	0	5
hsa-miR-4682	hsa-mir-4682	0	0	0	0	0	1	0	0	0	3	0	0	0	0	0	0	0	0	0	0	0	0	0	0	0	0	0	0	0	1	0	0	0	0	0	0	5
hsa-miR-4706	hsa-mir-4706	0	0	0	0	0	0	0	0	0	0	0	0	1	1	0	0	0	0	0	0	0	0	1	0	0	0	0	1	1	0	0	0	0	0	0	0	5
hsa-miR-4707-5p	hsa-mir-4707	1	0	0	0	0	0	0	0	0	0	0	0	0	1	0	0	0	0	0	0	0	0	1	0	0	0	0	0	0	1	1	0	0	0	0	0	5
hsa-miR-4716-3p	hsa-mir-4716	0	0	0	0	0	1	0	0	0	0	0	0	0	0	0	0	0	0	0	0	0	0	0	0	0	0	0	0	0	0	1	0	0	2	0	0	4
hsa-miR-4717-3p	hsa-mir-4717	0	0	0	0	1	0	0	0	0	0	0	0	0	0	0	0	0	0	0	0	0	0	0	0	0	0	0	0	0	0	2	0	0	2	0	0	5
hsa-miR-4722-5p	hsa-mir-4722	0	0	0	0	0	0	0	0	0	0	0	0	0	1	0	0	0	0	0	1	0	0	0	0	0	0	0	0	0	0	0	0	0	3	0	0	5
hsa-miR-4731-5p	hsa-mir-4731	0	1	0	0	0	0	1	0	0	0	0	0	0	0	0	0	0	0	0	0	0	0	0	0	0	3	0	0	0	0	0	0	0	0	0	0	5
hsa-miR-4745-5p	hsa-mir-4745	0	0	0	0	0	0	0	0	0	0	0	1	0	0	1	0	2	1	0	0	0	0	0	0	0	0	0	0	0	0	0	0	0	0	0	0	5
hsa-miR-4758-3p	hsa-mir-4758	0	0	0	0	1	0	0	0	0	0	0	0	0	0	0	0	0	0	0	1	0	0	0	0	0	1	0	0	0	0	0	1	0	0	0	0	4
hsa-miR-4769-3p	hsa-mir-4769	0	0	2	0	0	1	0	0	0	0	0	0	0	0	0	0	0	0	0	0	0	0	0	0	0	0	0	0	0	2	0	0	0	0	0	0	5
hsa-miR-4769-5p	hsa-mir-4769	0	0	0	0	0	0	0	0	0	0	0	0	0	0	1	0	2	0	0	0	0	0	0	0	0	0	1	1	0	0	0	0	0	0	0	0	5
hsa-miR-4773	hsa-mir-4773-1	0	1	0	0	0	0	0	0	0	0	0	0	0	0	0	0	0	0	0	0	0	0	0	0	0	0	0	2	0	1	0	0	0	0	0	0	4
hsa-miR-487b-5p	hsa-mir-487b	0	0	0	0	0	0	0	0	0	0	0	0	0	2	1	0	0	0	0	0	0	0	0	0	0	0	0	0	0	0	0	0	0	1	0	1	5
hsa-miR-496	hsa-mir-496	1	0	0	0	0	1	0	0	0	0	0	0	0	0	0	0	0	0	0	0	0	0	0	0	0	0	0	2	0	0	0	0	1	0	0	0	5
hsa-miR-500b-3p	hsa-mir-500b	0	0	0	2	0	0	0	0	0	0	0	0	0	1	0	0	0	0	0	1	0	0	0	0	0	1	0	0	0	0	0	0	0	0	0	0	5
hsa-miR-502-5p	hsa-mir-502	0	0	0	0	0	0	0	0	0	0	0	0	0	0	0	0	2	0	0	0	0	0	0	0	0	0	0	1	0	0	0	0	1	1	0	0	5
hsa-miR-5196-3p	hsa-mir-5196	0	0	0	0	0	0	0	0	0	0	0	0	1	0	0	0	0	0	0	4	0	0	0	0	0	0	0	0	0	0	0	0	0	0	0	0	5
hsa-miR-548ah-3p	hsa-mir-548ah	0	0	0	0	0	0	0	0	0	0	0	0	0	0	0	0	0	0	2	1	0	0	0	0	1	0	0	0	0	0	0	0	1	0	0	0	5
hsa-miR-6132	hsa-mir-6132	0	0	0	0	2	0	0	0	0	0	0	0	0	1	0	1	0	0	0	0	1	0	0	0	0	0	0	0	0	0	0	0	0	0	0	0	5
hsa-miR-642b-3p	hsa-mir-642b	0	1	1	0	0	0	0	0	0	0	0	0	0	0	0	1	0	1	0	0	0	0	0	0	0	0	0	0	0	0	0	1	0	0	0	0	5
hsa-miR-6501-3p	hsa-mir-6501	0	0	1	0	0	0	0	0	0	2	0	0	0	0	0	0	0	0	0	0	0	1	0	0	0	0	0	0	0	0	1	0	0	0	0	0	5
hsa-miR-6730-5p	hsa-mir-6730	0	0	0	0	0	0	0	0	0	0	0	0	0	0	0	1	0	1	0	0	0	0	1	0	0	0	0	1	1	0	0	0	0	0	0	0	5
hsa-miR-6768-5p	hsa-mir-6768	0	0	0	0	0	0	0	0	0	2	0	0	0	0	0	0	0	0	0	2	0	0	0	0	0	0	0	0	0	0	0	0	0	1	0	0	5
hsa-miR-6769b-5p	hsa-mir-6769b	0	1	0	1	0	0	0	0	0	0	0	0	0	0	0	0	1	0	0	0	0	0	0	0	0	1	0	0	1	0	0	0	0	0	0	0	5
hsa-miR-6780b-5p	hsa-mir-6780b	0	1	0	0	0	0	0	0	0	0	0	0	0	0	0	2	0	0	0	0	0	0	0	0	0	0	0	0	0	0	0	0	1	1	0	0	5
hsa-miR-6784-3p	hsa-mir-6784	1	0	0	0	0	1	0	0	0	0	0	0	0	1	0	0	0	0	0	0	0	0	0	0	0	0	0	0	0	1	0	1	0	0	0	0	5
hsa-miR-6785-3p	hsa-mir-6785	0	0	0	0	0	0	0	0	0	1	0	0	0	0	0	0	2	0	0	0	0	0	0	0	0	0	0	0	0	1	0	0	0	0	1	0	5
hsa-miR-6785-5p	hsa-mir-6785	0	0	0	0	0	0	0	0	0	0	0	0	0	0	0	0	0	0	0	0	0	0	0	0	0	0	0	2	1	0	0	0	0	0	0	2	5
hsa-miR-6786-3p	hsa-mir-6786	0	0	1	0	0	0	1	0	0	0	0	0	1	1	0	0	0	0	0	1	0	0	0	0	0	0	0	0	0	0	0	0	0	0	0	0	5
hsa-miR-6796-5p	hsa-mir-6796	0	1	0	0	0	0	1	0	0	0	0	0	0	0	0	0	0	0	1	0	0	0	1	0	0	0	0	0	0	0	1	0	0	0	0	0	5
hsa-miR-6819-5p	hsa-mir-6819	0	0	0	0	0	0	0	0	0	3	0	0	0	0	0	0	1	0	1	0	0	0	0	0	0	0	0	0	0	0	0	0	0	0	0	0	5
hsa-miR-6827-3p	hsa-mir-6827	0	0	0	0	0	0	1	0	0	0	0	0	1	0	0	0	0	0	0	1	0	0	0	0	1	0	0	0	0	0	0	0	0	0	0	0	4
hsa-miR-6827-5p	hsa-mir-6827	0	0	0	0	1	0	0	0	0	0	0	1	0	0	0	0	0	0	0	0	0	0	1	0	0	0	0	0	0	0	0	0	0	2	0	0	5
hsa-miR-6848-5p	hsa-mir-6848	0	0	1	0	1	1	0	0	0	0	0	0	1	0	0	0	0	0	0	0	0	0	1	0	0	0	0	0	0	0	0	0	0	0	0	0	5
hsa-miR-6850-3p	hsa-mir-6850	0	0	1	0	0	1	0	0	0	0	0	0	0	0	0	0	1	0	1	0	0	0	0	1	0	0	0	0	0	0	0	0	0	0	0	0	5
hsa-miR-6850-5p	hsa-mir-6850	0	0	2	0	0	0	0	0	0	0	0	0	0	0	0	0	0	0	0	0	0	0	1	0	0	0	0	1	0	0	1	0	0	0	0	0	5
hsa-miR-6859-5p	hsa-mir-6859-1	0	0	0	0	0	0	0	0	0	0	0	0	1	1	0	0	0	0	0	0	0	0	1	0	1	0	0	0	0	0	0	0	0	1	0	0	5
hsa-miR-6861-3p	hsa-mir-6861	0	0	0	0	0	0	1	0	0	0	0	0	0	0	0	0	0	1	0	0	0	0	1	0	0	0	1	0	0	0	1	0	0	0	0	0	5
hsa-miR-6861-5p	hsa-mir-6861	0	0	0	0	1	0	0	0	0	1	0	0	0	0	0	0	0	0	0	0	0	0	0	0	0	0	0	0	0	0	0	1	2	0	0	0	5
hsa-miR-6865-5p	hsa-mir-6865	2	0	1	0	0	0	0	0	0	0	0	0	0	1	0	0	0	0	0	0	0	0	0	0	0	0	0	0	0	0	0	0	0	0	1	0	5
hsa-miR-6887-5p	hsa-mir-6887	0	0	0	0	1	0	0	0	0	0	0	0	0	0	0	0	0	0	0	0	0	1	1	0	0	2	0	0	0	0	0	0	0	0	0	0	5
hsa-miR-767-5p	hsa-mir-767	0	0	0	0	0	0	0	0	0	1	0	0	0	0	0	0	0	0	0	0	0	0	2	0	0	0	0	0	0	0	0	0	2	0	0	0	5
hsa-miR-7976	hsa-mir-7976	0	0	0	0	0	0	0	0	0	2	0	0	0	3	0	0	0	0	0	0	0	0	0	0	0	0	0	0	0	0	0	0	0	0	0	0	5
hsa-miR-103a-1-5p	hsa-mir-103a-1	0	0	0	0	0	0	0	0	0	0	0	0	0	0	0	0	0	0	0	1	0	0	0	0	0	1	0	0	0	0	0	0	0	2	0	0	4
hsa-miR-12115	hsa-mir-12115	0	0	0	0	0	0	0	0	0	0	0	0	0	0	0	1	0	0	0	1	0	0	0	0	0	0	0	1	0	1	0	0	0	0	0	0	4
hsa-miR-1225-5p	hsa-mir-1225	0	0	1	0	1	0	0	0	0	0	0	0	0	0	0	0	1	0	0	0	0	0	0	0	0	0	0	0	1	0	0	0	0	0	0	0	4
hsa-miR-1227-3p	hsa-mir-1227	0	0	0	1	1	0	0	0	0	0	0	0	0	0	0	0	0	0	0	0	0	0	0	1	0	1	0	0	0	0	0	0	0	0	0	0	4
hsa-miR-1244	hsa-mir-1244-1	0	0	0	1	0	0	0	0	0	0	0	0	0	0	0	0	0	0	0	0	0	0	0	0	0	0	0	0	1	0	1	0	0	0	0	1	4
hsa-miR-1258	hsa-mir-1258	0	0	0	0	0	0	0	0	0	1	0	0	0	0	0	0	0	0	0	0	0	0	1	0	0	0	0	0	2	0	0	0	0	0	0	0	4
hsa-miR-1271-3p	hsa-mir-1271	0	0	0	0	0	1	0	0	0	0	0	0	0	0	0	1	0	0	0	0	0	0	1	0	0	0	0	0	0	0	1	0	0	0	0	0	4
hsa-miR-1322	hsa-mir-1322	3	0	0	0	0	0	0	0	0	0	0	0	0	0	0	0	0	0	0	0	0	0	1	0	0	0	0	0	0	0	0	0	0	0	0	0	4
hsa-miR-1323	hsa-mir-1323	0	0	1	0	0	0	1	0	0	0	0	0	0	0	0	0	1	0	0	0	0	0	0	0	0	0	0	0	0	1	0	0	0	0	0	0	4
hsa-miR-134-3p	hsa-mir-134	0	0	0	1	0	0	0	0	0	0	0	0	0	0	0	0	0	2	0	1	0	0	0	0	0	0	0	0	0	0	0	0	0	0	0	0	4
hsa-miR-135b-5p	hsa-mir-135b	0	0	1	1	0	0	0	0	0	0	0	0	0	0	0	1	0	0	0	1	0	0	0	0	0	0	0	0	0	0	0	0	0	0	0	0	4
hsa-miR-187-5p	hsa-mir-187	2	0	0	0	0	0	0	0	0	0	0	0	0	0	0	0	0	1	0	0	0	0	0	0	0	0	0	0	0	0	0	0	0	0	0	1	4
hsa-miR-1914-5p	hsa-mir-1914	0	0	0	0	0	0	0	0	0	0	0	0	0	0	0	0	0	0	0	1	0	0	0	0	0	0	0	0	0	1	0	0	1	1	0	0	4
hsa-miR-203b-3p	hsa-mir-203b	0	0	0	0	1	0	0	0	0	1	0	0	0	0	0	0	0	0	0	0	0	0	0	0	0	1	0	0	0	0	0	0	0	1	0	0	4
hsa-miR-2276-3p	hsa-mir-2276	0	0	0	0	0	0	0	0	0	0	0	0	0	0	0	0	0	0	0	0	0	0	0	0	0	0	0	0	2	1	0	0	1	0	0	0	4
hsa-miR-2355-5p	hsa-mir-2355	0	2	0	0	0	0	0	0	0	0	0	0	1	0	0	0	1	0	0	0	0	0	0	0	0	0	0	0	0	0	0	0	0	0	0	0	4
hsa-miR-26a-2-3p	hsa-mir-26a-2	0	1	2	0	0	0	1	0	0	0	0	0	0	0	0	0	0	0	0	0	0	0	0	0	0	0	0	0	0	0	0	0	0	0	0	0	4
hsa-miR-3065-5p	hsa-mir-3065	1	0	0	0	0	0	0	0	0	0	0	0	0	1	1	0	0	1	0	0	0	0	0	0	0	0	0	0	0	0	0	0	0	0	0	0	4
hsa-miR-3133	hsa-mir-3133	0	0	0	0	0	1	0	0	0	0	0	0	0	0	0	1	1	0	0	0	0	0	0	0	0	0	0	0	0	0	0	0	1	0	0	0	4
hsa-miR-3157-5p	hsa-mir-3157	0	0	0	2	0	0	0	0	0	1	0	0	0	0	0	0	0	0	0	0	0	0	0	0	0	0	0	0	0	0	1	0	0	0	0	0	4
hsa-miR-3182	hsa-mir-3182	0	0	0	1	0	0	0	0	0	0	0	0	0	1	0	0	1	0	0	0	0	0	0	0	0	0	0	1	0	0	0	0	0	0	0	0	4
hsa-miR-32-3p	hsa-mir-32	0	0	0	0	0	0	1	0	0	0	0	0	0	0	0	0	0	0	0	0	0	0	0	0	1	0	0	0	0	1	0	0	0	1	0	0	4
hsa-miR-34b-5p	hsa-mir-34b	0	0	0	1	0	0	0	0	0	0	0	0	0	0	0	0	1	0	0	0	0	0	0	0	0	0	0	0	0	0	0	0	0	1	0	0	3
hsa-miR-3929	hsa-mir-3929	0	0	0	0	1	0	2	0	0	0	0	0	0	0	0	0	0	0	1	0	0	0	0	0	0	0	0	0	0	0	0	0	0	0	0	0	4
hsa-miR-412-5p	hsa-mir-412	0	0	0	0	0	0	0	0	0	0	0	0	0	1	0	0	2	0	0	0	0	0	0	0	0	0	0	0	0	1	0	0	0	0	0	0	4
hsa-miR-4279	hsa-mir-4279	0	0	0	1	0	0	0	0	0	0	0	1	0	2	0	0	0	0	0	0	0	0	0	0	0	0	0	0	0	0	0	0	0	0	0	0	4
hsa-miR-4285	hsa-mir-4285	0	0	0	0	0	1	0	0	0	0	0	0	0	0	0	0	0	0	0	0	0	0	0	1	1	0	0	0	0	0	0	0	0	1	0	0	4
hsa-miR-4463	hsa-mir-4463	0	0	1	0	0	0	0	0	0	0	0	0	0	2	0	0	0	0	0	0	0	1	0	0	0	0	0	0	0	0	0	0	0	0	0	0	4
hsa-miR-4479	hsa-mir-4479	0	1	0	0	0	0	0	0	0	0	0	0	0	0	0	0	0	0	0	1	1	0	0	0	0	0	0	0	1	0	0	0	0	0	0	0	4
hsa-miR-4490	hsa-mir-4490	0	0	1	0	0	0	1	0	0	0	0	0	1	0	0	0	0	0	0	0	0	0	0	1	0	0	0	0	0	0	0	0	0	0	0	0	4
hsa-miR-4519	hsa-mir-4519	1	0	0	0	0	0	0	0	0	0	0	0	0	0	0	0	0	0	0	0	0	0	0	0	1	0	0	1	0	0	0	0	0	0	0	0	3
hsa-miR-4520-2-3p	hsa-mir-4520-2	0	0	1	0	0	0	1	0	0	1	0	0	0	0	0	0	0	0	0	0	0	0	0	0	0	0	0	0	0	0	0	0	1	0	0	0	4
hsa-miR-4535	hsa-mir-4535	0	0	0	0	0	0	0	0	0	0	0	0	0	1	0	0	1	0	0	2	0	0	0	0	0	0	0	0	0	0	0	0	0	0	0	0	4
hsa-miR-4638-5p	hsa-mir-4638	0	0	0	0	0	0	0	0	0	0	0	0	0	0	0	0	2	0	0	0	0	0	0	0	0	0	0	0	0	0	0	2	0	0	0	0	4
hsa-miR-4644	hsa-mir-4644	0	0	0	1	0	0	0	0	0	0	0	0	0	1	0	0	1	0	0	1	0	0	0	0	0	0	0	0	0	0	0	0	0	0	0	0	4
hsa-miR-4651	hsa-mir-4651	0	0	0	0	0	0	0	0	0	0	0	0	0	0	0	0	0	0	0	0	0	0	0	0	0	0	0	0	0	0	0	4	0	0	0	0	4
hsa-miR-4664-3p	hsa-mir-4664	0	0	1	0	0	0	0	0	0	0	0	0	0	0	0	0	2	0	0	0	0	0	0	0	0	0	0	0	0	0	0	0	1	0	0	0	4
hsa-miR-4745-3p	hsa-mir-4745	0	0	0	0	0	0	0	0	0	0	0	0	0	0	0	0	0	0	0	1	0	0	0	0	0	0	0	0	0	0	3	0	0	0	0	0	4
hsa-miR-4747-5p	hsa-mir-4747	0	0	0	0	1	0	0	0	0	0	0	0	0	0	0	0	0	1	0	0	0	0	0	0	0	0	0	0	0	0	0	1	0	1	0	0	4
hsa-miR-4793-5p	hsa-mir-4793	0	0	0	1	0	0	0	0	0	1	0	0	0	0	0	0	0	1	0	0	0	0	0	0	0	0	0	0	0	0	1	0	0	0	0	0	4
hsa-miR-490-3p	hsa-mir-490	0	0	0	0	0	0	0	0	0	0	0	0	1	0	0	0	0	0	0	0	0	0	2	0	0	0	1	0	0	0	0	0	0	0	0	0	4
hsa-miR-493-3p	hsa-mir-493	0	0	0	0	0	0	0	0	0	0	0	0	0	0	0	0	1	0	0	0	0	0	0	0	0	1	0	0	0	1	0	0	1	0	0	0	4
hsa-miR-5194	hsa-mir-5194	1	0	0	0	0	0	0	0	0	0	0	0	0	0	0	0	0	0	0	1	0	0	0	0	0	0	0	0	0	2	0	0	0	0	0	0	4
hsa-miR-5195-5p	hsa-mir-5195	0	0	0	1	0	0	0	0	0	0	0	0	2	0	0	0	0	0	0	0	0	0	0	0	0	0	0	0	1	0	0	0	0	0	0	0	4
hsa-miR-548j-5p	hsa-mir-548j	0	0	1	0	0	1	0	0	0	0	0	0	1	0	0	0	0	0	0	0	0	0	0	0	0	0	0	0	0	0	0	0	0	1	0	0	4
hsa-miR-548p	hsa-mir-548p	0	0	0	0	0	0	0	0	0	0	0	0	0	0	0	0	0	0	2	1	0	0	0	0	0	0	0	0	0	0	0	0	1	0	0	0	4
hsa-miR-551a	hsa-mir-551a	0	0	0	0	0	0	0	0	0	1	0	0	0	0	0	0	0	0	3	0	0	0	0	0	0	0	0	0	0	0	0	0	0	0	0	0	4
hsa-miR-556-5p	hsa-mir-556	0	0	0	0	0	0	0	0	0	0	0	1	0	0	0	0	0	0	0	0	0	0	0	0	0	0	0	0	0	1	0	0	1	0	0	1	4
hsa-miR-5581-3p	hsa-mir-5581	0	0	1	0	0	2	0	0	0	1	0	0	0	0	0	0	0	0	0	0	0	0	0	0	0	0	0	0	0	0	0	0	0	0	0	0	4
hsa-miR-624-5p	hsa-mir-624	1	0	1	0	0	0	0	0	0	0	0	0	1	0	0	0	0	0	0	0	0	0	0	0	0	0	0	0	0	0	0	1	0	0	0	0	4
hsa-miR-6722-3p	hsa-mir-6722	0	0	0	0	0	0	0	0	0	0	0	0	0	0	0	0	0	0	0	0	0	0	0	1	0	0	0	0	0	1	1	0	0	1	0	0	4
hsa-miR-6732-5p	hsa-mir-6732	0	0	0	0	0	0	0	0	0	0	0	0	0	0	0	0	0	0	0	0	0	0	0	1	0	0	0	2	0	0	0	0	0	0	0	0	3
hsa-miR-6737-3p	hsa-mir-6737	0	1	1	0	0	0	0	0	0	0	0	0	0	0	0	0	0	0	0	0	0	0	0	0	0	0	0	0	0	0	0	0	0	2	0	0	4
hsa-miR-6740-5p	hsa-mir-6740	0	1	0	0	0	0	0	0	0	0	0	0	0	1	0	0	0	0	0	0	0	0	0	0	0	0	0	0	0	0	0	1	0	1	0	0	4
hsa-miR-6757-5p	hsa-mir-6757	1	0	0	0	1	1	0	0	0	0	0	0	0	0	0	0	0	0	0	0	0	0	0	0	0	0	0	0	1	0	0	0	0	0	0	0	4
hsa-miR-6758-5p	hsa-mir-6758	0	0	0	0	0	0	0	0	0	0	0	0	0	1	0	0	0	0	0	0	0	0	1	0	0	0	0	0	0	0	0	0	2	0	0	0	4
hsa-miR-676-5p	hsa-mir-676	0	0	0	0	0	0	0	0	0	0	0	0	0	1	0	0	0	1	0	0	0	0	0	0	0	1	0	0	0	1	0	0	0	0	0	0	4
hsa-miR-6760-5p	hsa-mir-6760	0	0	0	0	0	0	0	0	0	1	0	0	0	1	0	0	0	0	1	0	0	0	0	0	0	0	0	0	0	0	0	0	0	1	0	0	4
hsa-miR-6761-3p	hsa-mir-6761	0	0	0	0	0	0	0	0	0	1	0	0	0	0	0	0	0	0	0	0	0	1	0	0	0	0	0	0	0	1	0	0	1	0	0	0	4
hsa-miR-6790-3p	hsa-mir-6790	0	0	0	0	0	0	0	0	0	0	0	0	0	0	0	0	1	0	0	0	0	0	0	0	0	0	0	0	0	0	0	0	0	3	0	0	4
hsa-miR-6791-5p	hsa-mir-6791	0	0	0	0	0	0	0	0	0	0	0	0	0	0	0	0	0	0	0	3	1	0	0	0	0	0	0	0	0	0	0	0	0	0	0	0	4
hsa-miR-6795-3p	hsa-mir-6795	0	0	0	0	1	0	0	0	0	0	0	0	0	0	0	0	0	0	1	1	0	0	0	0	0	0	0	0	0	0	0	0	1	0	0	0	4
hsa-miR-6806-5p	hsa-mir-6806	0	0	0	0	0	0	0	0	0	1	0	0	1	0	0	0	0	1	0	0	0	0	0	0	1	0	0	0	0	0	0	0	0	0	0	0	4
hsa-miR-6812-5p	hsa-mir-6812	0	0	0	0	0	0	0	0	0	0	0	0	0	1	0	0	0	1	0	0	0	0	0	1	0	0	0	0	0	0	0	0	0	0	0	0	3
hsa-miR-6816-3p	hsa-mir-6816	0	1	0	0	0	0	0	0	0	0	0	0	0	0	0	0	0	0	0	0	0	2	0	0	0	0	0	0	0	0	1	0	0	0	0	0	4
hsa-miR-6819-3p	hsa-mir-6819	0	0	0	0	0	1	1	0	0	0	0	0	0	1	0	0	0	1	0	0	0	0	0	0	0	0	0	0	0	0	0	0	0	0	0	0	4
hsa-miR-6820-3p	hsa-mir-6820	0	0	0	0	0	0	0	0	0	0	0	0	0	0	0	0	1	0	0	0	0	0	0	0	0	0	0	0	1	0	0	0	0	2	0	0	4
hsa-miR-6831-5p	hsa-mir-6831	0	0	0	0	0	0	0	0	0	0	0	0	0	0	0	0	0	0	1	0	0	0	2	0	0	0	0	0	0	1	0	0	0	0	0	0	4
hsa-miR-6847-5p	hsa-mir-6847	0	0	0	0	0	0	0	0	0	0	0	0	1	0	0	0	0	0	1	0	0	0	0	0	1	0	0	0	0	0	0	1	0	0	0	0	4
hsa-miR-6858-3p	hsa-mir-6858	0	0	0	0	0	0	0	0	0	0	0	0	0	0	0	0	0	0	0	1	0	0	0	0	0	0	1	2	0	0	0	0	0	0	0	0	4
hsa-miR-6889-5p	hsa-mir-6889	0	0	1	0	0	0	0	0	0	0	0	0	0	0	0	0	0	0	0	0	0	0	0	1	0	0	0	0	0	1	0	0	1	0	0	0	4
hsa-miR-7106-5p	hsa-mir-7106	0	1	0	0	0	0	0	0	0	0	0	0	0	0	0	0	0	0	0	0	0	1	0	0	1	1	0	0	0	0	0	0	0	0	0	0	4
hsa-miR-7846-3p	hsa-mir-7846	0	0	0	0	0	0	0	0	0	0	0	0	0	0	0	0	2	0	0	0	0	0	0	0	0	0	0	0	0	1	0	0	0	1	0	0	4
hsa-miR-8077	hsa-mir-8077	3	0	0	0	0	0	0	0	0	0	0	0	0	0	0	0	0	0	0	0	0	0	0	0	1	0	0	0	0	0	0	0	0	0	0	0	4
hsa-miR-887-5p	hsa-mir-887	0	0	0	0	1	0	0	0	0	0	0	0	0	0	0	0	0	0	0	1	0	0	0	1	0	0	0	0	0	0	0	1	0	0	0	0	4
hsa-miR-10394-5p	hsa-mir-10394	0	0	0	0	0	0	0	0	0	0	0	0	0	0	0	0	0	0	0	0	0	0	0	0	0	0	0	0	0	0	0	0	2	1	0	0	3
hsa-miR-10524-5p	hsa-mir-10524	0	0	0	1	0	0	1	0	0	0	0	0	0	0	0	0	0	0	0	0	0	0	0	0	0	0	0	0	0	0	0	0	1	0	0	0	3
hsa-miR-1180-5p	hsa-mir-1180	0	0	0	0	0	0	0	0	0	0	0	0	0	0	0	0	0	0	0	0	0	0	0	0	1	0	0	0	1	0	0	1	0	0	0	0	3
hsa-miR-12125	hsa-mir-12125	0	0	0	0	0	0	0	0	0	1	0	0	0	0	0	0	0	0	0	0	0	0	0	0	1	0	0	0	0	0	0	0	0	0	0	1	3
hsa-miR-122-5p	hsa-mir-122	0	0	1	0	0	0	0	0	0	0	0	0	0	0	0	0	0	0	0	0	0	0	0	0	1	0	0	0	0	0	0	0	0	0	1	0	3
hsa-miR-1233-3p	hsa-mir-1233-1	0	0	0	0	0	1	0	0	0	0	0	0	0	0	0	0	0	0	1	0	0	0	0	0	0	0	0	1	0	0	0	0	0	0	0	0	3
hsa-miR-1236-3p	hsa-mir-1236	0	0	0	0	0	0	0	0	0	0	0	0	0	0	0	0	0	0	0	0	0	2	0	0	0	0	0	0	0	1	0	0	0	0	0	0	3
hsa-miR-1238-3p	hsa-mir-1238	0	0	0	0	0	0	0	0	0	1	0	0	0	1	0	0	0	0	0	0	0	0	0	0	0	0	0	0	0	0	0	0	0	0	1	0	3
hsa-miR-1255b-5p	hsa-mir-1255b-1	0	0	1	0	0	0	0	0	0	0	0	0	0	1	0	0	0	0	0	0	0	0	0	0	0	0	0	0	0	0	0	0	1	0	0	0	3
hsa-miR-1266-5p	hsa-mir-1266	0	0	0	0	0	0	1	0	0	0	0	0	0	0	0	0	0	0	0	0	0	0	0	0	0	1	0	0	1	0	0	0	0	0	0	0	3
hsa-miR-129-2-3p	hsa-mir-129-2	0	0	0	0	0	0	0	0	0	0	0	0	0	0	0	0	0	0	0	1	0	0	0	0	0	0	0	0	0	2	0	0	0	0	0	0	3
hsa-miR-1321	hsa-mir-1321	0	0	1	0	0	0	0	1	0	0	0	0	0	0	0	0	0	0	0	0	0	0	0	0	0	1	0	0	0	0	0	0	0	0	0	0	3
hsa-miR-138-2-3p	hsa-mir-138-2	0	0	0	1	0	0	1	0	0	0	0	0	1	0	0	0	0	0	0	0	0	0	0	0	0	0	0	0	0	0	0	0	0	0	0	0	3
hsa-miR-146a-3p	hsa-mir-146a	0	0	1	0	0	0	0	0	0	0	0	0	0	0	0	1	0	0	0	0	0	0	0	0	0	0	0	0	0	0	0	0	0	1	0	0	3
hsa-miR-1470	hsa-mir-1470	0	0	0	0	0	0	0	0	0	0	0	0	0	0	0	0	0	0	0	0	0	0	0	0	0	0	0	0	2	0	1	0	0	0	0	0	3
hsa-miR-148b-5p	hsa-mir-148b	0	0	0	0	1	0	0	0	0	0	0	0	0	1	0	0	0	0	0	0	0	0	0	0	0	0	0	0	0	0	1	0	0	0	0	0	3
hsa-miR-188-5p	hsa-mir-188	0	0	0	0	0	0	0	0	0	0	0	0	0	0	1	0	0	0	0	1	0	0	0	0	0	0	0	0	0	0	0	0	1	0	0	0	3
hsa-miR-1915-5p	hsa-mir-1915	0	0	0	0	0	0	0	0	0	0	0	0	0	0	0	0	0	2	0	0	0	0	0	0	0	0	0	0	0	0	0	0	0	1	0	0	3
hsa-miR-203b-5p	hsa-mir-203b	0	0	0	2	0	0	0	0	0	0	0	0	0	0	0	0	0	0	0	0	0	0	0	0	0	0	0	0	0	0	1	0	0	0	0	0	3
hsa-miR-20b-5p	hsa-mir-20b	0	1	0	0	0	0	0	0	0	0	0	0	0	1	0	0	0	0	0	0	0	0	0	0	0	0	1	0	0	0	0	0	0	0	0	0	3
hsa-miR-2115-5p	hsa-mir-2115	0	0	0	0	0	0	0	0	0	0	0	0	0	1	0	0	0	0	0	0	0	0	0	0	0	0	0	0	0	0	1	0	1	0	0	0	3
hsa-miR-29a-5p	hsa-mir-29a	0	0	0	1	0	0	1	0	0	0	0	0	0	0	0	0	0	0	0	0	0	0	0	0	0	0	0	0	0	0	0	0	1	0	0	0	3
hsa-miR-3120-3p	hsa-mir-3120	0	0	0	0	0	0	0	0	0	0	0	0	0	0	0	0	0	0	0	0	0	0	0	0	1	0	0	0	0	0	0	2	0	0	0	0	3
hsa-miR-3126-3p	hsa-mir-3126	0	0	0	0	0	0	0	0	0	1	0	0	0	0	0	0	0	0	0	0	0	0	0	0	1	0	0	0	0	0	1	0	0	0	0	0	3
hsa-miR-3126-5p	hsa-mir-3126	0	0	0	0	1	0	0	0	0	0	0	0	0	0	0	0	0	1	0	0	0	0	0	0	0	0	0	1	0	0	0	0	0	0	0	0	3
hsa-miR-3151-5p	hsa-mir-3151	0	0	0	0	0	0	0	0	0	0	0	0	0	0	0	0	0	0	0	0	0	0	0	0	0	2	0	0	0	0	0	0	0	0	1	0	3
hsa-miR-3156-5p	hsa-mir-3156-1	0	0	0	0	0	0	0	0	0	0	0	0	0	1	0	0	0	2	0	0	0	0	0	0	0	0	0	0	0	0	0	0	0	0	0	0	3
hsa-miR-3180-5p	hsa-mir-3180-1	0	0	0	0	0	1	0	0	0	0	0	0	1	0	0	0	0	0	0	0	0	0	1	0	0	0	0	0	0	0	0	0	0	0	0	0	3
hsa-miR-3190-3p	hsa-mir-3190	0	0	0	0	0	0	0	0	0	0	0	0	0	0	0	2	0	0	0	0	0	1	0	0	0	0	0	0	0	0	0	0	0	0	0	0	3
hsa-miR-3194-3p	hsa-mir-3194	0	0	0	0	0	0	0	0	0	0	0	0	0	0	0	1	0	0	0	0	0	0	0	0	0	0	0	0	0	0	0	0	0	0	1	1	3
hsa-miR-3200-5p	hsa-mir-3200	0	0	0	0	0	0	0	0	0	0	0	0	0	0	0	0	0	1	1	0	0	1	0	0	0	0	0	0	0	0	0	0	0	0	0	0	3
hsa-miR-328-5p	hsa-mir-328	0	0	0	0	0	0	0	0	0	0	0	0	1	0	0	0	0	0	1	1	0	0	0	0	0	0	0	0	0	0	0	0	0	0	0	0	3
hsa-miR-33a-3p	hsa-mir-33a	0	0	0	0	0	0	0	0	0	0	0	0	0	1	0	0	0	0	0	0	0	0	0	0	0	2	0	0	0	0	0	0	0	0	0	0	3
hsa-miR-3614-3p	hsa-mir-3614	0	0	0	1	0	0	0	0	0	0	0	0	1	0	0	0	0	0	0	0	0	0	0	0	0	1	0	0	0	0	0	0	0	0	0	0	3
hsa-miR-3620-3p	hsa-mir-3620	0	0	0	0	0	0	0	0	0	0	0	0	0	0	0	0	1	0	0	0	0	0	0	0	0	0	0	0	0	0	0	0	0	0	0	0	1
hsa-miR-3622a-3p	hsa-mir-3622a	0	0	0	0	0	0	0	0	0	0	0	0	1	0	0	1	1	0	0	0	0	0	0	0	0	0	0	0	0	0	0	0	0	0	0	0	3
hsa-miR-3658	hsa-mir-3658	0	0	0	0	0	0	1	0	0	0	0	0	0	0	0	0	0	0	0	0	0	0	0	0	0	0	0	0	0	0	0	2	0	0	0	0	3
hsa-miR-376b-3p	hsa-mir-376b	0	0	0	0	0	0	0	0	0	0	0	0	1	1	0	0	0	0	0	0	0	0	0	0	0	0	0	0	0	0	0	0	1	0	0	0	3
hsa-miR-3910	hsa-mir-3910-1	0	0	0	0	0	0	0	0	0	0	0	0	0	0	0	0	0	0	0	0	0	0	0	0	0	0	0	0	0	0	0	3	0	0	0	0	3
hsa-miR-3918	hsa-mir-3918	0	0	0	0	0	1	0	0	0	0	0	0	0	0	0	0	0	0	0	0	0	0	0	0	0	0	0	1	0	0	0	0	1	0	0	0	3
hsa-miR-4257	hsa-mir-4257	0	0	1	0	0	0	0	0	0	0	0	0	0	0	0	0	0	0	0	1	0	1	0	0	0	0	0	0	0	0	0	0	0	0	0	0	3
hsa-miR-4258	hsa-mir-4258	0	0	0	0	0	0	0	0	0	0	0	0	0	0	0	0	0	1	0	0	0	0	0	0	0	0	0	0	0	0	0	0	0	0	0	0	1
hsa-miR-4261	hsa-mir-4261	0	0	0	0	0	0	0	0	0	0	0	0	0	0	0	0	0	0	0	0	0	0	0	0	0	0	0	0	0	0	0	0	0	0	3	0	3
hsa-miR-433-5p	hsa-mir-433	1	0	0	0	0	0	0	0	0	0	0	0	0	1	0	0	0	0	0	0	0	0	0	0	0	0	0	0	0	0	0	0	0	0	1	0	3
hsa-miR-4423-3p	hsa-mir-4423	0	0	0	0	0	0	0	0	0	0	0	0	0	0	0	0	0	0	0	0	0	0	0	0	1	0	0	2	0	0	0	0	0	0	0	0	3
hsa-miR-4426	hsa-mir-4426	0	0	0	0	0	0	0	0	0	0	0	0	0	0	0	0	0	1	0	0	0	0	0	0	0	0	0	1	0	1	0	0	0	0	0	0	3
hsa-miR-4433b-3p	hsa-mir-4433b	1	0	0	0	0	0	0	0	0	0	0	0	1	0	0	0	0	0	0	0	0	0	0	0	1	0	0	0	0	0	0	0	0	0	0	0	3
hsa-miR-4436a	hsa-mir-4436a	0	0	0	0	0	0	0	0	0	0	0	0	0	0	0	3	0	0	0	0	0	0	0	0	0	0	0	0	0	0	0	0	0	0	0	0	3
hsa-miR-4500	hsa-mir-4500	0	0	0	0	0	0	0	0	0	0	0	0	0	0	0	0	2	0	0	0	0	0	0	0	0	0	0	1	0	0	0	0	0	0	0	0	3
hsa-miR-450a-2-3p	hsa-mir-450a-2	0	0	0	0	0	0	0	0	0	1	0	1	0	0	0	0	0	0	1	0	0	0	0	0	0	0	0	0	0	0	0	0	0	0	0	0	3
hsa-miR-4520-5p	hsa-mir-4520-1	0	0	0	0	0	0	0	0	0	0	0	0	0	1	0	0	0	0	0	0	0	0	0	0	0	0	0	0	0	0	1	1	0	0	0	0	3
hsa-miR-4524a-5p	hsa-mir-4524a	0	1	0	0	0	0	0	0	0	0	0	0	0	0	0	0	0	0	0	0	0	0	0	0	0	0	0	2	0	0	0	0	0	0	0	0	3
hsa-miR-4524b-5p	hsa-mir-4524b	0	0	0	1	0	0	0	0	0	0	0	0	0	1	0	0	0	0	0	0	0	0	0	0	0	0	0	0	0	0	0	1	0	0	0	0	3
hsa-miR-4646-3p	hsa-mir-4646	0	0	0	0	0	0	0	0	0	0	0	0	0	0	0	0	0	2	0	0	0	0	0	0	0	0	0	0	0	1	0	0	0	0	0	0	3
hsa-miR-4647	hsa-mir-4647	0	0	0	0	0	1	0	0	0	0	0	0	0	0	0	0	0	0	0	0	0	0	1	0	0	1	0	0	0	0	0	0	0	0	0	0	3
hsa-miR-4654	hsa-mir-4654	0	0	0	0	0	0	0	0	0	0	0	1	0	0	0	0	0	0	0	0	0	0	0	0	1	0	0	0	0	0	0	1	0	0	0	0	3
hsa-miR-4677-3p	hsa-mir-4677	0	0	0	0	0	0	0	0	0	0	0	0	0	0	0	0	0	0	0	0	0	0	0	1	0	0	0	0	0	0	0	0	2	0	0	0	3
hsa-miR-4695-5p	hsa-mir-4695	0	0	0	0	0	0	0	0	0	0	0	0	0	0	0	0	0	0	0	0	0	0	0	0	1	0	0	0	0	0	1	1	0	0	0	0	3
hsa-miR-4725-3p	hsa-mir-4725	0	0	0	0	0	0	0	0	0	0	0	0	0	0	0	0	0	0	0	1	0	0	0	0	0	0	0	0	0	0	0	1	0	1	0	0	3
hsa-miR-4742-3p	hsa-mir-4742	0	0	0	0	0	0	0	0	0	0	0	1	0	0	0	0	0	0	0	1	0	0	0	1	0	0	0	0	0	0	0	0	0	0	0	0	3
hsa-miR-4749-3p	hsa-mir-4749	0	0	0	0	0	0	0	0	0	0	0	0	0	0	0	0	0	0	1	0	0	0	0	0	0	1	0	0	0	0	0	0	0	0	0	1	3
hsa-miR-4749-5p	hsa-mir-4749	0	0	2	0	0	0	0	0	0	0	0	0	0	0	0	0	0	0	0	0	0	0	0	0	0	0	0	0	0	0	0	0	0	1	0	0	3
hsa-miR-4758-5p	hsa-mir-4758	0	0	0	0	0	0	0	0	0	0	0	0	0	0	0	0	0	1	0	0	0	0	0	0	0	0	0	0	0	1	0	0	0	1	0	0	3
hsa-miR-4767	hsa-mir-4767	1	0	0	0	0	0	0	0	0	1	0	0	0	0	0	0	0	0	0	0	0	0	0	0	0	0	0	0	0	1	0	0	0	0	0	0	3
hsa-miR-4783-3p	hsa-mir-4783	1	0	0	0	0	0	0	0	0	0	0	0	0	2	0	0	0	0	0	0	0	0	0	0	0	0	0	0	0	0	0	0	0	0	0	0	3
hsa-miR-4785	hsa-mir-4785	0	0	0	0	0	0	0	0	0	1	0	0	2	0	0	0	0	0	0	0	0	0	0	0	0	0	0	0	0	0	0	0	0	0	0	0	3
hsa-miR-4788	hsa-mir-4788	3	0	0	0	0	0	0	0	0	0	0	0	0	0	0	0	0	0	0	0	0	0	0	0	0	0	0	0	0	0	0	0	0	0	0	0	3
hsa-miR-492	hsa-mir-492	0	0	1	0	0	0	1	0	0	0	0	0	0	0	0	0	0	0	0	0	0	0	0	0	0	0	0	1	0	0	0	0	0	0	0	0	3
hsa-miR-494-5p	hsa-mir-494	0	0	0	0	0	0	0	0	0	0	1	0	0	0	0	0	0	0	0	0	0	0	0	0	0	0	0	0	0	0	0	0	0	2	0	0	3
hsa-miR-5001-3p	hsa-mir-5001	0	0	0	0	0	0	0	0	0	0	0	0	0	1	0	0	0	0	1	0	0	0	0	0	0	0	0	0	1	0	0	0	0	0	0	0	3
hsa-miR-5190	hsa-mir-5190	0	1	0	1	0	0	1	0	0	0	0	0	0	0	0	0	0	0	0	0	0	0	0	0	0	0	0	0	0	0	0	0	0	0	0	0	3
hsa-miR-519d-5p	hsa-mir-519d	0	0	2	0	0	0	0	1	0	0	0	0	0	0	0	0	0	0	0	0	0	0	0	0	0	0	0	0	0	0	0	0	0	0	0	0	3
hsa-miR-520f-5p	hsa-mir-520f	0	0	2	0	0	0	0	1	0	0	0	0	0	0	0	0	0	0	0	0	0	0	0	0	0	0	0	0	0	0	0	0	0	0	0	0	3
hsa-miR-520g-3p	hsa-mir-520g	0	0	0	0	0	0	0	0	0	0	0	0	0	0	0	0	0	0	0	0	0	0	0	2	0	1	0	0	0	0	0	0	0	0	0	0	3
hsa-miR-542-5p	hsa-mir-542	0	0	0	0	0	0	0	0	0	0	1	0	0	0	0	0	0	0	2	0	0	0	0	0	0	0	0	0	0	0	0	0	0	0	0	0	3
hsa-miR-548ae-5p	hsa-mir-548ae-2	0	0	0	0	0	0	1	0	0	0	0	0	0	0	0	0	1	0	0	0	0	0	0	0	0	0	0	0	0	1	0	0	0	0	0	0	3
hsa-miR-548am-3p	hsa-mir-548am	0	0	0	0	0	0	0	0	0	0	0	0	0	0	0	0	0	0	0	1	0	0	0	0	1	0	0	0	0	0	0	0	1	0	0	0	3
hsa-miR-548l	hsa-mir-548l	0	0	0	0	0	0	0	0	0	1	0	0	0	0	0	0	0	1	0	0	0	0	0	0	0	1	0	0	0	0	0	0	0	0	0	0	3
hsa-miR-5587-3p	hsa-mir-5587	0	0	0	0	0	0	0	0	0	0	0	0	0	0	0	0	0	1	0	1	0	0	0	0	0	0	0	0	0	1	0	0	0	0	0	0	3
hsa-miR-5689	hsa-mir-5689	0	0	0	0	0	0	0	0	0	0	0	0	0	0	0	0	0	0	0	0	0	0	1	1	0	0	0	1	0	0	0	0	0	0	0	0	3
hsa-miR-5690	hsa-mir-5690	0	0	0	1	0	0	0	0	0	0	0	0	0	0	0	0	0	0	1	0	0	0	0	0	0	0	0	0	0	0	0	0	1	0	0	0	3
hsa-miR-570-3p	hsa-mir-570	0	0	0	2	0	0	0	0	0	0	0	0	1	0	0	0	0	0	0	0	0	0	0	0	0	0	0	0	0	0	0	0	0	0	0	0	3
hsa-miR-582-3p	hsa-mir-582	0	0	0	0	0	0	0	0	0	0	0	0	0	0	0	0	1	0	0	0	0	0	0	1	0	0	0	0	0	0	0	1	0	0	0	0	3
hsa-miR-596	hsa-mir-596	0	0	0	0	0	0	0	0	0	0	0	0	0	0	0	0	0	2	1	0	0	0	0	0	0	0	0	0	0	0	0	0	0	0	0	0	3
hsa-miR-608	hsa-mir-608	0	3	0	0	0	0	0	0	0	0	0	0	0	0	0	0	0	0	0	0	0	0	0	0	0	0	0	0	0	0	0	0	0	0	0	0	3
hsa-miR-6133	hsa-mir-6133	0	0	0	0	0	0	0	0	0	1	0	0	0	0	0	0	0	1	0	0	0	0	0	0	0	0	0	0	0	0	0	0	0	0	0	0	2
hsa-miR-622	hsa-mir-622	0	0	0	0	0	0	0	0	0	0	0	0	0	1	0	0	0	0	0	0	0	0	0	0	0	0	0	0	0	0	1	0	0	1	0	0	3
hsa-miR-6509-3p	hsa-mir-6509	0	0	0	1	0	0	0	0	0	0	0	0	0	0	0	0	0	0	0	0	0	0	0	0	0	0	0	0	0	1	0	0	0	1	0	0	3
hsa-miR-6514-5p	hsa-mir-6514	0	0	1	0	1	0	0	0	0	0	0	0	0	0	0	0	0	0	0	0	0	0	0	0	0	0	0	0	0	0	1	0	0	0	0	0	3
hsa-miR-6737-5p	hsa-mir-6737	0	0	0	0	0	0	0	0	0	0	0	0	0	3	0	0	0	0	0	0	0	0	0	0	0	0	0	0	0	0	0	0	0	0	0	0	3
hsa-miR-6748-3p	hsa-mir-6748	0	0	1	0	0	0	0	0	0	0	0	0	0	0	0	0	0	0	0	0	0	0	0	0	0	0	1	0	0	0	0	0	0	0	0	1	3
hsa-miR-675-3p	hsa-mir-675	0	0	0	1	0	0	1	0	0	0	0	0	0	0	0	0	0	0	0	0	0	0	0	0	0	0	0	0	0	0	0	1	0	0	0	0	3
hsa-miR-6767-5p	hsa-mir-6767	0	0	0	1	0	0	0	0	0	0	0	0	0	0	0	0	0	0	0	0	0	0	0	0	0	0	0	1	0	1	0	0	0	0	0	0	3
hsa-miR-6776-3p	hsa-mir-6776	0	0	1	0	0	0	0	0	0	0	0	0	0	0	0	0	0	0	0	0	0	0	0	0	0	0	0	0	0	0	0	1	0	1	0	0	3
hsa-miR-6777-3p	hsa-mir-6777	0	0	0	0	0	0	0	0	0	0	0	0	0	1	0	0	0	0	0	0	0	0	0	0	0	0	0	0	0	0	1	0	0	0	0	0	2
hsa-miR-6783-3p	hsa-mir-6783	0	0	1	0	0	0	0	0	0	0	0	0	0	0	0	0	0	0	0	0	0	0	0	0	0	0	0	0	0	0	0	0	0	1	0	0	2
hsa-miR-6787-3p	hsa-mir-6787	0	0	2	0	0	0	0	0	0	0	0	0	0	0	0	0	0	0	0	0	0	0	0	0	0	0	0	1	0	0	0	0	0	0	0	0	3
hsa-miR-6788-3p	hsa-mir-6788	0	0	0	0	0	0	0	0	0	0	0	0	0	0	0	0	0	0	0	1	0	0	0	0	0	0	0	0	0	0	0	0	0	2	0	0	3
hsa-miR-6794-5p	hsa-mir-6794	0	0	0	2	1	0	0	0	0	0	0	0	0	0	0	0	0	0	0	0	0	0	0	0	0	0	0	0	0	0	0	0	0	0	0	0	3
hsa-miR-6795-5p	hsa-mir-6795	0	0	1	0	0	0	0	0	0	0	0	0	0	0	0	0	0	0	0	0	0	0	0	0	0	1	0	0	0	0	1	0	0	0	0	0	3
hsa-miR-6809-5p	hsa-mir-6809	0	0	0	0	1	0	1	0	0	0	0	0	0	1	0	0	0	0	0	0	0	0	0	0	0	0	0	0	0	0	0	0	0	0	0	0	3
hsa-miR-6813-3p	hsa-mir-6813	0	0	0	0	0	0	0	0	0	0	0	0	0	0	0	0	0	0	0	0	0	0	0	0	0	0	0	0	0	0	1	1	0	1	0	0	3
hsa-miR-6814-3p	hsa-mir-6814	0	0	0	0	0	0	0	0	0	0	0	0	0	0	0	0	0	0	1	0	0	0	0	1	0	0	0	0	0	1	0	0	0	0	0	0	3
hsa-miR-6829-5p	hsa-mir-6829	0	0	0	0	0	0	0	0	0	0	0	0	0	0	0	0	1	0	0	0	0	0	0	0	0	0	1	0	1	0	0	0	0	0	0	0	3
hsa-miR-6830-5p	hsa-mir-6830	0	0	0	0	0	0	0	0	0	0	0	0	0	0	0	0	0	0	0	0	0	0	0	0	0	0	0	0	0	0	1	0	2	0	0	0	3
hsa-miR-6833-5p	hsa-mir-6833	0	0	1	0	0	1	0	0	0	0	0	0	0	0	0	0	0	0	0	0	0	0	1	0	0	0	0	0	0	0	0	0	0	0	0	0	3
hsa-miR-6837-3p	hsa-mir-6837	0	0	0	0	0	0	0	0	0	0	0	0	0	1	0	0	1	0	0	0	0	0	0	0	0	0	0	0	0	0	0	0	1	0	0	0	3
hsa-miR-6838-5p	hsa-mir-6838	0	0	0	0	1	0	0	0	0	0	0	0	0	0	0	0	0	0	0	0	0	0	0	0	0	0	0	0	0	0	0	0	0	1	1	0	3
hsa-miR-6843-3p	hsa-mir-6843	0	0	0	0	0	0	0	0	0	0	0	0	0	0	0	0	0	0	0	0	0	0	0	0	0	0	0	0	0	0	1	0	0	2	0	0	3
hsa-miR-6860	hsa-mir-6860	0	0	0	0	0	1	0	0	0	0	0	0	0	0	0	0	0	0	0	0	0	0	0	0	0	0	1	0	0	0	0	0	0	0	0	1	3
hsa-miR-6864-5p	hsa-mir-6864	0	0	0	0	0	0	0	0	0	0	0	0	0	0	0	0	0	0	0	0	0	0	0	0	0	0	0	1	0	1	0	0	1	0	0	0	3
hsa-miR-6866-5p	hsa-mir-6866	0	0	0	0	0	0	0	0	0	0	0	0	0	1	0	0	0	0	0	0	0	0	0	0	0	0	0	0	0	0	0	0	0	2	0	0	3
hsa-miR-6869-3p	hsa-mir-6869	1	0	0	0	0	0	0	0	0	0	0	0	0	1	0	0	0	1	0	0	0	0	0	0	0	0	0	0	0	0	0	0	0	0	0	0	3
hsa-miR-6876-5p	hsa-mir-6876	0	0	0	0	0	0	0	0	0	0	0	0	0	1	0	0	0	0	0	0	0	0	0	0	0	0	0	0	0	0	0	0	0	2	0	0	3
hsa-miR-6877-5p	hsa-mir-6877	0	0	1	0	0	0	0	0	0	0	0	0	0	0	0	0	0	0	0	1	0	0	0	0	0	0	0	0	0	0	0	0	0	1	0	0	3
hsa-miR-6882-5p	hsa-mir-6882	0	0	0	0	0	0	0	0	0	0	0	0	0	0	0	0	0	0	0	0	0	0	0	0	0	0	0	0	0	0	0	1	0	1	0	0	2
hsa-miR-6890-5p	hsa-mir-6890	0	0	0	0	0	0	0	0	0	0	0	0	0	0	0	0	0	0	0	0	0	0	0	1	0	0	0	2	0	0	0	0	0	0	0	0	3
hsa-miR-7109-3p	hsa-mir-7109	0	0	0	0	0	0	0	0	0	0	0	0	0	0	0	0	0	0	0	0	0	0	0	0	0	0	0	0	0	0	0	0	0	3	0	0	3
hsa-miR-7111-3p	hsa-mir-7111	0	0	0	0	0	0	0	0	0	0	0	0	0	0	0	0	0	0	0	0	0	0	0	0	0	0	0	2	0	0	0	0	1	0	0	0	3
hsa-miR-7151-3p	hsa-mir-7151	0	0	0	0	0	0	1	0	0	0	0	0	0	0	0	0	0	1	0	0	1	0	0	0	0	0	0	0	0	0	0	0	0	0	0	0	3
hsa-miR-9-3p	hsa-mir-9-1	0	0	0	0	0	0	0	0	0	0	0	0	0	0	1	0	0	0	0	0	0	0	0	0	0	0	0	2	0	0	0	0	0	0	0	0	3
hsa-miR-933	hsa-mir-933	0	0	0	0	0	0	0	0	0	0	0	0	0	0	0	1	0	0	0	0	0	0	0	0	0	0	0	1	0	0	0	0	1	0	0	0	3
hsa-miR-939-3p	hsa-mir-939	0	0	0	0	0	0	0	0	0	0	0	1	0	0	0	0	0	0	0	0	0	0	0	0	0	0	0	0	0	0	0	2	0	0	0	0	3
hsa-miR-9902	hsa-mir-9902-1	0	0	0	1	1	0	0	0	0	0	0	0	0	0	0	0	0	0	0	0	0	0	0	0	1	0	0	0	0	0	0	0	0	0	0	0	3
hsa-let-7g-3p	hsa-let-7g	0	0	0	0	0	0	0	0	0	0	0	0	0	0	0	0	0	0	0	0	1	1	0	0	0	0	0	0	0	0	0	0	0	0	0	0	2
hsa-miR-1-3p	hsa-mir-1-1	0	0	0	0	0	0	0	0	0	0	0	1	0	0	0	0	0	0	0	0	0	0	0	0	0	0	0	0	1	0	0	0	0	0	0	0	2
hsa-miR-10393-3p	hsa-mir-10393	0	0	0	0	0	0	0	0	0	0	0	0	0	0	0	0	0	1	0	0	0	0	0	0	1	0	0	0	0	0	0	0	0	0	0	0	2
hsa-miR-10395-5p	hsa-mir-10395	0	0	0	0	0	0	0	0	0	0	0	0	0	0	0	0	0	0	1	0	0	0	0	0	0	0	0	0	1	0	0	0	0	0	0	0	2
hsa-miR-10523-5p	hsa-mir-10523	0	0	0	0	0	0	0	0	0	0	0	0	0	0	0	0	1	0	0	0	0	0	0	0	0	0	0	0	0	1	0	0	0	0	0	0	2
hsa-miR-11399	hsa-mir-11399	0	0	0	0	0	0	0	0	0	0	0	0	0	0	0	0	0	0	1	1	0	0	0	0	0	0	0	0	0	0	0	0	0	0	0	0	2
hsa-miR-1183	hsa-mir-1183	0	0	0	0	0	0	0	0	0	0	0	0	0	0	0	0	0	0	0	0	0	0	1	0	0	0	0	0	0	0	0	0	1	0	0	0	2
hsa-miR-12124	hsa-mir-12124	0	0	1	0	0	0	0	0	0	0	0	0	0	0	0	0	0	0	0	0	0	0	0	0	0	0	0	0	1	0	0	0	0	0	0	0	2
hsa-miR-1225-3p	hsa-mir-1225	0	0	0	1	0	0	0	0	0	0	0	0	0	0	0	0	0	0	0	0	0	0	0	0	0	0	0	0	0	1	0	0	0	0	0	0	2
hsa-miR-1228-5p	hsa-mir-1228	0	0	0	0	0	0	0	0	0	0	0	0	0	0	0	2	0	0	0	0	0	0	0	0	0	0	0	0	0	0	0	0	0	0	0	0	2
hsa-miR-1245a	hsa-mir-1245a	0	0	0	1	0	1	0	0	0	0	0	0	0	0	0	0	0	0	0	0	0	0	0	0	0	0	0	0	0	0	0	0	0	0	0	0	2
hsa-miR-1273h-3p	hsa-mir-1273h	0	0	0	0	0	0	0	0	0	0	0	0	0	0	0	0	0	0	0	0	0	0	0	0	0	0	0	0	0	0	0	1	0	1	0	0	2
hsa-miR-1284	hsa-mir-1284	0	0	0	0	0	0	0	0	0	0	0	0	0	0	0	0	0	0	0	0	0	0	0	0	0	0	0	0	0	0	2	0	0	0	0	0	2
hsa-miR-1288-5p	hsa-mir-1288	0	0	0	0	0	1	0	0	0	0	0	0	0	0	0	1	0	0	0	0	0	0	0	0	0	0	0	0	0	0	0	0	0	0	0	0	2
hsa-miR-1294	hsa-mir-1294	0	0	0	0	0	0	0	0	0	0	0	0	0	0	0	1	0	0	0	0	0	0	0	0	0	0	0	1	0	0	0	0	0	0	0	0	2
hsa-miR-135a-5p	hsa-mir-135a-1	0	0	0	0	0	0	0	0	0	0	0	0	0	0	0	0	0	0	0	1	0	0	0	0	0	1	0	0	0	0	0	0	0	0	0	0	2
hsa-miR-144-5p	hsa-mir-144	0	0	0	0	0	0	0	0	0	0	0	0	0	0	0	0	0	0	0	0	0	0	0	0	0	0	0	0	1	0	0	0	0	0	0	1	2
hsa-miR-1827	hsa-mir-1827	0	0	1	0	0	0	0	0	0	0	0	0	0	0	0	0	0	0	0	0	0	0	0	0	0	0	0	0	0	0	0	0	0	0	0	0	1
hsa-miR-18a-5p	hsa-mir-18a	0	0	1	0	1	0	0	0	0	0	0	0	0	0	0	0	0	0	0	0	0	0	0	0	0	0	0	0	0	0	0	0	0	0	0	0	2
hsa-miR-18b-5p	hsa-mir-18b	0	0	1	0	1	0	0	0	0	0	0	0	0	0	0	0	0	0	0	0	0	0	0	0	0	0	0	0	0	0	0	0	0	0	0	0	2
hsa-miR-1976	hsa-mir-1976	0	1	0	0	0	0	0	0	0	0	0	0	0	0	0	0	0	0	0	0	0	0	0	0	0	0	0	0	0	0	0	0	0	0	0	0	1
hsa-miR-19b-1-5p	hsa-mir-19b-1	0	0	0	0	0	0	1	0	0	0	0	0	0	0	0	0	0	0	0	0	0	0	0	0	0	0	0	0	0	0	0	1	0	0	0	0	2
hsa-miR-20b-3p	hsa-mir-20b	0	0	2	0	0	0	0	0	0	0	0	0	0	0	0	0	0	0	0	0	0	0	0	0	0	0	0	0	0	0	0	0	0	0	0	0	2
hsa-miR-217-5p	hsa-mir-217	0	0	0	0	0	0	0	0	0	0	0	0	0	0	0	0	0	0	0	0	0	0	0	0	0	0	0	0	0	0	1	0	0	0	0	0	1
hsa-miR-2278	hsa-mir-2278	0	0	0	0	0	0	0	0	0	0	0	0	0	0	0	0	0	1	0	0	0	0	0	0	1	0	0	0	0	0	0	0	0	0	0	0	2
hsa-miR-2355-3p	hsa-mir-2355	0	0	0	0	0	0	0	0	0	0	0	0	0	0	0	0	0	0	0	0	0	0	0	0	0	0	0	0	0	2	0	0	0	0	0	0	2
hsa-miR-2392	hsa-mir-2392	0	1	0	0	0	0	0	0	0	0	0	0	0	0	0	0	0	0	0	0	0	0	0	0	0	0	0	0	0	0	0	0	0	0	0	0	1
hsa-miR-2681-5p	hsa-mir-2681	0	0	0	0	0	0	0	0	0	0	0	0	0	1	0	0	0	0	0	0	0	0	0	0	0	0	0	0	0	0	0	0	1	0	0	0	2
hsa-miR-301a-3p	hsa-mir-301a	0	0	0	0	0	0	0	0	0	0	0	0	0	0	0	1	0	0	0	0	0	0	0	0	0	0	0	0	0	0	0	0	0	0	0	1	2
hsa-miR-3064-3p	hsa-mir-3064	0	0	0	0	0	2	0	0	0	0	0	0	0	0	0	0	0	0	0	0	0	0	0	0	0	0	0	0	0	0	0	0	0	0	0	0	2
hsa-miR-3065-3p	hsa-mir-3065	0	0	0	0	0	0	0	0	0	0	0	0	0	0	0	0	1	0	0	1	0	0	0	0	0	0	0	0	0	0	0	0	0	0	0	0	2
hsa-miR-31-3p	hsa-mir-31	0	0	0	0	0	0	0	0	0	0	0	0	0	0	1	0	0	1	0	0	0	0	0	0	0	0	0	0	0	0	0	0	0	0	0	0	2
hsa-miR-3116	hsa-mir-3116-2	0	0	0	0	0	0	0	0	0	0	0	0	0	0	0	0	0	0	0	0	0	0	0	0	0	0	0	0	0	0	0	1	0	0	0	0	1
hsa-miR-3117-3p	hsa-mir-3117	0	0	0	0	0	0	0	0	0	0	0	0	0	0	0	0	0	0	0	0	0	0	0	0	0	0	0	0	0	0	0	2	0	0	0	0	2
hsa-miR-3124-5p	hsa-mir-3124	0	0	0	0	0	0	0	0	0	0	0	0	0	0	0	0	0	0	0	0	0	1	0	0	0	0	0	0	0	0	0	1	0	0	0	0	2
hsa-miR-3127-3p	hsa-mir-3127	0	1	0	0	0	0	0	0	0	0	0	0	0	0	0	0	0	0	0	0	0	0	0	0	0	0	0	0	0	0	0	0	0	0	1	0	2
hsa-miR-3132	hsa-mir-3132	0	0	0	0	0	0	0	0	0	0	0	0	0	0	0	0	1	0	1	0	0	0	0	0	0	0	0	0	0	0	0	0	0	0	0	0	2
hsa-miR-3134	hsa-mir-3134	0	0	0	0	0	0	0	0	0	0	0	0	0	0	0	0	0	0	0	0	0	1	0	0	0	0	0	0	0	0	0	0	0	1	0	0	2
hsa-miR-3135a	hsa-mir-3135a	0	0	0	0	0	1	0	0	0	0	0	0	0	0	0	0	0	0	0	0	0	0	0	0	0	0	0	0	0	0	0	1	0	0	0	0	2
hsa-miR-3153	hsa-mir-3153	0	0	0	0	0	0	0	0	0	0	0	0	0	0	0	0	2	0	0	0	0	0	0	0	0	0	0	0	0	0	0	0	0	0	0	0	2
hsa-miR-3159	hsa-mir-3159	2	0	0	0	0	0	0	0	0	0	0	0	0	0	0	0	0	0	0	0	0	0	0	0	0	0	0	0	0	0	0	0	0	0	0	0	2
hsa-miR-3163	hsa-mir-3163	0	0	0	0	0	0	0	0	0	0	0	0	0	0	0	0	0	0	0	0	0	1	0	0	0	1	0	0	0	0	0	0	0	0	0	0	2
hsa-miR-3179	hsa-mir-3179-1	0	0	0	0	0	0	0	0	0	0	0	0	0	0	0	0	0	0	0	0	0	0	0	0	0	0	0	0	0	0	0	2	0	0	0	0	2
hsa-miR-3184-3p	hsa-mir-3184	0	1	0	0	0	0	0	0	0	0	0	0	0	0	0	0	0	0	0	0	0	0	0	0	0	1	0	0	0	0	0	0	0	0	0	0	2
hsa-miR-3191-3p	hsa-mir-3191	0	0	0	0	0	0	0	0	0	0	0	0	1	1	0	0	0	0	0	0	0	0	0	0	0	0	0	0	0	0	0	0	0	0	0	0	2
hsa-miR-3192-5p	hsa-mir-3192	0	0	1	0	0	0	0	0	0	0	0	0	1	0	0	0	0	0	0	0	0	0	0	0	0	0	0	0	0	0	0	0	0	0	0	0	2
hsa-miR-3193	hsa-mir-3193	0	0	0	0	0	0	0	0	0	0	0	0	0	1	0	0	0	0	0	0	0	0	0	0	0	1	0	0	0	0	0	0	0	0	0	0	2
hsa-miR-34a-3p	hsa-mir-34a	0	0	0	0	0	0	0	0	0	0	0	0	0	0	0	0	0	2	0	0	0	0	0	0	0	0	0	0	0	0	0	0	0	0	0	0	2
hsa-miR-3652	hsa-mir-3652	0	0	0	0	0	0	0	0	0	0	0	0	0	0	0	0	0	0	0	0	0	0	0	0	0	0	0	0	0	0	0	0	0	1	1	0	2
hsa-miR-3654	hsa-mir-3654	0	2	0	0	0	0	0	0	0	0	0	0	0	0	0	0	0	0	0	0	0	0	0	0	0	0	0	0	0	0	0	0	0	0	0	0	2
hsa-miR-3655	hsa-mir-3655	0	0	0	0	0	0	0	0	0	1	0	0	0	0	0	0	0	0	0	0	0	0	1	0	0	0	0	0	0	0	0	0	0	0	0	0	2
hsa-miR-3667-3p	hsa-mir-3667	0	0	0	0	0	0	0	0	0	0	0	0	1	0	0	0	0	0	0	0	0	1	0	0	0	0	0	0	0	0	0	0	0	0	0	0	2
hsa-miR-3679-3p	hsa-mir-3679	1	0	0	0	0	0	0	0	0	0	0	0	0	0	0	0	0	0	0	0	0	0	0	0	0	0	0	0	1	0	0	0	0	0	0	0	2
hsa-miR-3689f	hsa-mir-3689f	0	0	1	0	0	0	0	0	0	0	0	0	0	0	0	0	0	0	0	0	0	0	1	0	0	0	0	0	0	0	0	0	0	0	0	0	2
hsa-miR-371a-5p	hsa-mir-371a	0	0	0	0	0	0	0	0	0	0	0	0	0	0	0	0	0	0	0	0	0	0	0	0	1	0	0	0	0	1	0	0	0	0	0	0	2
hsa-miR-3907	hsa-mir-3907	0	0	0	0	0	0	0	0	0	0	0	0	1	0	0	0	0	0	0	0	0	0	0	0	0	0	0	0	0	0	1	0	0	0	0	0	2
hsa-miR-3917	hsa-mir-3917	0	0	0	0	0	0	0	0	0	0	0	0	0	0	0	0	0	0	0	0	0	0	0	0	0	1	0	0	0	0	0	0	1	0	0	0	2
hsa-miR-3925-5p	hsa-mir-3925	0	0	0	0	0	0	0	0	0	0	0	0	0	0	0	0	0	0	0	0	0	0	0	0	0	0	0	0	0	2	0	0	0	0	0	0	2
hsa-miR-3926	hsa-mir-3926-1	0	1	0	0	0	0	0	0	0	0	0	0	0	0	0	0	0	1	0	0	0	0	0	0	0	0	0	0	0	0	0	0	0	0	0	0	2
hsa-miR-3927-5p	hsa-mir-3927	0	0	0	0	0	0	0	0	0	0	0	0	0	0	0	0	0	0	0	0	0	2	0	0	0	0	0	0	0	0	0	0	0	0	0	0	2
hsa-miR-3944-3p	hsa-mir-3944	0	0	0	0	0	0	0	0	0	0	0	0	1	0	0	0	0	0	0	0	0	0	0	0	0	0	0	0	0	1	0	0	0	0	0	0	2
hsa-miR-4266	hsa-mir-4266	0	0	0	0	0	0	0	0	0	0	0	1	0	0	0	0	0	0	0	1	0	0	0	0	0	0	0	0	0	0	0	0	0	0	0	0	2
hsa-miR-4296	hsa-mir-4296	0	0	0	1	0	0	0	0	0	0	0	0	0	0	0	0	0	0	0	0	0	0	0	0	1	0	0	0	0	0	0	0	0	0	0	0	2
hsa-miR-4306	hsa-mir-4306	0	1	0	0	0	1	0	0	0	0	0	0	0	0	0	0	0	0	0	0	0	0	0	0	0	0	0	0	0	0	0	0	0	0	0	0	2
hsa-miR-4316	hsa-mir-4316	0	0	0	0	0	0	0	0	0	1	0	0	0	0	0	0	0	0	0	0	1	0	0	0	0	0	0	0	0	0	0	0	0	0	0	0	2
hsa-miR-4327	hsa-mir-4327	0	0	1	0	0	0	0	0	0	0	0	0	0	0	0	1	0	0	0	0	0	0	0	0	0	0	0	0	0	0	0	0	0	0	0	0	2
hsa-miR-4433a-5p	hsa-mir-4433a	0	0	0	0	0	0	0	0	0	1	0	0	0	0	0	0	0	0	0	0	0	0	0	0	0	0	0	0	0	0	0	0	0	0	0	1	2
hsa-miR-4444	hsa-mir-4444-1	0	0	1	0	0	0	0	0	0	0	0	0	0	0	0	0	0	0	0	0	0	0	0	0	0	0	0	0	0	0	0	1	0	0	0	0	2
hsa-miR-4457	hsa-mir-4457	0	0	0	0	0	0	0	0	0	0	0	0	0	0	0	0	0	0	0	0	0	0	0	0	0	0	0	0	0	0	2	0	0	0	0	0	2
hsa-miR-4473	hsa-mir-4473	0	0	0	0	0	0	0	0	0	0	0	0	0	0	0	0	0	0	0	0	0	0	0	0	0	0	0	0	0	0	0	0	0	0	0	0	0
hsa-miR-4478	hsa-mir-4478	0	0	0	0	0	0	0	0	0	0	0	0	0	0	0	0	0	0	0	1	0	0	0	0	0	0	0	0	0	0	0	0	0	0	0	0	1
hsa-miR-4482-3p	hsa-mir-4482	0	0	0	0	0	0	0	0	0	1	0	0	0	1	0	0	0	0	0	0	0	0	0	0	0	0	0	0	0	0	0	0	0	0	0	0	2
hsa-miR-4494	hsa-mir-4494	0	2	0	0	0	0	0	0	0	0	0	0	0	0	0	0	0	0	0	0	0	0	0	0	0	0	0	0	0	0	0	0	0	0	0	0	2
hsa-miR-4496	hsa-mir-4496	1	0	0	0	0	0	0	0	0	0	0	0	0	0	0	0	0	0	0	0	0	0	0	0	0	0	0	0	0	0	1	0	0	0	0	0	2
hsa-miR-4499	hsa-mir-4499	0	0	0	0	0	0	0	0	0	0	0	0	0	0	0	0	0	0	0	0	0	0	0	0	0	0	0	0	0	0	0	0	0	0	0	2	2
hsa-miR-4502	hsa-mir-4502	0	0	0	0	0	0	0	0	0	0	0	0	0	0	0	0	0	0	0	0	0	0	0	0	0	0	0	0	0	1	0	1	0	0	0	0	2
hsa-miR-4503	hsa-mir-4503	0	0	0	0	0	0	0	0	0	0	0	0	0	0	0	0	1	0	0	1	0	0	0	0	0	0	0	0	0	0	0	0	0	0	0	0	2
hsa-miR-4515	hsa-mir-4515	0	0	0	2	0	0	0	0	0	0	0	0	0	0	0	0	0	0	0	0	0	0	0	0	0	0	0	0	0	0	0	0	0	0	0	0	2
hsa-miR-4517	hsa-mir-4517	0	0	0	0	0	0	0	0	0	0	0	0	0	0	0	0	0	0	0	0	0	0	0	0	2	0	0	0	0	0	0	0	0	0	0	0	2
hsa-miR-452-3p	hsa-mir-452	0	0	0	1	0	0	0	0	0	0	0	0	0	0	0	0	0	0	0	0	0	0	0	0	0	0	0	0	0	0	0	0	1	0	0	0	2
hsa-miR-4539	hsa-mir-4539	0	0	0	0	0	0	0	0	0	2	0	0	0	0	0	0	0	0	0	0	0	0	0	0	0	0	0	0	0	0	0	0	0	0	0	0	2
hsa-miR-4632-5p	hsa-mir-4632	0	1	0	0	0	0	0	0	0	0	0	0	0	0	0	0	0	0	0	0	0	0	0	0	0	0	0	0	0	0	0	0	1	0	0	0	2
hsa-miR-4635	hsa-mir-4635	0	0	0	0	0	0	0	0	0	0	0	0	0	0	0	0	0	0	0	0	0	0	0	0	0	0	0	0	0	0	0	1	0	1	0	0	2
hsa-miR-4638-3p	hsa-mir-4638	0	0	1	0	0	0	0	0	0	0	0	0	0	0	0	0	0	0	0	0	0	0	0	0	0	0	0	0	0	0	0	0	0	1	0	0	2
hsa-miR-4639-3p	hsa-mir-4639	0	0	0	0	0	0	0	0	0	0	0	0	0	0	0	0	0	0	0	0	0	0	0	0	0	0	0	0	0	0	0	0	0	1	1	0	2
hsa-miR-4639-5p	hsa-mir-4639	0	0	0	0	0	0	0	0	0	0	0	0	0	0	0	0	0	0	2	0	0	0	0	0	0	0	0	0	0	0	0	0	0	0	0	0	2
hsa-miR-4640-5p	hsa-mir-4640	0	0	0	0	0	0	0	0	0	0	0	0	0	0	0	0	0	0	0	0	0	1	0	0	0	0	0	0	0	0	0	0	1	0	0	0	2
hsa-miR-4660	hsa-mir-4660	0	1	0	0	0	0	0	0	0	0	0	0	0	0	0	0	0	0	0	0	0	0	0	0	0	0	0	0	0	0	0	0	0	1	0	0	2
hsa-miR-4664-5p	hsa-mir-4664	0	0	1	0	0	0	0	0	0	0	0	0	0	0	0	0	0	0	0	0	0	0	0	0	0	0	0	1	0	0	0	0	0	0	0	0	2
hsa-miR-4671-5p	hsa-mir-4671	0	0	0	0	0	0	0	0	0	0	0	0	0	0	0	0	0	0	0	0	0	0	0	0	0	0	0	0	0	0	0	0	0	0	0	2	2
hsa-miR-4676-5p	hsa-mir-4676	0	0	0	0	0	0	0	0	1	0	0	0	1	0	0	0	0	0	0	0	0	0	0	0	0	0	0	0	0	0	0	0	0	0	0	0	2
hsa-miR-4685-5p	hsa-mir-4685	0	0	0	0	0	0	0	0	0	0	0	0	0	0	0	0	0	1	0	0	0	0	0	0	0	0	0	0	0	0	1	0	0	0	0	0	2
hsa-miR-4688	hsa-mir-4688	0	0	0	0	0	0	0	0	0	0	0	0	0	0	0	0	0	0	0	0	2	0	0	0	0	0	0	0	0	0	0	0	0	0	0	0	2
hsa-miR-4689	hsa-mir-4689	0	0	0	2	0	0	0	0	0	0	0	0	0	0	0	0	0	0	0	0	0	0	0	0	0	0	0	0	0	0	0	0	0	0	0	0	2
hsa-miR-4700-3p	hsa-mir-4700	0	0	0	0	0	0	0	0	0	0	0	0	0	0	0	0	0	0	0	0	0	0	0	1	0	0	0	0	0	0	1	0	0	0	0	0	2
hsa-miR-4705	hsa-mir-4705	0	0	0	0	0	0	0	0	0	0	0	0	0	0	0	0	0	0	0	0	0	0	0	0	0	0	0	0	0	0	0	0	0	0	0	0	0
hsa-miR-4712-5p	hsa-mir-4712	0	0	0	0	0	0	0	0	0	0	0	0	0	2	0	0	0	0	0	0	0	0	0	0	0	0	0	0	0	0	0	0	0	0	0	0	2
hsa-miR-4715-5p	hsa-mir-4715	0	0	0	0	0	0	0	0	0	0	0	0	0	1	0	0	0	0	0	0	0	0	0	0	0	0	0	0	0	1	0	0	0	0	0	0	2
hsa-miR-4723-3p	hsa-mir-4723	0	0	0	0	0	0	0	0	0	0	0	0	0	0	0	0	0	0	0	0	0	0	0	0	0	1	0	0	0	0	0	1	0	0	0	0	2
hsa-miR-4726-5p	hsa-mir-4726	1	0	0	0	0	0	0	0	0	0	0	0	0	0	0	0	0	0	0	0	0	0	0	0	0	0	0	0	0	0	0	0	0	0	0	1	2
hsa-miR-4734	hsa-mir-4734	0	0	0	0	0	0	0	0	0	0	0	0	0	0	0	1	0	0	0	0	0	0	0	0	0	1	0	0	0	0	0	0	0	0	0	0	2
hsa-miR-4742-5p	hsa-mir-4742	0	0	0	0	0	0	0	0	0	0	0	0	0	0	0	0	0	0	0	0	0	0	0	0	0	1	0	0	0	0	0	0	0	1	0	0	2
hsa-miR-4746-3p	hsa-mir-4746	0	0	0	0	0	0	0	0	0	0	0	0	0	0	0	0	0	0	0	1	0	0	0	0	0	0	0	0	1	0	0	0	0	0	0	0	2
hsa-miR-4757-5p	hsa-mir-4757	0	0	0	0	0	0	0	0	0	1	0	0	0	0	0	0	0	0	0	0	0	0	0	0	0	0	0	0	1	0	0	0	0	0	0	0	2
hsa-miR-4759	hsa-mir-4759	0	0	0	0	0	0	0	0	0	0	0	0	0	0	0	0	0	0	0	0	0	0	0	0	0	0	0	2	0	0	0	0	0	0	0	0	2
hsa-miR-4778-5p	hsa-mir-4778	0	0	1	0	0	0	0	0	0	0	0	0	0	0	0	0	0	0	0	0	0	0	0	0	0	0	0	0	0	0	0	0	1	0	0	0	2
hsa-miR-4781-3p	hsa-mir-4781	0	0	1	0	0	0	0	0	0	1	0	0	0	0	0	0	0	0	0	0	0	0	0	0	0	0	0	0	0	0	0	0	0	0	0	0	2
hsa-miR-4784	hsa-mir-4784	0	0	0	0	0	0	0	0	0	0	0	0	0	0	0	1	0	0	0	0	0	0	0	0	1	0	0	0	0	0	0	0	0	0	0	0	2
hsa-miR-4791	hsa-mir-4791	0	0	0	0	0	0	0	0	0	0	0	0	0	1	0	0	0	0	1	0	0	0	0	0	0	0	0	0	0	0	0	0	0	0	0	0	2
hsa-miR-4795-3p	hsa-mir-4795	0	0	0	0	0	1	0	0	0	0	0	0	0	0	0	0	0	0	0	0	0	0	0	0	1	0	0	0	0	0	0	0	0	0	0	0	2
hsa-miR-487a-3p	hsa-mir-487a	0	0	0	0	0	0	0	0	0	0	0	0	0	0	0	0	0	0	0	0	0	0	0	0	0	0	0	0	0	0	0	0	1	0	0	1	2
hsa-miR-490-5p	hsa-mir-490	0	0	0	0	0	0	1	0	0	0	0	1	0	0	0	0	0	0	0	0	0	0	0	0	0	0	0	0	0	0	0	0	0	0	0	0	2
hsa-miR-5001-5p	hsa-mir-5001	0	0	0	0	0	0	0	0	0	0	0	0	0	0	0	0	0	0	0	0	0	1	0	0	0	0	0	0	0	0	0	0	0	0	0	1	2
hsa-miR-5006-5p	hsa-mir-5006	0	0	0	0	1	0	0	0	0	0	0	0	0	0	0	0	0	0	0	0	1	0	0	0	0	0	0	0	0	0	0	0	0	0	0	0	2
hsa-miR-5091	hsa-mir-5091	0	0	0	0	0	0	0	0	0	0	0	0	0	1	0	0	0	0	0	0	0	0	0	0	0	0	0	0	0	0	0	0	0	1	0	0	2
hsa-miR-512-3p	hsa-mir-512-1	0	0	0	0	0	0	0	0	0	0	0	0	0	0	0	0	1	0	0	0	0	0	0	0	0	0	0	0	0	0	1	0	0	0	0	0	2
hsa-miR-514a-3p	hsa-mir-514a-1	0	0	1	0	0	0	0	0	0	0	0	0	0	0	0	0	0	0	0	0	0	0	0	0	0	0	0	0	0	0	0	0	1	0	0	0	2
hsa-miR-5189-5p	hsa-mir-5189	0	0	0	0	0	0	0	0	0	0	0	0	0	0	0	0	0	1	0	0	0	0	0	0	0	0	0	0	0	0	1	0	0	0	0	0	2
hsa-miR-5193	hsa-mir-5193	0	0	0	0	0	0	0	0	0	0	0	0	0	0	0	0	0	1	0	0	0	0	0	0	1	0	0	0	0	0	0	0	0	0	0	0	2
hsa-miR-519a-5p	hsa-mir-519a-1	0	0	0	0	0	0	0	0	0	0	0	0	0	0	0	0	0	0	0	1	0	0	0	0	0	0	0	0	0	0	0	0	0	0	0	0	1
hsa-miR-519c-3p	hsa-mir-519c	0	0	0	0	0	0	0	0	0	0	0	0	0	0	0	0	0	0	0	0	0	0	0	0	0	0	0	0	0	0	2	0	0	0	0	0	2
hsa-miR-519d-3p	hsa-mir-519d	0	0	0	0	0	0	0	0	0	0	0	0	0	0	0	1	0	0	0	1	0	0	0	0	0	0	0	0	0	0	0	0	0	0	0	0	2
hsa-miR-520a-3p	hsa-mir-520a	0	0	0	0	0	0	0	0	0	0	0	0	0	0	0	0	0	0	0	1	0	0	0	0	0	0	0	0	0	0	0	0	0	0	1	0	2
hsa-miR-522-3p	hsa-mir-522	0	0	0	0	0	0	0	0	0	0	0	0	0	0	0	2	0	0	0	0	0	0	0	0	0	0	0	0	0	0	0	0	0	0	0	0	2
hsa-miR-541-5p	hsa-mir-541	0	0	0	0	0	0	0	0	0	0	0	0	0	0	0	0	0	0	0	0	0	0	0	0	0	0	0	0	0	0	0	0	0	2	0	0	2
hsa-miR-548al	hsa-mir-548al	0	0	0	1	0	0	0	0	0	1	0	0	0	0	0	0	0	0	0	0	0	0	0	0	0	0	0	0	0	0	0	0	0	0	0	0	2
hsa-miR-548an	hsa-mir-548an	0	0	0	0	0	0	0	0	0	0	0	0	0	0	0	0	0	0	0	0	0	0	0	0	0	2	0	0	0	0	0	0	0	0	0	0	2
hsa-miR-548aw	hsa-mir-548aw	0	0	0	0	0	0	0	0	0	0	0	0	0	1	0	0	0	0	0	0	0	0	0	0	0	0	0	0	0	0	0	0	1	0	0	0	2
hsa-miR-548az-5p	hsa-mir-548az	0	1	0	0	0	0	0	0	0	0	0	0	0	0	0	0	0	0	0	1	0	0	0	0	0	0	0	0	0	0	0	0	0	0	0	0	2
hsa-miR-548c-3p	hsa-mir-548c	0	1	0	0	0	0	0	0	0	0	0	0	0	1	0	0	0	0	0	0	0	0	0	0	0	0	0	0	0	0	0	0	0	0	0	0	2
hsa-miR-548d-5p	hsa-mir-548d-2	0	0	0	0	0	0	0	0	0	0	0	0	0	0	0	0	1	0	0	0	0	0	0	0	0	0	0	0	0	0	1	0	0	0	0	0	2
hsa-miR-548k	hsa-mir-548k	0	0	1	0	0	0	0	0	0	0	0	0	0	0	0	0	1	0	0	0	0	0	0	0	0	0	0	0	0	0	0	0	0	0	0	0	2
hsa-miR-548n	hsa-mir-548n	0	0	0	0	0	0	0	0	0	0	0	0	0	0	0	0	0	0	0	0	0	0	0	0	0	0	0	0	0	0	0	0	0	1	0	1	2
hsa-miR-548y	hsa-mir-548y	0	0	0	0	0	0	0	0	0	0	0	0	0	0	0	0	0	0	0	0	0	0	0	0	0	0	0	0	0	0	0	2	0	0	0	0	2
hsa-miR-5699-5p	hsa-mir-5699	0	0	0	0	0	0	0	0	0	0	0	0	0	0	0	0	0	0	0	0	0	0	0	1	0	0	0	0	0	1	0	0	0	0	0	0	2
hsa-miR-5703	hsa-mir-5703	0	0	0	0	0	1	0	0	0	0	0	0	0	0	0	0	0	0	0	0	1	0	0	0	0	0	0	0	0	0	0	0	0	0	0	0	2
hsa-miR-5739	hsa-mir-5739	0	0	0	0	0	0	0	0	0	0	0	0	2	0	0	0	0	0	0	0	0	0	0	0	0	0	0	0	0	0	0	0	0	0	0	0	2
hsa-miR-579-5p	hsa-mir-579	0	0	1	0	0	0	0	0	0	0	0	1	0	0	0	0	0	0	0	0	0	0	0	0	0	0	0	0	0	0	0	0	0	0	0	0	2
hsa-miR-585-5p	hsa-mir-585	0	0	0	0	0	0	0	0	0	0	0	0	0	0	0	0	0	0	0	1	0	0	0	0	0	1	0	0	0	0	0	0	0	0	0	0	2
hsa-miR-597-3p	hsa-mir-597	0	0	0	0	0	0	0	0	0	0	0	0	1	0	0	0	0	0	0	0	0	0	0	0	0	0	0	0	0	0	0	0	0	1	0	0	2
hsa-miR-598-5p	hsa-mir-598	0	0	0	0	0	1	0	0	0	0	0	0	0	0	0	0	0	0	0	0	0	0	0	0	0	0	0	0	0	0	1	0	0	0	0	0	2
hsa-miR-6069	hsa-mir-6069	0	0	0	0	0	0	1	0	0	0	0	0	0	0	0	0	0	0	0	0	0	1	0	0	0	0	0	0	0	0	0	0	0	0	0	0	2
hsa-miR-6082	hsa-mir-6082	0	0	0	0	0	0	0	0	0	2	0	0	0	0	0	0	0	0	0	0	0	0	0	0	0	0	0	0	0	0	0	0	0	0	0	0	2
hsa-miR-612	hsa-mir-612	0	0	0	0	0	0	0	0	0	0	0	0	0	0	0	0	0	1	0	0	0	0	0	0	0	0	0	0	0	0	0	0	0	1	0	0	2
hsa-miR-649	hsa-mir-649	0	0	0	0	0	0	0	0	0	0	0	2	0	0	0	0	0	0	0	0	0	0	0	0	0	0	0	0	0	0	0	0	0	0	0	0	2
hsa-miR-6501-5p	hsa-mir-6501	0	0	0	0	0	0	0	0	0	0	0	0	0	0	0	0	0	0	0	0	0	0	0	1	0	0	0	0	0	0	1	0	0	0	0	0	2
hsa-miR-6502-5p	hsa-mir-6502	0	0	0	0	0	0	0	0	0	0	0	0	0	0	0	0	0	0	0	0	0	0	1	0	0	0	0	0	0	0	0	0	0	1	0	0	2
hsa-miR-6506-5p	hsa-mir-6506	0	0	0	0	0	0	0	0	0	0	0	0	0	0	0	0	0	2	0	0	0	0	0	0	0	0	0	0	0	0	0	0	0	0	0	0	2
hsa-miR-6513-5p	hsa-mir-6513	0	0	0	0	1	0	0	0	0	0	0	0	0	0	0	0	0	0	0	0	0	0	0	0	0	0	0	1	0	0	0	0	0	0	0	0	2
hsa-miR-668-3p	hsa-mir-668	0	0	0	0	0	0	0	0	0	0	0	0	0	0	0	0	0	0	0	1	0	0	0	0	0	0	0	0	0	0	0	0	0	1	0	0	2
hsa-miR-6717-5p	hsa-mir-6717	0	1	0	0	0	0	0	0	0	0	0	0	0	0	0	0	0	0	0	0	0	0	0	0	0	0	0	0	0	0	1	0	0	0	0	0	2
hsa-miR-6738-3p	hsa-mir-6738	0	0	0	0	0	0	0	0	0	0	0	0	0	0	0	0	2	0	0	0	0	0	0	0	0	0	0	0	0	0	0	0	0	0	0	0	2
hsa-miR-6743-5p	hsa-mir-6743	0	0	0	0	0	0	0	0	0	0	0	0	0	0	0	0	1	1	0	0	0	0	0	0	0	0	0	0	0	0	0	0	0	0	0	0	2
hsa-miR-6769a-5p	hsa-mir-6769a	1	0	0	0	0	0	0	0	0	0	0	0	0	0	0	0	0	0	0	0	1	0	0	0	0	0	0	0	0	0	0	0	0	0	0	0	2
hsa-miR-6770-3p	hsa-mir-6770-1	0	0	0	0	0	0	0	0	0	0	0	0	0	0	0	0	1	0	0	0	0	0	0	0	0	0	0	0	0	0	0	1	0	0	0	0	2
hsa-miR-6772-5p	hsa-mir-6772	0	0	0	0	0	0	0	0	0	1	0	0	0	0	0	0	0	0	0	0	0	0	0	0	0	1	0	0	0	0	0	0	0	0	0	0	2
hsa-miR-6782-3p	hsa-mir-6782	0	0	0	0	0	0	0	0	0	0	0	0	0	0	0	0	0	0	0	0	1	0	0	1	0	0	0	0	0	0	0	0	0	0	0	0	2
hsa-miR-6788-5p	hsa-mir-6788	0	0	0	0	0	0	0	0	0	0	0	0	0	0	0	0	0	0	0	1	0	0	0	0	0	0	0	0	0	0	0	0	0	0	1	0	2
hsa-miR-6791-3p	hsa-mir-6791	0	0	0	0	0	0	0	0	0	0	0	0	0	0	0	0	0	0	0	0	0	0	0	0	0	2	0	0	0	0	0	0	0	0	0	0	2
hsa-miR-6793-3p	hsa-mir-6793	0	0	0	0	0	0	0	0	0	0	0	0	0	0	0	0	0	0	1	0	0	0	1	0	0	0	0	0	0	0	0	0	0	0	0	0	2
hsa-miR-6798-3p	hsa-mir-6798	0	0	0	0	0	0	0	0	0	0	0	0	0	0	0	0	0	0	0	0	0	1	0	0	0	1	0	0	0	0	0	0	0	0	0	0	2
hsa-miR-6800-5p	hsa-mir-6800	0	0	0	0	0	0	0	0	0	0	0	0	0	1	0	0	0	0	0	0	0	0	0	0	0	0	0	0	1	0	0	0	0	0	0	0	2
hsa-miR-6801-5p	hsa-mir-6801	0	0	0	1	0	0	0	0	0	0	0	0	0	0	0	0	0	1	0	0	0	0	0	0	0	0	0	0	0	0	0	0	0	0	0	0	2
hsa-miR-6802-3p	hsa-mir-6802	0	1	0	0	0	0	0	0	0	0	0	0	0	0	0	0	0	0	0	1	0	0	0	0	0	0	0	0	0	0	0	0	0	0	0	0	2
hsa-miR-6807-5p	hsa-mir-6807	0	0	0	0	0	0	0	0	0	0	0	0	0	0	0	0	0	0	1	0	0	0	0	0	0	0	0	0	0	0	0	0	0	0	1	0	2
hsa-miR-6808-3p	hsa-mir-6808	0	0	0	2	0	0	0	0	0	0	0	0	0	0	0	0	0	0	0	0	0	0	0	0	0	0	0	0	0	0	0	0	0	0	0	0	2
hsa-miR-6808-5p	hsa-mir-6808	0	0	0	0	0	0	0	0	0	0	0	0	0	0	0	0	0	1	0	0	0	0	0	0	0	0	0	0	0	0	0	0	0	0	0	0	1
hsa-miR-6812-3p	hsa-mir-6812	0	0	2	0	0	0	0	0	0	0	0	0	0	0	0	0	0	0	0	0	0	0	0	0	0	0	0	0	0	0	0	0	0	0	0	0	2
hsa-miR-6821-5p	hsa-mir-6821	0	1	0	1	0	0	0	0	0	0	0	0	0	0	0	0	0	0	0	0	0	0	0	0	0	0	0	0	0	0	0	0	0	0	0	0	2
hsa-miR-6824-5p	hsa-mir-6824	0	0	0	0	0	0	1	0	0	0	0	0	0	0	0	1	0	0	0	0	0	0	0	0	0	0	0	0	0	0	0	0	0	0	0	0	2
hsa-miR-6825-5p	hsa-mir-6825	0	0	0	0	0	0	0	0	0	0	0	0	0	0	0	0	1	0	0	0	0	0	0	0	0	0	0	0	0	0	0	0	0	0	0	0	1
hsa-miR-6826-3p	hsa-mir-6826	0	0	1	0	0	0	0	0	0	0	0	0	0	0	0	0	0	0	0	0	0	0	0	0	0	0	0	0	0	0	0	0	0	0	0	0	1
hsa-miR-6826-5p	hsa-mir-6826	0	0	0	0	0	0	0	0	0	0	0	0	0	0	0	0	0	0	0	0	0	0	0	1	0	0	0	0	0	0	1	0	0	0	0	0	2
hsa-miR-6838-3p	hsa-mir-6838	0	0	0	0	0	0	0	0	0	1	0	0	0	0	0	0	0	0	0	0	0	0	1	0	0	0	0	0	0	0	0	0	0	0	0	0	2
hsa-miR-6846-5p	hsa-mir-6846	0	0	0	0	0	0	0	0	0	0	0	0	1	0	0	0	0	1	0	0	0	0	0	0	0	0	0	0	0	0	0	0	0	0	0	0	2
hsa-miR-6864-3p	hsa-mir-6864	0	0	0	0	0	0	0	0	0	0	0	0	0	0	0	0	0	0	0	0	0	0	0	0	0	0	0	0	0	0	1	0	0	1	0	0	2
hsa-miR-6871-5p	hsa-mir-6871	0	0	0	0	0	0	0	0	0	0	0	0	0	0	0	0	0	0	0	0	0	0	0	0	0	0	1	0	0	0	0	0	0	0	0	1	2
hsa-miR-6872-3p	hsa-mir-6872	0	0	0	0	0	0	0	0	0	0	0	0	0	0	0	0	0	0	0	0	0	0	0	0	0	0	0	0	1	0	0	0	0	0	0	0	1
hsa-miR-6875-5p	hsa-mir-6875	0	0	0	0	0	0	0	0	0	0	0	0	0	0	0	0	0	0	0	0	0	0	0	0	0	1	0	0	0	0	1	0	0	0	0	0	2
hsa-miR-6879-3p	hsa-mir-6879	1	0	0	0	0	0	0	0	0	0	0	0	0	0	0	0	1	0	0	0	0	0	0	0	0	0	0	0	0	0	0	0	0	0	0	0	2
hsa-miR-6880-3p	hsa-mir-6880	0	0	0	0	0	0	0	0	0	0	0	0	0	0	0	0	0	0	0	0	0	0	0	1	0	0	0	0	0	0	0	0	0	0	1	0	2
hsa-miR-6886-5p	hsa-mir-6886	0	0	0	1	0	0	0	0	0	0	0	0	0	0	0	0	0	0	1	0	0	0	0	0	0	0	0	0	0	0	0	0	0	0	0	0	2
hsa-miR-6889-3p	hsa-mir-6889	0	0	0	0	0	0	0	0	0	0	0	0	0	0	0	0	0	0	0	0	0	0	0	0	0	0	0	0	0	0	0	1	0	1	0	0	2
hsa-miR-6893-5p	hsa-mir-6893	0	0	1	0	0	0	0	0	0	0	0	0	0	0	0	0	0	0	0	0	0	0	0	0	0	0	0	0	0	0	0	0	0	0	1	0	2
hsa-miR-7-2-3p	hsa-mir-7-2	0	0	1	0	0	0	0	0	0	0	0	0	0	0	0	0	0	0	0	0	0	0	0	0	0	0	0	0	0	0	0	0	0	0	1	0	2
hsa-miR-7109-5p	hsa-mir-7109	0	0	0	0	0	0	0	0	0	0	0	0	0	0	0	0	0	0	0	0	0	1	0	0	0	0	0	0	0	0	1	0	0	0	0	0	2
hsa-miR-711	hsa-mir-711	0	0	0	0	0	0	0	0	0	0	0	0	0	0	0	0	0	0	0	0	0	0	0	0	0	0	0	0	0	0	1	0	0	1	0	0	2
hsa-miR-7158-5p	hsa-mir-7158	0	0	0	0	0	0	0	0	0	0	0	0	0	0	0	0	0	0	0	0	0	0	0	0	0	0	0	0	0	0	2	0	0	0	0	0	2
hsa-miR-758-5p	hsa-mir-758	0	0	0	0	0	0	0	0	0	0	0	0	0	0	0	0	0	1	0	0	0	0	0	0	0	0	0	0	0	0	0	0	0	1	0	0	2
hsa-miR-7705	hsa-mir-7705	0	0	0	1	0	0	0	0	0	0	0	0	0	0	0	0	0	0	0	0	0	0	0	0	0	0	0	0	0	0	0	0	0	0	0	1	2
hsa-miR-7856-5p	hsa-mir-7856	0	0	0	0	0	0	0	0	0	0	0	0	0	0	0	0	0	0	0	0	0	2	0	0	0	0	0	0	0	0	0	0	0	0	0	0	2
hsa-miR-7974	hsa-mir-7974	0	0	0	0	0	0	0	0	0	0	0	0	0	0	0	0	0	0	0	0	2	0	0	0	0	0	0	0	0	0	0	0	0	0	0	0	2
hsa-miR-8052	hsa-mir-8052	0	0	0	0	0	0	0	0	0	0	0	0	0	0	0	0	1	0	0	0	0	0	0	0	1	0	0	0	0	0	0	0	0	0	0	0	2
hsa-miR-8060	hsa-mir-8060	0	1	0	0	0	0	0	0	0	0	0	0	0	0	0	0	0	0	0	0	0	0	0	0	0	0	0	0	1	0	0	0	0	0	0	0	2
hsa-miR-8082	hsa-mir-8082	0	0	0	0	0	0	0	0	0	0	0	0	0	0	0	0	1	0	0	1	0	0	0	0	0	0	0	0	0	0	0	0	0	0	0	0	2
hsa-miR-8087	hsa-mir-8087	0	0	0	0	0	0	0	0	0	0	0	0	0	0	0	0	0	0	1	0	0	0	0	0	0	0	0	0	0	0	0	0	1	0	0	0	2
hsa-miR-873-5p	hsa-mir-873	0	0	0	0	1	0	1	0	0	0	0	0	0	0	0	0	0	0	0	0	0	0	0	0	0	0	0	0	0	0	0	0	0	0	0	0	2
hsa-miR-936	hsa-mir-936	0	0	0	0	0	0	0	0	0	1	0	0	0	0	0	0	0	0	0	0	0	0	0	1	0	0	0	0	0	0	0	0	0	0	0	0	2
hsa-miR-942-3p	hsa-mir-942	0	0	0	1	0	0	0	0	0	0	0	0	0	0	0	0	1	0	0	0	0	0	0	0	0	0	0	0	0	0	0	0	0	0	0	0	2
hsa-miR-101-2-5p	hsa-mir-101-2	0	0	0	1	0	0	0	0	0	0	0	0	0	0	0	0	0	0	0	0	0	0	0	0	0	0	0	0	0	0	0	0	0	0	0	0	1
hsa-miR-10226	hsa-mir-10226	0	0	0	0	0	0	0	0	0	0	0	0	0	0	0	0	1	0	0	0	0	0	0	0	0	0	0	0	0	0	0	0	0	0	0	0	1
hsa-miR-10393-5p	hsa-mir-10393	0	0	0	0	0	0	0	0	0	0	0	0	0	0	0	0	0	0	0	0	0	0	0	0	0	1	0	0	0	0	0	0	0	0	0	0	1
hsa-miR-10397-3p	hsa-mir-10397	0	0	0	0	0	0	0	0	0	0	0	0	0	0	0	0	0	0	0	0	0	0	0	0	0	0	0	0	1	0	0	0	0	0	0	0	1
hsa-miR-10398-5p	hsa-mir-10398	0	0	0	0	0	0	0	0	0	0	0	0	0	0	0	0	0	0	0	0	0	1	0	0	0	0	0	0	0	0	0	0	0	0	0	0	1
hsa-miR-10399-5p	hsa-mir-10399	0	0	0	0	0	0	0	0	0	0	0	0	1	0	0	0	0	0	0	0	0	0	0	0	0	0	0	0	0	0	0	0	0	0	0	0	1
hsa-miR-10400-3p	hsa-mir-10400	0	0	0	0	0	0	0	0	0	0	0	0	0	0	0	0	0	0	0	0	0	0	0	0	0	0	0	0	0	0	0	0	0	0	1	0	1
hsa-miR-105-3p	hsa-mir-105-1	0	0	0	0	0	0	0	0	0	0	0	0	0	0	0	0	0	0	0	0	0	0	0	0	0	1	0	0	0	0	0	0	0	0	0	0	1
hsa-miR-1179	hsa-mir-1179	0	0	0	0	0	0	1	0	0	0	0	0	0	0	0	0	0	0	0	0	0	0	0	0	0	0	0	0	0	0	0	0	0	0	0	0	1
hsa-miR-1182	hsa-mir-1182	0	0	1	0	0	0	0	0	0	0	0	0	0	0	0	0	0	0	0	0	0	0	0	0	0	0	0	0	0	0	0	0	0	0	0	0	1
hsa-miR-1193	hsa-mir-1193	0	0	0	0	0	0	0	0	0	0	0	0	0	0	0	0	0	0	0	1	0	0	0	0	0	0	0	0	0	0	0	0	0	0	0	0	1
hsa-miR-12118	hsa-mir-12118	0	0	0	0	0	0	0	0	0	0	0	0	0	0	0	0	0	0	0	0	0	0	0	0	0	0	0	0	0	0	0	1	0	0	0	0	1
hsa-miR-12121	hsa-mir-12121	0	0	0	1	0	0	0	0	0	0	0	0	0	0	0	0	0	0	0	0	0	0	0	0	0	0	0	0	0	0	0	0	0	0	0	0	1
hsa-miR-12130	hsa-mir-12130	0	0	0	0	0	0	1	0	0	0	0	0	0	0	0	0	0	0	0	0	0	0	0	0	0	0	0	0	0	0	0	0	0	0	0	0	1
hsa-miR-1224-3p	hsa-mir-1224	0	0	0	0	0	0	0	0	0	0	0	0	0	0	0	0	0	0	0	0	0	0	0	0	0	0	0	0	0	0	0	0	0	1	0	0	1
hsa-miR-1226-5p	hsa-mir-1226	1	0	0	0	0	0	0	0	0	0	0	0	0	0	0	0	0	0	0	0	0	0	0	0	0	0	0	0	0	0	0	0	0	0	0	0	1
hsa-miR-1231	hsa-mir-1231	0	0	0	0	0	0	0	0	0	0	0	0	0	0	0	0	0	0	0	0	0	0	0	0	0	0	0	0	0	0	1	0	0	0	0	0	1
hsa-miR-1236-5p	hsa-mir-1236	0	0	0	0	0	0	0	0	0	0	0	0	0	0	0	0	0	0	0	0	0	0	1	0	0	0	0	0	0	0	0	0	0	0	0	0	1
hsa-miR-124-5p	hsa-mir-124-1	0	0	0	0	0	0	0	0	0	0	0	0	0	0	0	0	0	0	0	0	0	0	0	0	1	0	0	0	0	0	0	0	0	0	0	0	1
hsa-miR-1243	hsa-mir-1243	0	0	0	0	0	0	0	0	0	0	0	0	0	0	0	0	0	0	0	0	0	0	0	0	0	0	0	0	0	0	0	0	1	0	0	0	1
hsa-miR-1255a	hsa-mir-1255a	0	0	0	0	0	0	0	0	0	0	0	0	0	0	0	0	0	0	0	0	0	0	0	0	0	0	0	1	0	0	0	0	0	0	0	0	1
hsa-miR-1269a	hsa-mir-1269a	0	0	0	0	0	0	0	0	0	0	0	0	0	0	0	0	0	0	0	0	0	0	0	0	0	0	0	0	0	0	0	0	1	0	0	0	1
hsa-miR-1276	hsa-mir-1276	0	1	0	0	0	0	0	0	0	0	0	0	0	0	0	0	0	0	0	0	0	0	0	0	0	0	0	0	0	0	0	0	0	0	0	0	1
hsa-miR-1277-5p	hsa-mir-1277	0	0	0	0	0	0	0	0	0	0	0	0	0	0	0	0	0	1	0	0	0	0	0	0	0	0	0	0	0	0	0	0	0	0	0	0	1
hsa-miR-1278	hsa-mir-1278	0	0	0	0	0	0	0	0	0	0	0	0	0	0	0	0	0	1	0	0	0	0	0	0	0	0	0	0	0	0	0	0	0	0	0	0	1
hsa-miR-128-1-5p	hsa-mir-128-1	0	0	0	0	0	0	0	0	0	0	0	0	0	0	0	0	0	0	1	0	0	0	0	0	0	0	0	0	0	0	0	0	0	0	0	0	1
hsa-miR-1286	hsa-mir-1286	0	0	0	0	0	0	0	0	0	0	0	0	0	0	0	0	0	0	0	0	0	0	0	0	0	0	0	0	0	0	0	0	0	0	0	1	1
hsa-miR-135a-3p	hsa-mir-135a-1	0	0	0	0	0	0	0	0	0	0	0	0	0	0	0	0	0	0	0	0	0	0	0	0	0	0	0	0	0	0	0	0	0	1	0	0	1
hsa-miR-1471	hsa-mir-1471	0	0	0	0	0	0	0	0	0	0	0	0	0	0	0	0	0	0	0	0	0	0	0	0	0	0	0	0	0	0	1	0	0	0	0	0	1
hsa-miR-152-5p	hsa-mir-152	0	0	0	0	0	0	0	0	0	0	0	0	0	0	0	0	0	0	0	0	0	0	0	1	0	0	0	0	0	0	0	0	0	0	0	0	1
hsa-miR-153-3p	hsa-mir-153-1	0	0	0	0	0	0	0	0	0	0	0	0	0	0	0	0	1	0	0	0	0	0	0	0	0	0	0	0	0	0	0	0	0	0	0	0	1
hsa-miR-16-1-3p	hsa-mir-16-1	1	0	0	0	0	0	0	0	0	0	0	0	0	0	0	0	0	0	0	0	0	0	0	0	0	0	0	0	0	0	0	0	0	0	0	0	1
hsa-miR-182-3p	hsa-mir-182	0	0	0	1	0	0	0	0	0	0	0	0	0	0	0	0	0	0	0	0	0	0	0	0	0	0	0	0	0	0	0	0	0	0	0	0	1
hsa-miR-186-3p	hsa-mir-186	0	0	0	0	0	0	0	0	0	0	0	0	0	0	0	1	0	0	0	0	0	0	0	0	0	0	0	0	0	0	0	0	0	0	0	0	1
hsa-miR-1912-5p	hsa-mir-1912	0	0	0	0	0	0	0	0	0	0	0	0	0	0	0	0	0	0	0	0	0	0	0	0	0	0	0	0	0	1	0	0	0	0	0	0	1
hsa-miR-1913	hsa-mir-1913	0	0	0	0	0	0	0	0	0	0	0	0	0	0	0	0	0	0	0	0	0	0	0	0	0	0	0	1	0	0	0	0	0	0	0	0	1
hsa-miR-198	hsa-mir-198	0	0	0	0	0	0	0	0	0	1	0	0	0	0	0	0	0	0	0	0	0	0	0	0	0	0	0	0	0	0	0	0	0	0	0	0	1
hsa-miR-19b-2-5p	hsa-mir-19b-2	0	0	0	0	0	0	0	0	0	0	0	0	0	0	0	0	0	0	0	0	0	0	0	0	0	0	0	0	0	0	0	0	0	1	0	0	1
hsa-miR-206	hsa-mir-206	0	0	0	0	0	0	0	0	0	0	0	0	0	0	0	0	0	0	0	0	0	0	0	0	0	0	0	0	0	0	0	0	1	0	0	0	1
hsa-miR-2116-5p	hsa-mir-2116	0	0	0	0	0	0	0	0	0	0	0	0	0	0	0	0	0	0	1	0	0	0	0	0	0	0	0	0	0	0	0	0	0	0	0	0	1
hsa-miR-215-5p	hsa-mir-215	0	0	0	0	0	0	0	0	0	0	0	0	1	0	0	0	0	0	0	0	0	0	0	0	0	0	0	0	0	0	0	0	0	0	0	0	1
hsa-miR-218-2-3p	hsa-mir-218-2	0	0	0	0	0	0	0	0	0	0	0	0	0	0	0	0	0	0	0	0	0	0	0	0	0	0	0	0	0	0	0	0	0	0	1	0	1
hsa-miR-223-5p	hsa-mir-223	0	0	0	0	0	0	0	0	0	0	0	0	0	0	0	0	0	1	0	0	0	0	0	0	0	0	0	0	0	0	0	0	0	0	0	0	1
hsa-miR-2467-3p	hsa-mir-2467	0	0	0	0	0	0	0	0	0	0	0	0	0	1	0	0	0	0	0	0	0	0	0	0	0	0	0	0	0	0	0	0	0	0	0	0	1
hsa-miR-299-3p	hsa-mir-299	0	0	0	0	0	0	0	0	0	0	0	0	0	0	0	0	0	0	0	0	0	0	0	0	0	0	0	0	0	0	1	0	0	0	0	0	1
hsa-miR-301b-5p	hsa-mir-301b	0	0	0	0	0	0	0	0	0	0	0	0	0	0	0	0	0	0	0	0	0	0	0	0	0	0	0	0	0	1	0	0	0	0	0	0	1
hsa-miR-302c-5p	hsa-mir-302c	0	0	0	0	0	1	0	0	0	0	0	0	0	0	0	0	0	0	0	0	0	0	0	0	0	0	0	0	0	0	0	0	0	0	0	0	1
hsa-miR-3074-3p	hsa-mir-3074	0	0	1	0	0	0	0	0	0	0	0	0	0	0	0	0	0	0	0	0	0	0	0	0	0	0	0	0	0	0	0	0	0	0	0	0	1
hsa-miR-3120-5p	hsa-mir-3120	0	0	0	1	0	0	0	0	0	0	0	0	0	0	0	0	0	0	0	0	0	0	0	0	0	0	0	0	0	0	0	0	0	0	0	0	1
hsa-miR-3121-3p	hsa-mir-3121	0	0	0	0	0	0	0	0	0	0	0	0	0	0	0	0	0	0	0	0	0	0	0	0	0	0	0	0	0	0	0	0	0	1	0	0	1
hsa-miR-3131	hsa-mir-3131	0	0	0	0	0	0	0	0	0	0	0	0	0	0	0	0	0	0	0	0	1	0	0	0	0	0	0	0	0	0	0	0	0	0	0	0	1
hsa-miR-3139	hsa-mir-3139	0	0	0	0	0	0	0	0	0	0	0	0	0	0	0	0	0	0	0	0	0	0	0	0	0	0	0	0	0	0	0	0	0	0	1	0	1
hsa-miR-3144-5p	hsa-mir-3144	0	0	0	0	0	0	0	0	0	0	0	0	0	0	0	0	0	0	0	0	0	0	0	0	0	0	0	0	0	0	0	0	0	1	0	0	1
hsa-miR-3155a	hsa-mir-3155a	0	0	0	0	0	0	0	0	0	0	0	0	0	0	0	0	0	0	0	0	0	0	1	0	0	0	0	0	0	0	0	0	0	0	0	0	1
hsa-miR-3161	hsa-mir-3161	0	0	0	0	0	0	0	0	0	0	0	0	0	0	0	0	0	1	0	0	0	0	0	0	0	0	0	0	0	0	0	0	0	0	0	0	1
hsa-miR-3166	hsa-mir-3166	0	0	0	0	0	0	1	0	0	0	0	0	0	0	0	0	0	0	0	0	0	0	0	0	0	0	0	0	0	0	0	0	0	0	0	0	1
hsa-miR-3174	hsa-mir-3174	0	1	0	0	0	0	0	0	0	0	0	0	0	0	0	0	0	0	0	0	0	0	0	0	0	0	0	0	0	0	0	0	0	0	0	0	1
hsa-miR-3183	hsa-mir-3183	0	0	0	0	0	0	0	0	0	0	0	0	0	0	0	0	1	0	0	0	0	0	0	0	0	0	0	0	0	0	0	0	0	0	0	0	1
hsa-miR-3197	hsa-mir-3197	0	0	0	0	0	0	0	0	0	0	0	0	1	0	0	0	0	0	0	0	0	0	0	0	0	0	0	0	0	0	0	0	0	0	0	0	1
hsa-miR-3201	hsa-mir-3201	0	0	0	0	0	0	0	0	0	0	0	0	0	0	0	0	0	0	0	0	0	0	0	0	0	0	0	1	0	0	0	0	0	0	0	0	1
hsa-miR-329-5p	hsa-mir-329-1	0	0	0	0	0	0	0	0	0	0	0	0	0	0	0	0	0	0	0	0	0	1	0	0	0	0	0	0	0	0	0	0	0	0	0	0	1
hsa-miR-3611	hsa-mir-3611	0	0	0	0	0	0	0	0	0	0	0	0	0	0	0	0	0	0	0	0	0	0	0	0	0	0	0	0	0	1	0	0	0	0	0	0	1
hsa-miR-3619-5p	hsa-mir-3619	0	0	0	0	0	0	0	0	0	0	0	1	0	0	0	0	0	0	0	0	0	0	0	0	0	0	0	0	0	0	0	0	0	0	0	0	1
hsa-miR-3622b-5p	hsa-mir-3622b	0	0	0	0	0	0	0	0	0	0	0	0	0	1	0	0	0	0	0	0	0	0	0	0	0	0	0	0	0	0	0	0	0	0	0	0	1
hsa-miR-3661	hsa-mir-3661	0	1	0	0	0	0	0	0	0	0	0	0	0	0	0	0	0	0	0	0	0	0	0	0	0	0	0	0	0	0	0	0	0	0	0	0	1
hsa-miR-3662	hsa-mir-3662	0	0	0	0	0	0	0	0	0	0	0	0	0	0	0	0	0	0	0	0	0	0	0	0	0	0	0	0	1	0	0	0	0	0	0	0	1
hsa-miR-3664-5p	hsa-mir-3664	1	0	0	0	0	0	0	0	0	0	0	0	0	0	0	0	0	0	0	0	0	0	0	0	0	0	0	0	0	0	0	0	0	0	0	0	1
hsa-miR-3667-5p	hsa-mir-3667	0	0	0	0	0	0	0	0	0	0	0	0	0	0	1	0	0	0	0	0	0	0	0	0	0	0	0	0	0	0	0	0	0	0	0	0	1
hsa-miR-3670	hsa-mir-3670-1	0	0	0	0	0	1	0	0	0	0	0	0	0	0	0	0	0	0	0	0	0	0	0	0	0	0	0	0	0	0	0	0	0	0	0	0	1
hsa-miR-3671	hsa-mir-3671	0	0	0	0	0	0	0	0	0	0	0	0	0	0	0	0	0	0	0	0	0	0	0	0	0	0	0	0	0	0	0	1	0	0	0	0	1
hsa-miR-3675-3p	hsa-mir-3675	0	0	0	0	0	0	1	0	0	0	0	0	0	0	0	0	0	0	0	0	0	0	0	0	0	0	0	0	0	0	0	0	0	0	0	0	1
hsa-miR-3677-3p	hsa-mir-3677	0	0	0	0	0	0	0	0	0	0	1	0	0	0	0	0	0	0	0	0	0	0	0	0	0	0	0	0	0	0	0	0	0	0	0	0	1
hsa-miR-3688-3p	hsa-mir-3688-1	0	0	0	0	0	0	0	0	0	0	0	0	0	0	0	0	1	0	0	0	0	0	0	0	0	0	0	0	0	0	0	0	0	0	0	0	1
hsa-miR-3690	hsa-mir-3690-1	0	0	0	0	0	0	0	0	0	0	0	0	0	0	0	0	0	0	0	0	0	0	0	0	0	0	0	0	0	0	0	0	0	1	0	0	1
hsa-miR-3691-3p	hsa-mir-3691	0	0	0	0	0	0	0	0	0	0	0	0	0	1	0	0	0	0	0	0	0	0	0	0	0	0	0	0	0	0	0	0	0	0	0	0	1
hsa-miR-3691-5p	hsa-mir-3691	0	0	0	0	0	0	0	0	0	0	0	0	0	0	0	0	0	0	0	0	0	0	0	0	0	0	0	0	0	0	1	0	0	0	0	0	1
hsa-miR-370-5p	hsa-mir-370	0	0	0	0	0	0	0	0	0	0	0	0	0	0	0	0	0	0	1	0	0	0	0	0	0	0	0	0	0	0	0	0	0	0	0	0	1
hsa-miR-371b-5p	hsa-mir-371b	0	0	0	0	0	0	0	0	0	0	0	0	0	0	0	0	0	0	0	0	0	0	0	0	0	0	0	0	0	1	0	0	0	0	0	0	1
hsa-miR-376a-2-5p	hsa-mir-376a-2	0	0	0	0	0	0	0	0	0	0	0	0	0	0	0	0	0	0	1	0	0	0	0	0	0	0	0	0	0	0	0	0	0	0	0	0	1
hsa-miR-378j	hsa-mir-378j	0	0	0	0	0	0	0	0	0	1	0	0	0	0	0	0	0	0	0	0	0	0	0	0	0	0	0	0	0	0	0	0	0	0	0	0	1
hsa-miR-381-5p	hsa-mir-381	0	0	0	0	0	0	0	0	0	0	0	0	0	0	0	0	0	0	0	0	0	0	0	0	0	0	0	0	0	1	0	0	0	0	0	0	1
hsa-miR-383-3p	hsa-mir-383	0	0	0	0	0	0	0	0	0	0	0	0	0	0	0	1	0	0	0	0	0	0	0	0	0	0	0	0	0	0	0	0	0	0	0	0	1
hsa-miR-3911	hsa-mir-3911	0	0	0	1	0	0	0	0	0	0	0	0	0	0	0	0	0	0	0	0	0	0	0	0	0	0	0	0	0	0	0	0	0	0	0	0	1
hsa-miR-3913-3p	hsa-mir-3913-1	0	0	0	0	0	0	0	0	0	0	0	0	0	0	0	0	0	0	0	0	0	0	0	0	0	0	0	0	0	0	0	1	0	0	0	0	1
hsa-miR-3919	hsa-mir-3919	0	0	0	0	0	1	0	0	0	0	0	0	0	0	0	0	0	0	0	0	0	0	0	0	0	0	0	0	0	0	0	0	0	0	0	0	1
hsa-miR-3928-5p	hsa-mir-3928	0	0	0	0	0	0	0	0	0	0	0	0	0	0	0	0	0	0	0	0	0	0	0	0	0	0	0	0	0	0	0	0	0	1	0	0	1
hsa-miR-3936	hsa-mir-3936	0	0	0	0	0	0	0	0	0	0	0	0	0	0	0	0	0	0	0	0	1	0	0	0	0	0	0	0	0	0	0	0	0	0	0	0	1
hsa-miR-4254	hsa-mir-4254	0	0	1	0	0	0	0	0	0	0	0	0	0	0	0	0	0	0	0	0	0	0	0	0	0	0	0	0	0	0	0	0	0	0	0	0	1
hsa-miR-4265	hsa-mir-4265	0	0	1	0	0	0	0	0	0	0	0	0	0	0	0	0	0	0	0	0	0	0	0	0	0	0	0	0	0	0	0	0	0	0	0	0	1
hsa-miR-4269	hsa-mir-4269	0	0	0	0	1	0	0	0	0	0	0	0	0	0	0	0	0	0	0	0	0	0	0	0	0	0	0	0	0	0	0	0	0	0	0	0	1
hsa-miR-4274	hsa-mir-4274	0	1	0	0	0	0	0	0	0	0	0	0	0	0	0	0	0	0	0	0	0	0	0	0	0	0	0	0	0	0	0	0	0	0	0	0	1
hsa-miR-4282	hsa-mir-4282	0	0	0	0	0	0	0	0	0	0	0	0	0	0	0	0	0	0	0	0	0	0	0	0	0	1	0	0	0	0	0	0	0	0	0	0	1
hsa-miR-4299	hsa-mir-4299	0	0	0	0	0	0	0	0	0	0	0	0	0	0	0	0	0	0	0	0	0	0	0	0	0	0	0	0	0	0	0	0	0	1	0	0	1
hsa-miR-4314	hsa-mir-4314	0	0	0	0	0	0	0	0	0	0	0	0	0	0	0	0	0	0	0	0	0	0	0	0	0	0	0	0	0	0	0	0	0	1	0	0	1
hsa-miR-432-3p	hsa-mir-432	0	0	0	1	0	0	0	0	0	0	0	0	0	0	0	0	0	0	0	0	0	0	0	0	0	0	0	0	0	0	0	0	0	0	0	0	1
hsa-miR-4328	hsa-mir-4328	0	0	0	1	0	0	0	0	0	0	0	0	0	0	0	0	0	0	0	0	0	0	0	0	0	0	0	0	0	0	0	0	0	0	0	0	1
hsa-miR-4425	hsa-mir-4425	0	0	0	0	0	0	0	0	0	0	0	0	0	0	0	0	0	1	0	0	0	0	0	0	0	0	0	0	0	0	0	0	0	0	0	0	1
hsa-miR-4428	hsa-mir-4428	0	0	0	0	0	0	0	0	0	0	0	0	0	0	0	0	0	0	0	0	0	0	0	0	0	0	0	0	0	0	0	0	0	1	0	0	1
hsa-miR-4431	hsa-mir-4431	0	0	0	0	0	0	0	0	0	0	0	0	0	0	0	0	0	0	0	0	0	0	0	0	0	0	0	0	0	0	1	0	0	0	0	0	1
hsa-miR-4436b-5p	hsa-mir-4436b-1	0	0	0	0	0	0	0	0	0	0	0	0	0	0	0	0	0	0	0	0	0	0	0	0	0	0	0	0	0	0	0	0	0	1	0	0	1
hsa-miR-4445-3p	hsa-mir-4445	0	0	0	0	0	0	0	0	0	0	0	0	0	0	0	0	0	0	0	0	0	0	0	1	0	0	0	0	0	0	0	0	0	0	0	0	1
hsa-miR-4445-5p	hsa-mir-4445	0	0	0	0	0	0	0	0	0	0	0	0	0	0	0	0	0	0	0	1	0	0	0	0	0	0	0	0	0	0	0	0	0	0	0	0	1
hsa-miR-4475	hsa-mir-4475	0	0	0	0	0	0	0	0	0	0	0	0	0	0	0	0	0	0	0	0	1	0	0	0	0	0	0	0	0	0	0	0	0	0	0	0	1
hsa-miR-4476	hsa-mir-4476	0	0	0	0	0	0	0	0	0	0	0	0	0	0	1	0	0	0	0	0	0	0	0	0	0	0	0	0	0	0	0	0	0	0	0	0	1
hsa-miR-4477a	hsa-mir-4477a	0	0	0	0	0	0	0	0	0	0	0	0	0	0	0	0	0	0	0	0	0	0	0	0	0	0	0	0	0	0	0	1	0	0	0	0	1
hsa-miR-4477b	hsa-mir-4477b	0	0	0	0	0	0	0	0	0	0	0	0	0	0	0	0	0	0	0	0	0	0	0	0	0	0	0	0	0	0	0	1	0	0	0	0	1
hsa-miR-4489	hsa-mir-4489	0	0	0	0	0	0	0	0	0	0	0	0	0	0	0	0	0	0	0	0	0	0	0	0	0	1	0	0	0	0	0	0	0	0	0	0	1
hsa-miR-449b-3p	hsa-mir-449b	0	0	0	0	0	0	0	0	0	0	0	0	0	0	0	0	0	0	0	1	0	0	0	0	0	0	0	0	0	0	0	0	0	0	0	0	1
hsa-miR-449b-5p	hsa-mir-449b	0	0	0	0	0	0	0	0	0	0	0	0	0	0	0	0	0	0	0	0	0	0	0	0	0	1	0	0	0	0	0	0	0	0	0	0	1
hsa-miR-4501	hsa-mir-4501	0	0	0	1	0	0	0	0	0	0	0	0	0	0	0	0	0	0	0	0	0	0	0	0	0	0	0	0	0	0	0	0	0	0	0	0	1
hsa-miR-450a-5p	hsa-mir-450a-1	0	0	0	0	0	1	0	0	0	0	0	0	0	0	0	0	0	0	0	0	0	0	0	0	0	0	0	0	0	0	0	0	0	0	0	0	1
hsa-miR-4513	hsa-mir-4513	0	0	0	0	0	0	0	0	0	0	0	0	0	0	0	0	0	0	0	1	0	0	0	0	0	0	0	0	0	0	0	0	0	0	0	0	1
hsa-miR-451b	hsa-mir-451b	0	0	1	0	0	0	0	0	0	0	0	0	0	0	0	0	0	0	0	0	0	0	0	0	0	0	0	0	0	0	0	0	0	0	0	0	1
hsa-miR-4523	hsa-mir-4523	0	0	0	0	0	0	0	0	0	0	0	0	0	0	0	0	0	0	1	0	0	0	0	0	0	0	0	0	0	0	0	0	0	0	0	0	1
hsa-miR-4534	hsa-mir-4534	0	0	0	0	0	0	0	0	0	0	0	0	0	0	0	0	0	0	0	0	0	0	0	0	0	0	0	0	0	0	0	0	0	1	0	0	1
hsa-miR-4633-5p	hsa-mir-4633	0	0	0	0	0	0	0	0	0	0	0	0	0	0	0	0	0	1	0	0	0	0	0	0	0	0	0	0	0	0	0	0	0	0	0	0	1
hsa-miR-4645-3p	hsa-mir-4645	0	0	0	0	0	0	0	0	0	0	0	0	0	1	0	0	0	0	0	0	0	0	0	0	0	0	0	0	0	0	0	0	0	0	0	0	1
hsa-miR-4648	hsa-mir-4648	0	0	0	0	0	0	0	0	0	0	0	0	0	0	0	0	0	0	0	0	0	0	0	0	0	0	0	0	0	0	0	1	0	0	0	0	1
hsa-miR-4649-3p	hsa-mir-4649	0	0	0	0	0	0	0	0	0	0	0	0	0	0	0	0	0	0	0	0	0	0	0	0	0	0	0	0	0	0	0	0	0	1	0	0	1
hsa-miR-4649-5p	hsa-mir-4649	0	0	0	0	0	0	0	0	0	0	0	0	0	1	0	0	0	0	0	0	0	0	0	0	0	0	0	0	0	0	0	0	0	0	0	0	1
hsa-miR-4650-3p	hsa-mir-4650-1	0	0	0	0	0	0	0	0	0	0	0	0	0	0	0	0	0	0	0	0	0	0	0	0	0	0	0	1	0	0	0	0	0	0	0	0	1
hsa-miR-4657	hsa-mir-4657	0	0	0	0	0	0	1	0	0	0	0	0	0	0	0	0	0	0	0	0	0	0	0	0	0	0	0	0	0	0	0	0	0	0	0	0	1
hsa-miR-4663	hsa-mir-4663	0	0	0	0	0	0	0	0	0	0	0	0	0	0	0	0	0	0	0	0	0	0	0	0	0	0	0	0	0	0	0	0	1	0	0	0	1
hsa-miR-4665-3p	hsa-mir-4665	0	0	0	0	0	0	0	0	0	0	0	0	0	0	0	0	0	0	0	1	0	0	0	0	0	0	0	0	0	0	0	0	0	0	0	0	1
hsa-miR-4668-5p	hsa-mir-4668	0	0	0	0	0	0	0	0	0	0	0	0	0	0	0	0	0	0	0	1	0	0	0	0	0	0	0	0	0	0	0	0	0	0	0	0	1
hsa-miR-4670-3p	hsa-mir-4670	0	0	0	0	0	0	0	0	0	0	0	0	0	0	0	0	0	1	0	0	0	0	0	0	0	0	0	0	0	0	0	0	0	0	0	0	1
hsa-miR-4692	hsa-mir-4692	0	0	0	0	0	0	0	0	0	0	0	0	0	0	0	0	0	0	0	0	0	0	1	0	0	0	0	0	0	0	0	0	0	0	0	0	1
hsa-miR-4696	hsa-mir-4696	0	0	0	0	0	0	0	0	0	0	0	0	0	0	0	0	0	0	0	1	0	0	0	0	0	0	0	0	0	0	0	0	0	0	0	0	1
hsa-miR-4700-5p	hsa-mir-4700	0	0	0	0	0	0	0	0	0	0	0	0	0	0	0	0	0	0	0	0	0	0	0	0	0	0	0	0	0	0	0	1	0	0	0	0	1
hsa-miR-4701-3p	hsa-mir-4701	0	0	0	0	0	0	0	0	0	0	0	0	0	0	0	0	0	0	0	0	1	0	0	0	0	0	0	0	0	0	0	0	0	0	0	0	1
hsa-miR-4709-3p	hsa-mir-4709	0	0	0	0	0	0	0	0	0	0	0	0	0	0	0	0	0	0	0	0	1	0	0	0	0	0	0	0	0	0	0	0	0	0	0	0	1
hsa-miR-4711-3p	hsa-mir-4711	0	0	0	0	1	0	0	0	0	0	0	0	0	0	0	0	0	0	0	0	0	0	0	0	0	0	0	0	0	0	0	0	0	0	0	0	1
hsa-miR-4712-3p	hsa-mir-4712	0	0	0	0	0	0	0	0	0	0	0	0	0	0	0	0	0	0	0	1	0	0	0	0	0	0	0	0	0	0	0	0	0	0	0	0	1
hsa-miR-4713-5p	hsa-mir-4713	0	0	0	0	0	0	0	0	0	0	0	0	0	0	0	0	0	0	0	0	0	0	0	0	1	0	0	0	0	0	0	0	0	0	0	0	1
hsa-miR-4714-3p	hsa-mir-4714	0	0	0	0	0	0	0	0	0	0	0	0	0	0	0	0	1	0	0	0	0	0	0	0	0	0	0	0	0	0	0	0	0	0	0	0	1
hsa-miR-4716-5p	hsa-mir-4716	0	0	0	0	0	1	0	0	0	0	0	0	0	0	0	0	0	0	0	0	0	0	0	0	0	0	0	0	0	0	0	0	0	0	0	0	1
hsa-miR-4725-5p	hsa-mir-4725	0	0	0	0	0	0	0	0	0	0	0	0	0	0	0	1	0	0	0	0	0	0	0	0	0	0	0	0	0	0	0	0	0	0	0	0	1
hsa-miR-4727-3p	hsa-mir-4727	0	0	0	0	0	0	0	0	0	0	0	0	0	0	0	0	0	1	0	0	0	0	0	0	0	0	0	0	0	0	0	0	0	0	0	0	1
hsa-miR-4728-5p	hsa-mir-4728	0	0	0	0	0	0	1	0	0	0	0	0	0	0	0	0	0	0	0	0	0	0	0	0	0	0	0	0	0	0	0	0	0	0	0	0	1
hsa-miR-4732-5p	hsa-mir-4732	0	0	0	0	0	0	0	0	0	0	0	0	0	0	0	0	0	0	1	0	0	0	0	0	0	0	0	0	0	0	0	0	0	0	0	0	1
hsa-miR-4733-5p	hsa-mir-4733	1	0	0	0	0	0	0	0	0	0	0	0	0	0	0	0	0	0	0	0	0	0	0	0	0	0	0	0	0	0	0	0	0	0	0	0	1
hsa-miR-4748	hsa-mir-4748	0	0	0	0	0	0	0	0	0	0	0	0	0	0	0	0	0	0	0	0	0	0	1	0	0	0	0	0	0	0	0	0	0	0	0	0	1
hsa-miR-4750-3p	hsa-mir-4750	0	0	0	0	0	0	0	0	0	0	0	0	0	0	0	0	0	0	0	0	0	0	0	0	0	0	0	0	0	0	0	0	0	0	1	0	1
hsa-miR-4751	hsa-mir-4751	0	0	0	0	0	0	0	0	0	0	0	0	0	0	0	0	0	0	0	0	0	0	0	0	0	1	0	0	0	0	0	0	0	0	0	0	1
hsa-miR-4753-5p	hsa-mir-4753	0	0	1	0	0	0	0	0	0	0	0	0	0	0	0	0	0	0	0	0	0	0	0	0	0	0	0	0	0	0	0	0	0	0	0	0	1
hsa-miR-4761-5p	hsa-mir-4761	0	0	0	0	0	0	0	0	0	0	0	0	0	0	0	0	0	0	0	0	0	0	0	0	0	0	0	0	0	0	0	0	1	0	0	0	1
hsa-miR-4772-3p	hsa-mir-4772	0	0	0	1	0	0	0	0	0	0	0	0	0	0	0	0	0	0	0	0	0	0	0	0	0	0	0	0	0	0	0	0	0	0	0	0	1
hsa-miR-4774-5p	hsa-mir-4774	0	0	0	0	0	0	0	0	0	0	0	0	0	0	0	0	0	0	0	0	0	0	0	0	0	0	0	0	0	1	0	0	0	0	0	0	1
hsa-miR-4780	hsa-mir-4780	0	0	1	0	0	0	0	0	0	0	0	0	0	0	0	0	0	0	0	0	0	0	0	0	0	0	0	0	0	0	0	0	0	0	0	0	1
hsa-miR-4782-5p	hsa-mir-4782	0	0	0	0	0	0	0	0	0	0	0	0	0	0	0	0	0	0	0	0	0	0	0	0	0	0	0	0	0	0	0	0	0	0	0	1	1
hsa-miR-4793-3p	hsa-mir-4793	0	0	0	0	0	0	0	0	0	0	0	0	0	0	0	0	0	0	0	0	0	0	0	0	0	0	0	0	0	0	0	0	0	0	0	1	1
hsa-miR-4796-5p	hsa-mir-4796	0	0	0	0	0	0	0	0	0	0	0	0	0	0	0	0	0	0	0	0	0	0	0	0	0	0	0	0	0	0	0	0	0	0	0	0	0
hsa-miR-4804-5p	hsa-mir-4804	0	0	0	0	0	0	0	0	0	0	0	0	0	0	0	0	0	0	0	0	0	0	0	0	0	0	0	0	0	0	0	0	1	0	0	0	1
hsa-miR-498-3p	hsa-mir-498	0	0	0	0	0	0	0	0	0	0	0	0	0	0	0	0	0	0	0	0	0	0	0	0	0	0	0	0	0	0	0	0	0	0	0	0	0
hsa-miR-499a-3p	hsa-mir-499a	0	0	1	0	0	0	0	0	0	0	0	0	0	0	0	0	0	0	0	0	0	0	0	0	0	0	0	0	0	0	0	0	0	0	0	0	1
hsa-miR-5003-3p	hsa-mir-5003	0	0	0	0	0	0	0	0	0	0	0	0	0	0	0	0	0	0	1	0	0	0	0	0	0	0	0	0	0	0	0	0	0	0	0	0	1
hsa-miR-5003-5p	hsa-mir-5003	0	0	0	0	0	0	0	0	0	0	0	0	0	0	0	0	0	0	0	0	0	0	0	0	0	0	0	0	0	0	0	0	0	0	1	0	1
hsa-miR-5004-3p	hsa-mir-5004	0	0	0	0	0	0	0	0	0	0	0	0	0	0	0	0	0	0	0	0	0	0	0	0	0	0	0	0	0	1	0	0	0	0	0	0	1
hsa-miR-5004-5p	hsa-mir-5004	0	0	0	0	0	0	0	0	0	0	0	0	0	0	0	0	0	0	0	0	0	0	0	0	0	0	0	0	0	0	0	1	0	0	0	0	1
hsa-miR-5006-3p	hsa-mir-5006	0	0	0	0	0	0	0	0	0	0	0	0	0	1	0	0	0	0	0	0	0	0	0	0	0	0	0	0	0	0	0	0	0	0	0	0	1
hsa-miR-5008-3p	hsa-mir-5008	0	0	0	0	0	0	0	0	0	0	0	0	0	0	0	0	0	0	0	0	0	0	0	0	0	0	0	0	0	0	0	0	0	0	0	0	0
hsa-miR-504-3p	hsa-mir-504	0	0	0	0	0	0	0	0	0	0	0	0	0	0	0	0	0	0	0	0	0	0	1	0	0	0	0	0	0	0	0	0	0	0	0	0	1
hsa-miR-5087	hsa-mir-5087	0	0	0	0	0	0	0	0	0	0	0	0	0	0	0	0	1	0	0	0	0	0	0	0	0	0	0	0	0	0	0	0	0	0	0	0	1
hsa-miR-5088-3p	hsa-mir-5088	0	0	0	0	0	0	0	0	0	0	0	0	0	0	0	0	0	0	0	0	0	0	0	0	0	0	0	0	0	1	0	0	0	0	0	0	1
hsa-miR-5088-5p	hsa-mir-5088	0	0	0	0	0	0	0	0	0	0	0	0	0	0	0	0	0	0	0	0	0	0	0	0	1	0	0	0	0	0	0	0	0	0	0	0	1
hsa-miR-5089-5p	hsa-mir-5089	0	0	0	0	0	0	0	0	0	0	0	0	0	1	0	0	0	0	0	0	0	0	0	0	0	0	0	0	0	0	0	0	0	0	0	0	1
hsa-miR-509-5p	hsa-mir-509-1	0	0	1	0	0	0	0	0	0	0	0	0	0	0	0	0	0	0	0	0	0	0	0	0	0	0	0	0	0	0	0	0	0	0	0	0	1
hsa-miR-513b-5p	hsa-mir-513b	0	0	0	1	0	0	0	0	0	0	0	0	0	0	0	0	0	0	0	0	0	0	0	0	0	0	0	0	0	0	0	0	0	0	0	0	1
hsa-miR-514a-5p	hsa-mir-514a-1	0	0	0	0	0	0	0	0	0	0	0	0	0	0	0	0	0	0	0	0	0	0	0	1	0	0	0	0	0	0	0	0	0	0	0	0	1
hsa-miR-514b-5p	hsa-mir-514b	0	0	0	0	0	0	0	0	0	0	0	0	0	0	0	0	0	0	1	0	0	0	0	0	0	0	0	0	0	0	0	0	0	0	0	0	1
hsa-miR-516b-5p	hsa-mir-516b-1	0	0	0	0	0	0	0	0	0	0	0	0	0	0	0	0	0	0	0	0	0	0	0	1	0	0	0	0	0	0	0	0	0	0	0	0	1
hsa-miR-5187-3p	hsa-mir-5187	0	0	0	0	0	0	0	0	0	0	0	0	0	0	0	0	0	0	0	0	0	0	0	0	0	0	0	0	0	0	0	0	0	1	0	0	1
hsa-miR-518d-3p	hsa-mir-518d	0	0	0	0	0	0	0	0	0	0	0	0	0	0	0	0	0	0	0	0	0	0	0	0	0	1	0	0	0	0	0	0	0	0	0	0	1
hsa-miR-518e-5p	hsa-mir-518e	0	0	0	0	0	0	0	0	0	0	0	0	0	0	0	0	0	0	0	0	0	0	0	0	0	0	0	0	0	0	0	0	0	0	0	0	0
hsa-miR-5191	hsa-mir-5191	0	0	0	0	0	0	0	0	0	0	0	0	0	0	0	0	0	0	0	0	0	0	0	0	0	0	0	0	0	0	0	0	0	1	0	0	1
hsa-miR-519b-5p	hsa-mir-519b	0	0	0	0	0	0	0	0	0	0	0	0	0	0	0	0	0	0	0	0	0	0	0	0	0	0	0	0	0	0	0	0	0	0	0	0	0
hsa-miR-519c-5p	hsa-mir-519c	0	0	0	0	0	0	0	0	0	0	0	0	0	0	0	0	0	0	0	0	0	0	0	0	0	0	0	0	0	0	0	0	0	0	0	0	0
hsa-miR-520d-3p	hsa-mir-520d	0	0	0	0	0	0	0	0	0	0	0	0	1	0	0	0	0	0	0	0	0	0	0	0	0	0	0	0	0	0	0	0	0	0	0	0	1
hsa-miR-520h	hsa-mir-520h	0	0	0	0	0	0	0	0	0	0	0	0	0	0	0	0	0	0	0	0	0	0	0	0	0	1	0	0	0	0	0	0	0	0	0	0	1
hsa-miR-522-5p	hsa-mir-522	0	0	0	0	0	0	0	0	0	0	0	0	0	0	0	0	0	0	0	0	0	0	0	0	0	0	0	0	0	0	0	0	0	0	0	0	0
hsa-miR-523-5p	hsa-mir-523	0	0	0	0	0	0	0	0	0	0	0	0	0	0	0	0	0	0	0	0	0	0	0	0	0	0	0	0	0	0	0	0	0	0	0	0	0
hsa-miR-541-3p	hsa-mir-541	0	0	0	0	0	0	0	0	0	0	0	0	0	0	0	1	0	0	0	0	0	0	0	0	0	0	0	0	0	0	0	0	0	0	0	0	1
hsa-miR-545-5p	hsa-mir-545	0	0	1	0	0	0	0	0	0	0	0	0	0	0	0	0	0	0	0	0	0	0	0	0	0	0	0	0	0	0	0	0	0	0	0	0	1
hsa-miR-548a-3p	hsa-mir-548a-1	0	0	0	0	0	1	0	0	0	0	0	0	0	0	0	0	0	0	0	0	0	0	0	0	0	0	0	0	0	0	0	0	0	0	0	0	1
hsa-miR-548ab	hsa-mir-548ab	0	0	0	0	0	0	0	0	0	0	0	0	0	0	0	0	0	0	0	0	0	0	0	0	0	0	0	0	0	0	0	0	0	0	0	1	1
hsa-miR-548ad-5p	hsa-mir-548ad	0	0	0	0	0	0	0	0	0	0	0	0	0	0	0	0	1	0	0	0	0	0	0	0	0	0	0	0	0	0	0	0	0	0	0	0	1
hsa-miR-548ai	hsa-mir-548ai	0	0	0	0	0	0	0	0	0	0	0	0	0	0	0	0	1	0	0	0	0	0	0	0	0	0	0	0	0	0	0	0	0	0	0	0	1
hsa-miR-548as-5p	hsa-mir-548as	0	0	0	0	0	0	0	0	0	1	0	0	0	0	0	0	0	0	0	0	0	0	0	0	0	0	0	0	0	0	0	0	0	0	0	0	1
hsa-miR-548aT-3p	hsa-mir-548aT	0	0	0	0	0	0	0	0	0	0	0	0	0	0	0	0	0	0	0	0	0	0	0	0	1	0	0	0	0	0	0	0	0	0	0	0	1
hsa-miR-548at-5p	hsa-mir-548at	0	0	0	0	0	0	0	0	0	0	0	0	0	0	0	0	0	0	1	0	0	0	0	0	0	0	0	0	0	0	0	0	0	0	0	0	1
hsa-miR-548ay-3p	hsa-mir-548ay	0	0	0	0	0	0	0	0	0	0	0	0	0	0	0	0	0	0	0	0	0	0	0	0	0	0	0	0	0	0	0	1	0	0	0	0	1
hsa-miR-548ay-5p	hsa-mir-548ay	0	0	0	0	0	0	0	0	0	0	0	0	0	0	0	0	1	0	0	0	0	0	0	0	0	0	0	0	0	0	0	0	0	0	0	0	1
hsa-miR-548b-3p	hsa-mir-548b	0	0	0	0	0	1	0	0	0	0	0	0	0	0	0	0	0	0	0	0	0	0	0	0	0	0	0	0	0	0	0	0	0	0	0	0	1
hsa-miR-548b-5p	hsa-mir-548b	0	0	0	0	0	0	0	0	0	0	0	0	0	0	0	0	1	0	0	0	0	0	0	0	0	0	0	0	0	0	0	0	0	0	0	0	1
hsa-miR-548ba	hsa-mir-548ba	0	0	0	0	0	1	0	0	0	0	0	0	0	0	0	0	0	0	0	0	0	0	0	0	0	0	0	0	0	0	0	0	0	0	0	0	1
hsa-miR-548bb-3p	hsa-mir-548bb	0	0	0	0	0	0	0	0	0	0	0	0	0	0	0	0	0	0	0	0	0	0	0	0	1	0	0	0	0	0	0	0	0	0	0	0	1
hsa-miR-548e-3p	hsa-mir-548e	0	0	0	0	0	0	0	0	0	0	0	0	0	0	0	0	0	0	0	0	0	0	0	0	0	0	0	0	0	0	0	0	0	0	0	0	0
hsa-miR-548e-5p	hsa-mir-548e	0	0	0	0	0	0	0	0	0	0	0	0	0	0	0	0	0	0	0	0	0	0	0	0	0	1	0	0	0	0	0	0	0	0	0	0	1
hsa-miR-548m	hsa-mir-548m	0	0	0	0	0	0	0	0	0	0	0	0	0	0	0	0	0	0	0	0	0	0	0	0	0	0	0	0	0	1	0	0	0	0	0	0	1
hsa-miR-548s	hsa-mir-548s	0	0	0	0	0	0	0	0	0	0	0	0	0	0	0	0	0	0	0	0	0	0	0	0	0	0	0	0	0	1	0	0	0	0	0	0	1
hsa-miR-548v	hsa-mir-548v	0	0	0	0	0	0	0	0	0	0	0	0	0	0	0	0	0	0	0	0	0	0	0	0	1	0	0	0	0	0	0	0	0	0	0	0	1
hsa-miR-549a-3p	hsa-mir-549a	0	1	0	0	0	0	0	0	0	0	0	0	0	0	0	0	0	0	0	0	0	0	0	0	0	0	0	0	0	0	0	0	0	0	0	0	1
hsa-miR-551b-3p	hsa-mir-551b	0	0	0	0	0	0	0	0	0	1	0	0	0	0	0	0	0	0	0	0	0	0	0	0	0	0	0	0	0	0	0	0	0	0	0	0	1
hsa-miR-551b-5p	hsa-mir-551b	0	0	0	0	1	0	0	0	0	0	0	0	0	0	0	0	0	0	0	0	0	0	0	0	0	0	0	0	0	0	0	0	0	0	0	0	1
hsa-miR-5571-3p	hsa-mir-5571	0	0	0	0	0	0	0	0	0	0	0	0	0	0	0	1	0	0	0	0	0	0	0	0	0	0	0	0	0	0	0	0	0	0	0	0	1
hsa-miR-5580-3p	hsa-mir-5580	0	0	0	0	0	0	0	0	0	0	0	0	0	0	0	0	0	0	0	0	0	0	0	0	0	1	0	0	0	0	0	0	0	0	0	0	1
hsa-miR-5586-3p	hsa-mir-5586	0	0	0	0	0	0	0	0	0	0	0	0	0	1	0	0	0	0	0	0	0	0	0	0	0	0	0	0	0	0	0	0	0	0	0	0	1
hsa-miR-5587-5p	hsa-mir-5587	0	0	0	1	0	0	0	0	0	0	0	0	0	0	0	0	0	0	0	0	0	0	0	0	0	0	0	0	0	0	0	0	0	0	0	0	1
hsa-miR-562	hsa-mir-562	1	0	0	0	0	0	0	0	0	0	0	0	0	0	0	0	0	0	0	0	0	0	0	0	0	0	0	0	0	0	0	0	0	0	0	0	1
hsa-miR-5683	hsa-mir-5683	0	0	0	0	0	0	0	0	0	0	0	0	0	0	0	0	0	0	0	0	0	0	0	0	0	0	0	0	0	0	0	0	0	0	0	1	1
hsa-miR-5691	hsa-mir-5691	0	0	0	0	0	0	0	0	0	0	0	0	0	0	0	0	0	0	0	1	0	0	0	0	0	0	0	0	0	0	0	0	0	0	0	0	1
hsa-miR-5705	hsa-mir-5705	0	0	0	0	0	0	0	0	0	0	0	0	0	0	0	0	0	0	0	0	0	0	0	0	0	0	0	0	0	0	1	0	0	0	0	0	1
hsa-miR-5708	hsa-mir-5708	0	0	0	0	0	0	0	0	0	0	0	0	0	0	0	0	0	0	0	0	0	0	0	0	0	0	0	0	0	0	0	0	0	1	0	0	1
hsa-miR-573	hsa-mir-573	0	0	0	0	0	0	0	0	0	0	0	0	0	0	0	0	0	0	0	1	0	0	0	0	0	0	0	0	0	0	0	0	0	0	0	0	1
hsa-miR-575	hsa-mir-575	0	0	0	0	0	0	0	0	0	0	0	0	0	0	0	1	0	0	0	0	0	0	0	0	0	0	0	0	0	0	0	0	0	0	0	0	1
hsa-miR-577	hsa-mir-577	0	0	0	1	0	0	0	0	0	0	0	0	0	0	0	0	0	0	0	0	0	0	0	0	0	0	0	0	0	0	0	0	0	0	0	0	1
hsa-miR-590-3p	hsa-mir-590	0	0	0	0	0	0	0	0	0	0	0	0	0	0	0	0	0	0	0	0	0	0	0	0	0	1	0	0	0	0	0	0	0	0	0	0	1
hsa-miR-591	hsa-mir-591	0	0	0	0	0	1	0	0	0	0	0	0	0	0	0	0	0	0	0	0	0	0	0	0	0	0	0	0	0	0	0	0	0	0	0	0	1
hsa-miR-597-5p	hsa-mir-597	1	0	0	0	0	0	0	0	0	0	0	0	0	0	0	0	0	0	0	0	0	0	0	0	0	0	0	0	0	0	0	0	0	0	0	0	1
hsa-miR-602	hsa-mir-602	0	0	0	0	0	0	0	0	0	0	0	0	0	0	0	0	0	0	0	0	0	0	0	0	0	0	0	0	0	0	0	0	1	0	0	0	1
hsa-miR-604	hsa-mir-604	0	0	0	0	0	0	0	0	0	0	0	0	0	0	0	0	0	0	0	1	0	0	0	0	0	0	0	0	0	0	0	0	0	0	0	0	1
hsa-miR-605-3p	hsa-mir-605	0	0	0	0	0	0	0	0	0	0	0	0	0	0	0	0	0	0	0	0	0	0	0	0	0	0	0	0	0	0	1	0	0	0	0	0	1
hsa-miR-605-5p	hsa-mir-605	0	0	0	0	0	0	0	0	0	0	0	0	0	0	0	0	0	0	0	0	0	0	0	0	0	0	0	0	0	0	0	0	0	0	0	1	1
hsa-miR-6076	hsa-mir-6076	0	0	0	0	0	0	0	0	0	0	0	0	0	0	0	0	0	0	0	0	0	0	0	0	0	0	0	1	0	0	0	0	0	0	0	0	1
hsa-miR-6083	hsa-mir-6083	0	0	0	0	0	0	0	0	0	0	0	0	0	0	0	0	0	0	0	0	0	0	0	0	0	0	0	0	0	0	0	1	0	0	0	0	1
hsa-miR-6084	hsa-mir-6084	0	0	0	0	0	1	0	0	0	0	0	0	0	0	0	0	0	0	0	0	0	0	0	0	0	0	0	0	0	0	0	0	0	0	0	0	1
hsa-miR-6165	hsa-mir-6165	0	0	0	0	0	0	0	0	0	0	0	0	0	1	0	0	0	0	0	0	0	0	0	0	0	0	0	0	0	0	0	0	0	0	0	0	1
hsa-miR-619-3p	hsa-mir-619	0	0	1	0	0	0	0	0	0	0	0	0	0	0	0	0	0	0	0	0	0	0	0	0	0	0	0	0	0	0	0	0	0	0	0	0	1
hsa-miR-632	hsa-mir-632	0	0	0	0	0	0	0	0	0	0	0	0	0	0	0	0	1	0	0	0	0	0	0	0	0	0	0	0	0	0	0	0	0	0	0	0	1
hsa-miR-650	hsa-mir-650	1	0	0	0	0	0	0	0	0	0	0	0	0	0	0	0	0	0	0	0	0	0	0	0	0	0	0	0	0	0	0	0	0	0	0	0	1
hsa-miR-6500-3p	hsa-mir-6500	0	0	0	0	0	0	0	0	0	0	0	0	0	1	0	0	0	0	0	0	0	0	0	0	0	0	0	0	0	0	0	0	0	0	0	0	1
hsa-miR-6504-5p	hsa-mir-6504	0	0	0	0	0	0	0	0	0	0	0	0	0	0	0	0	0	0	0	0	0	0	0	0	1	0	0	0	0	0	0	0	0	0	0	0	1
hsa-miR-6507-3p	hsa-mir-6507	0	0	0	0	0	0	0	0	0	0	0	0	0	1	0	0	0	0	0	0	0	0	0	0	0	0	0	0	0	0	0	0	0	0	0	0	1
hsa-miR-6508-3p	hsa-mir-6508	0	0	1	0	0	0	0	0	0	0	0	0	0	0	0	0	0	0	0	0	0	0	0	0	0	0	0	0	0	0	0	0	0	0	0	0	1
hsa-miR-651-5p	hsa-mir-651	0	0	0	0	0	0	0	0	0	0	0	0	0	0	0	0	0	0	0	0	0	0	0	0	0	1	0	0	0	0	0	0	0	0	0	0	1
hsa-miR-6515-5p	hsa-mir-6515	0	0	0	0	0	0	0	0	0	0	0	0	0	0	0	0	0	0	0	0	0	0	0	0	0	0	0	0	0	0	1	0	0	0	0	0	1
hsa-miR-6516-5p	hsa-mir-6516	0	1	0	0	0	0	0	0	0	0	0	0	0	0	0	0	0	0	0	0	0	0	0	0	0	0	0	0	0	0	0	0	0	0	0	0	1
hsa-miR-652-5p	hsa-mir-652	0	0	0	0	0	0	0	0	0	0	0	0	0	0	0	0	0	0	0	0	0	0	0	0	0	0	0	0	0	0	0	0	0	1	0	0	1
hsa-miR-653-5p	hsa-mir-653	0	0	0	0	0	0	0	0	0	0	0	0	0	1	0	0	0	0	0	0	0	0	0	0	0	0	0	0	0	0	0	0	0	0	0	0	1
hsa-miR-668-5p	hsa-mir-668	0	0	0	0	0	0	1	0	0	0	0	0	0	0	0	0	0	0	0	0	0	0	0	0	0	0	0	0	0	0	0	0	0	0	0	0	1
hsa-miR-6715b-3p	hsa-mir-6715b	0	0	0	0	0	0	0	0	0	0	0	0	0	0	0	0	0	0	0	0	0	0	0	0	0	0	0	0	0	0	0	1	0	0	0	0	1
hsa-miR-6716-5p	hsa-mir-6716	0	0	0	0	0	0	0	0	0	0	0	0	0	0	0	1	0	0	0	0	0	0	0	0	0	0	0	0	0	0	0	0	0	0	0	0	1
hsa-miR-6718-5p	hsa-mir-6718	0	0	0	0	0	0	0	0	0	0	0	0	0	0	0	0	0	0	0	0	0	0	0	0	0	0	0	0	0	0	0	0	1	0	0	0	1
hsa-miR-6720-3p	hsa-mir-6720	0	0	0	0	0	0	0	0	0	0	0	0	0	0	0	0	0	1	0	0	0	0	0	0	0	0	0	0	0	0	0	0	0	0	0	0	1
hsa-miR-6722-5p	hsa-mir-6722	0	0	0	0	0	0	0	0	0	0	0	0	0	0	0	0	0	0	0	0	0	0	0	0	0	0	0	0	0	0	0	0	0	1	0	0	1
hsa-miR-6727-3p	hsa-mir-6727	0	0	0	0	0	0	0	0	0	0	0	0	0	0	0	0	0	0	0	0	0	0	0	0	0	0	0	0	0	0	0	1	0	0	0	0	1
hsa-miR-6728-5p	hsa-mir-6728	0	0	0	0	1	0	0	0	0	0	0	0	0	0	0	0	0	0	0	0	0	0	0	0	0	0	0	0	0	0	0	0	0	0	0	0	1
hsa-miR-6729-3p	hsa-mir-6729	0	0	0	0	0	0	0	0	0	0	0	0	0	0	0	0	0	0	0	0	0	0	0	0	0	0	0	0	0	0	1	0	0	0	0	0	1
hsa-miR-6731-5p	hsa-mir-6731	0	0	0	0	0	0	0	0	0	0	0	0	0	0	0	0	0	0	0	0	0	0	0	0	0	0	0	0	1	0	0	0	0	0	0	0	1
hsa-miR-6736-3p	hsa-mir-6736	0	0	0	0	1	0	0	0	0	0	0	0	0	0	0	0	0	0	0	0	0	0	0	0	0	0	0	0	0	0	0	0	0	0	0	0	1
hsa-miR-6738-5p	hsa-mir-6738	0	0	0	0	0	0	0	0	0	0	0	0	1	0	0	0	0	0	0	0	0	0	0	0	0	0	0	0	0	0	0	0	0	0	0	0	1
hsa-miR-6740-3p	hsa-mir-6740	0	0	0	0	0	0	0	0	0	0	0	0	0	0	0	0	1	0	0	0	0	0	0	0	0	0	0	0	0	0	0	0	0	0	0	0	1
hsa-miR-6742-5p	hsa-mir-6742	0	0	0	0	0	0	0	0	0	1	0	0	0	0	0	0	0	0	0	0	0	0	0	0	0	0	0	0	0	0	0	0	0	0	0	0	1
hsa-miR-6745	hsa-mir-6745	0	0	0	0	0	0	0	0	0	0	0	0	0	0	0	0	0	0	0	1	0	0	0	0	0	0	0	0	0	0	0	0	0	0	0	0	1
hsa-miR-6746-3p	hsa-mir-6746	0	0	0	0	0	0	0	0	0	0	0	0	0	0	0	0	0	0	0	0	0	0	0	0	0	0	0	0	0	1	0	0	0	0	0	0	1
hsa-miR-6747-5p	hsa-mir-6747	1	0	0	0	0	0	0	0	0	0	0	0	0	0	0	0	0	0	0	0	0	0	0	0	0	0	0	0	0	0	0	0	0	0	0	0	1
hsa-miR-6749-5p	hsa-mir-6749	0	0	0	0	1	0	0	0	0	0	0	0	0	0	0	0	0	0	0	0	0	0	0	0	0	0	0	0	0	0	0	0	0	0	0	0	1
hsa-miR-6750-3p	hsa-mir-6750	0	0	0	0	0	0	0	0	0	0	0	0	0	0	0	0	0	0	0	0	0	0	0	0	0	0	0	0	0	1	0	0	0	0	0	0	1
hsa-miR-6751-5p	hsa-mir-6751	0	0	0	0	0	0	0	0	0	0	0	0	1	0	0	0	0	0	0	0	0	0	0	0	0	0	0	0	0	0	0	0	0	0	0	0	1
hsa-miR-6752-3p	hsa-mir-6752	0	0	1	0	0	0	0	0	0	0	0	0	0	0	0	0	0	0	0	0	0	0	0	0	0	0	0	0	0	0	0	0	0	0	0	0	1
hsa-miR-6754-5p	hsa-mir-6754	0	0	0	0	0	0	0	0	0	0	0	0	0	0	0	0	0	0	0	0	0	0	1	0	0	0	0	0	0	0	0	0	0	0	0	0	1
hsa-miR-6757-3p	hsa-mir-6757	1	0	0	0	0	0	0	0	0	0	0	0	0	0	0	0	0	0	0	0	0	0	0	0	0	0	0	0	0	0	0	0	0	0	0	0	1
hsa-miR-6760-3p	hsa-mir-6760	0	0	0	0	0	0	0	0	0	0	0	0	0	0	0	0	0	0	0	0	0	0	0	0	0	0	0	0	0	0	0	0	0	1	0	0	1
hsa-miR-6761-5p	hsa-mir-6761	0	0	0	0	0	0	0	0	0	0	0	0	0	0	0	0	0	0	0	0	0	0	0	0	0	0	0	0	0	0	0	0	0	1	0	0	1
hsa-miR-6762-3p	hsa-mir-6762	0	0	0	1	0	0	0	0	0	0	0	0	0	0	0	0	0	0	0	0	0	0	0	0	0	0	0	0	0	0	0	0	0	0	0	0	1
hsa-miR-6763-3p	hsa-mir-6763	0	0	0	0	0	0	0	0	0	0	0	0	0	0	0	0	0	0	0	1	0	0	0	0	0	0	0	0	0	0	0	0	0	0	0	0	1
hsa-miR-6764-5p	hsa-mir-6764	0	0	0	0	0	0	0	0	0	0	0	0	0	0	0	0	0	0	0	0	0	0	0	0	0	0	0	0	0	0	0	0	0	0	1	0	1
hsa-miR-6769a-3p	hsa-mir-6769a	0	0	0	0	1	0	0	0	0	0	0	0	0	0	0	0	0	0	0	0	0	0	0	0	0	0	0	0	0	0	0	0	0	0	0	0	1
hsa-miR-6772-3p	hsa-mir-6772	0	0	0	0	0	0	0	0	0	0	0	0	0	0	0	0	0	0	0	0	0	0	0	0	0	0	0	0	0	1	0	0	0	0	0	0	1
hsa-miR-6779-3p	hsa-mir-6779	0	0	0	0	0	0	0	0	0	0	0	0	0	0	0	0	0	0	0	0	0	0	0	0	0	0	0	0	0	0	0	1	0	0	0	0	1
hsa-miR-6784-5p	hsa-mir-6784	0	0	0	0	0	0	0	0	0	0	0	0	0	0	0	0	0	1	0	0	0	0	0	0	0	0	0	0	0	0	0	0	0	0	0	0	1
hsa-miR-6787-5p	hsa-mir-6787	0	0	0	0	0	0	0	0	0	0	0	0	0	0	0	0	0	1	0	0	0	0	0	0	0	0	0	0	0	0	0	0	0	0	0	0	1
hsa-miR-6789-3p	hsa-mir-6789	0	0	0	0	0	0	0	0	0	0	0	0	0	0	0	0	1	0	0	0	0	0	0	0	0	0	0	0	0	0	0	0	0	0	0	0	1
hsa-miR-6792-3p	hsa-mir-6792	0	0	0	0	0	0	0	0	0	0	0	0	0	0	0	0	0	0	0	0	0	0	0	0	0	0	0	0	0	0	0	0	1	0	0	0	1
hsa-miR-6792-5p	hsa-mir-6792	0	0	0	0	0	0	0	0	0	0	0	0	0	0	0	0	0	0	0	0	0	0	0	0	0	0	0	0	1	0	0	0	0	0	0	0	1
hsa-miR-6794-3p	hsa-mir-6794	0	0	0	0	0	0	0	0	0	0	0	0	0	0	0	0	0	0	0	0	0	0	0	1	0	0	0	0	0	0	0	0	0	0	0	0	1
hsa-miR-6805-5p	hsa-mir-6805	0	0	0	0	0	0	0	0	0	0	0	0	0	0	0	0	0	0	0	0	0	0	0	0	0	0	0	0	0	0	0	0	0	0	0	1	1
hsa-miR-6806-3p	hsa-mir-6806	0	0	0	0	0	0	0	0	0	0	0	0	0	0	0	0	0	0	0	0	0	0	0	0	0	0	0	0	0	0	0	1	0	0	0	0	1
hsa-miR-6817-3p	hsa-mir-6817	0	0	0	0	1	0	0	0	0	0	0	0	0	0	0	0	0	0	0	0	0	0	0	0	0	0	0	0	0	0	0	0	0	0	0	0	1
hsa-miR-6817-5p	hsa-mir-6817	0	0	0	0	0	0	0	0	0	0	0	0	0	0	0	0	0	0	0	1	0	0	0	0	0	0	0	0	0	0	0	0	0	0	0	0	1
hsa-miR-6821-3p	hsa-mir-6821	0	0	0	0	0	0	0	0	0	0	0	0	0	1	0	0	0	0	0	0	0	0	0	0	0	0	0	0	0	0	0	0	0	0	0	0	1
hsa-miR-6823-3p	hsa-mir-6823	0	0	0	0	0	0	0	0	0	0	0	0	0	0	0	0	0	0	0	1	0	0	0	0	0	0	0	0	0	0	0	0	0	0	0	0	1
hsa-miR-6830-3p	hsa-mir-6830	0	0	0	0	0	0	0	0	0	0	0	0	0	0	0	0	0	0	0	0	0	0	0	0	0	0	0	0	0	0	0	0	0	1	0	0	1
hsa-miR-6832-3p	hsa-mir-6832	0	0	0	0	0	0	0	0	0	0	0	0	0	0	0	0	0	1	0	0	0	0	0	0	0	0	0	0	0	0	0	0	0	0	0	0	1
hsa-miR-6832-5p	hsa-mir-6832	0	0	0	0	0	0	0	0	0	0	0	0	0	0	0	0	0	0	0	1	0	0	0	0	0	0	0	0	0	0	0	0	0	0	0	0	1
hsa-miR-6833-3p	hsa-mir-6833	0	0	0	0	0	1	0	0	0	0	0	0	0	0	0	0	0	0	0	0	0	0	0	0	0	0	0	0	0	0	0	0	0	0	0	0	1
hsa-miR-6834-5p	hsa-mir-6834	0	0	0	0	0	0	0	0	0	0	0	0	0	0	0	0	0	0	0	0	0	0	0	0	0	0	0	0	0	0	0	0	0	0	0	0	0
hsa-miR-6835-5p	hsa-mir-6835	0	0	0	0	0	0	0	0	0	0	0	0	0	0	0	0	0	0	0	0	0	0	0	1	0	0	0	0	0	0	0	0	0	0	0	0	1
hsa-miR-6837-5p	hsa-mir-6837	0	0	0	0	0	0	0	0	0	0	0	0	0	0	0	0	0	0	0	0	0	1	0	0	0	0	0	0	0	0	0	0	0	0	0	0	1
hsa-miR-6840-3p	hsa-mir-6840	0	0	0	0	0	0	0	0	0	0	0	0	0	0	0	0	0	0	0	0	0	0	0	0	0	1	0	0	0	0	0	0	0	0	0	0	1
hsa-miR-6842-5p	hsa-mir-6842	0	0	0	0	0	0	0	0	0	0	0	0	0	0	0	0	0	0	0	0	0	0	0	0	1	0	0	0	0	0	0	0	0	0	0	0	1
hsa-miR-6844	hsa-mir-6844	0	0	0	0	0	0	0	0	0	0	0	0	0	0	0	0	0	0	0	0	0	0	0	0	0	0	0	1	0	0	0	0	0	0	0	0	1
hsa-miR-6849-3p	hsa-mir-6849	0	0	0	0	0	0	0	0	0	0	0	0	0	0	0	0	0	0	0	0	0	0	0	0	0	0	0	0	0	0	0	0	0	0	0	0	0
hsa-miR-6851-3p	hsa-mir-6851	0	0	0	0	0	0	0	0	0	0	0	0	0	0	0	0	0	0	0	1	0	0	0	0	0	0	0	0	0	0	0	0	0	0	0	0	1
hsa-miR-6853-3p	hsa-mir-6853	0	0	1	0	0	0	0	0	0	0	0	0	0	0	0	0	0	0	0	0	0	0	0	0	0	0	0	0	0	0	0	0	0	0	0	0	1
hsa-miR-6859-3p	hsa-mir-6859-1	0	0	0	0	0	0	0	0	0	0	0	0	0	0	0	0	1	0	0	0	0	0	0	0	0	0	0	0	0	0	0	0	0	0	0	0	1
hsa-miR-6862-3p	hsa-mir-6862-1	0	0	0	0	0	0	0	0	0	0	0	0	0	0	0	0	0	0	0	0	0	0	0	0	0	0	0	0	0	0	0	0	0	0	1	0	1
hsa-miR-6862-5p	hsa-mir-6862-1	0	0	0	0	0	0	0	0	0	0	0	0	0	0	0	0	0	0	0	0	0	0	0	0	0	0	0	0	0	0	0	0	0	0	1	0	1
hsa-miR-6866-3p	hsa-mir-6866	0	0	0	0	0	0	0	0	0	0	0	0	0	0	0	0	0	0	0	0	0	0	0	0	0	0	0	0	1	0	0	0	0	0	0	0	1
hsa-miR-6871-3p	hsa-mir-6871	0	0	0	0	0	1	0	0	0	0	0	0	0	0	0	0	0	0	0	0	0	0	0	0	0	0	0	0	0	0	0	0	0	0	0	0	1
hsa-miR-6872-5p	hsa-mir-6872	0	0	0	0	0	0	0	0	0	0	0	0	0	0	0	0	0	0	0	0	0	0	0	0	0	1	0	0	0	0	0	0	0	0	0	0	1
hsa-miR-6874-5p	hsa-mir-6874	0	0	0	0	0	0	0	0	0	0	0	0	0	0	0	0	1	0	0	0	0	0	0	0	0	0	0	0	0	0	0	0	0	0	0	0	1
hsa-miR-6875-3p	hsa-mir-6875	0	0	0	0	0	0	0	0	0	0	0	0	0	0	0	0	0	0	0	0	0	0	0	0	0	1	0	0	0	0	0	0	0	0	0	0	1
hsa-miR-6877-3p	hsa-mir-6877	0	0	0	0	0	0	0	0	0	0	0	0	0	0	0	0	0	0	0	0	0	0	0	0	1	0	0	0	0	0	0	0	0	0	0	0	1
hsa-miR-6878-3p	hsa-mir-6878	0	0	0	0	0	0	0	0	0	0	0	0	0	0	0	0	0	0	0	0	0	0	0	0	1	0	0	0	0	0	0	0	0	0	0	0	1
hsa-miR-6882-3p	hsa-mir-6882	0	0	0	0	0	0	0	0	0	0	0	0	0	0	0	0	0	0	0	0	0	0	0	0	0	0	0	0	0	0	0	1	0	0	0	0	1
hsa-miR-6888-5p	hsa-mir-6888	0	1	0	0	0	0	0	0	0	0	0	0	0	0	0	0	0	0	0	0	0	0	0	0	0	0	0	0	0	0	0	0	0	0	0	0	1
hsa-miR-6891-3p	hsa-mir-6891	0	0	0	0	0	1	0	0	0	0	0	0	0	0	0	0	0	0	0	0	0	0	0	0	0	0	0	0	0	0	0	0	0	0	0	0	1
hsa-miR-6894-3p	hsa-mir-6894	0	0	0	0	0	0	0	0	0	0	0	0	0	0	0	0	0	1	0	0	0	0	0	0	0	0	0	0	0	0	0	0	0	0	0	0	1
hsa-miR-7106-3p	hsa-mir-7106	0	0	0	0	0	0	0	0	0	0	0	0	0	0	0	0	0	0	0	0	0	0	0	0	0	0	0	0	0	1	0	0	0	0	0	0	1
hsa-miR-7112-5p	hsa-mir-7112	0	0	0	0	0	0	0	0	0	0	0	0	0	0	0	0	0	0	0	0	0	0	0	0	0	0	0	0	0	0	0	0	0	0	0	0	0
hsa-miR-7114-3p	hsa-mir-7114	0	0	0	0	1	0	0	0	0	0	0	0	0	0	0	0	0	0	0	0	0	0	0	0	0	0	0	0	0	0	0	0	0	0	0	0	1
hsa-miR-7114-5p	hsa-mir-7114	0	0	0	0	0	0	0	0	0	0	0	0	0	0	0	0	0	0	0	0	0	0	0	0	0	0	0	0	0	1	0	0	0	0	0	0	1
hsa-miR-7150	hsa-mir-7150	0	0	1	0	0	0	0	0	0	0	0	0	0	0	0	0	0	0	0	0	0	0	0	0	0	0	0	0	0	0	0	0	0	0	0	0	1
hsa-miR-7157-5p	hsa-mir-7157	0	0	0	0	0	0	0	0	0	0	0	0	0	0	0	0	0	0	0	0	0	0	0	0	0	0	0	0	0	1	0	0	0	0	0	0	1
hsa-miR-7160-5p	hsa-mir-7160	0	0	0	0	0	0	0	0	0	0	0	0	0	0	0	0	0	0	0	0	1	0	0	0	0	0	0	0	0	0	0	0	0	0	0	0	1
hsa-miR-7161-5p	hsa-mir-7161	0	0	0	0	0	0	0	0	0	0	0	0	0	0	0	0	0	0	0	0	0	0	0	0	0	0	0	0	0	0	0	0	0	0	0	1	1
hsa-miR-7515	hsa-mir-7515	0	0	0	0	0	0	0	0	0	0	0	0	0	1	0	0	0	0	0	0	0	0	0	0	0	0	0	0	0	0	0	0	0	0	0	0	1
hsa-miR-7702	hsa-mir-7702	0	0	0	0	0	0	0	0	0	0	0	0	0	0	0	0	0	0	0	0	0	0	0	0	0	0	0	0	0	0	0	0	0	1	0	0	1
hsa-miR-7703	hsa-mir-7703	0	0	0	0	0	0	0	0	0	0	0	0	1	0	0	0	0	0	0	0	0	0	0	0	0	0	0	0	0	0	0	0	0	0	0	0	1
hsa-miR-7848-3p	hsa-mir-7848	0	0	0	0	0	0	1	0	0	0	0	0	0	0	0	0	0	0	0	0	0	0	0	0	0	0	0	0	0	0	0	0	0	0	0	0	1
hsa-miR-7849-3p	hsa-mir-7849	0	0	0	0	0	0	0	0	0	0	0	0	0	0	0	0	0	0	0	0	0	0	0	0	0	0	0	0	0	0	0	0	0	0	0	1	1
hsa-miR-7854-3p	hsa-mir-7854	0	0	0	0	0	0	0	0	0	0	0	0	0	0	0	0	0	0	0	0	0	0	0	0	0	0	0	0	0	0	0	0	0	0	0	0	0
hsa-miR-8073	hsa-mir-8073	0	0	0	0	0	0	0	0	0	0	0	0	0	0	1	0	0	0	0	0	0	0	0	0	0	0	0	0	0	0	0	0	0	0	0	0	1
hsa-miR-8074	hsa-mir-8074	0	0	0	0	0	0	0	0	0	0	0	0	0	0	0	0	0	0	0	0	0	0	0	0	0	0	0	0	0	1	0	0	0	0	0	0	1
hsa-miR-873-3p	hsa-mir-873	0	0	0	1	0	0	0	0	0	0	0	0	0	0	0	0	0	0	0	0	0	0	0	0	0	0	0	0	0	0	0	0	0	0	0	0	1
hsa-miR-888-5p	hsa-mir-888	0	0	0	0	0	0	0	0	0	0	0	0	0	0	0	0	0	0	0	0	0	0	0	0	0	1	0	0	0	0	0	0	0	0	0	0	1
hsa-miR-892a	hsa-mir-892a	0	0	0	0	0	0	0	0	0	1	0	0	0	0	0	0	0	0	0	0	0	0	0	0	0	0	0	0	0	0	0	0	0	0	0	0	1
hsa-miR-938	hsa-mir-938	0	0	0	0	1	0	0	0	0	0	0	0	0	0	0	0	0	0	0	0	0	0	0	0	0	0	0	0	0	0	0	0	0	0	0	0	1
hsa-miR-943	hsa-mir-943	0	0	0	0	0	0	0	0	0	0	0	0	1	0	0	0	0	0	0	0	0	0	0	0	0	0	0	0	0	0	0	0	0	0	0	0	1
hsa-miR-9500	hsa-mir-9500	0	0	0	0	0	1	0	0	0	0	0	0	0	0	0	0	0	0	0	0	0	0	0	0	0	0	0	0	0	0	0	0	0	0	0	0	1
hsa-miR-98-3p	hsa-mir-98	0	0	0	0	0	0	0	0	0	0	0	0	0	1	0	0	0	0	0	0	0	0	0	0	0	0	0	0	0	0	0	0	0	0	0	0	1
hsa-let-7c-3p	hsa-let-7c	0	0	0	0	0	0	0	0	0	0	0	0	0	0	0	0	0	0	0	0	0	0	0	0	0	0	0	0	0	0	0	0	0	0	0	0	0
hsa-miR-1-5p	hsa-mir-1-1	0	0	0	0	0	0	0	0	0	0	0	0	0	0	0	0	0	0	0	0	0	0	0	0	0	0	0	0	0	0	0	0	0	0	0	0	0
hsa-miR-100-3p	hsa-mir-100	0	0	0	0	0	0	0	0	0	0	0	0	0	0	0	0	0	0	0	0	0	0	0	0	0	0	0	0	0	0	0	0	0	0	0	0	0
hsa-miR-10397-5p	hsa-mir-10397	0	0	0	0	0	0	0	0	0	0	0	0	0	0	0	0	0	0	0	0	0	0	0	0	0	0	0	0	0	0	0	0	0	0	0	0	0
hsa-miR-10398-3p	hsa-mir-10398	0	0	0	0	0	0	0	0	0	0	0	0	0	0	0	0	0	0	0	0	0	0	0	0	0	0	0	0	0	0	0	0	0	0	0	0	0
hsa-miR-103b	hsa-mir-103b-1	0	0	0	0	0	0	0	0	0	0	0	0	0	0	0	0	0	0	0	0	0	0	0	0	0	0	0	0	0	0	0	0	0	0	0	0	0
hsa-miR-105-5p	hsa-mir-105-1	0	0	0	0	0	0	0	0	0	0	0	0	0	0	0	0	0	0	0	0	0	0	0	0	0	0	0	0	0	0	0	0	0	0	0	0	0
hsa-miR-10522-5p	hsa-mir-10522	0	0	0	0	0	0	0	0	0	0	0	0	0	0	0	0	0	0	0	0	0	0	0	0	0	0	0	0	0	0	0	0	0	0	0	0	0
hsa-miR-10525-3p	hsa-mir-10525	0	0	0	0	0	0	0	0	0	0	0	0	0	0	0	0	0	0	0	0	0	0	0	0	0	0	0	0	0	0	0	0	0	0	0	0	0
hsa-miR-106a-3p	hsa-mir-106a	0	0	0	0	0	0	0	0	0	0	0	0	0	0	0	0	0	0	0	0	0	0	0	0	0	0	0	0	0	0	0	0	0	0	0	0	0
hsa-miR-11181-5p	hsa-mir-11181	0	0	0	0	0	0	0	0	0	0	0	0	0	0	0	0	0	0	0	0	0	0	0	0	0	0	0	0	0	0	0	0	0	0	0	0	0
hsa-miR-11400	hsa-mir-11400	0	0	0	0	0	0	0	0	0	0	0	0	0	0	0	0	0	0	0	0	0	0	0	0	0	0	0	0	0	0	0	0	0	0	0	0	0
hsa-miR-11401	hsa-mir-11401	0	0	0	0	0	0	0	0	0	0	0	0	0	0	0	0	0	0	0	0	0	0	0	0	0	0	0	0	0	0	0	0	0	0	0	0	0
hsa-miR-1178-3p	hsa-mir-1178	0	0	0	0	0	0	0	0	0	0	0	0	0	0	0	0	0	0	0	0	0	0	0	0	0	0	0	0	0	0	0	0	0	0	0	0	0
hsa-miR-1178-5p	hsa-mir-1178	0	0	0	0	0	0	0	0	0	0	0	0	0	0	0	0	0	0	0	0	0	0	0	0	0	0	0	0	0	0	0	0	0	0	0	0	0
hsa-miR-1184	hsa-mir-1184-1	0	0	0	0	0	0	0	0	0	0	0	0	0	0	0	0	0	0	0	0	0	0	0	0	0	0	0	0	0	0	0	0	0	0	0	0	0
hsa-miR-1197	hsa-mir-1197	0	0	0	0	0	0	0	0	0	0	0	0	0	0	0	0	0	0	0	0	0	0	0	0	0	0	0	0	0	0	0	0	0	0	0	0	0
hsa-miR-1199-3p	hsa-mir-1199	0	0	0	0	0	0	0	0	0	0	0	0	0	0	0	0	0	0	0	0	0	0	0	0	0	0	0	0	0	0	0	0	0	0	0	0	0
hsa-miR-1199-5p	hsa-mir-1199	0	0	0	0	0	0	0	0	0	0	0	0	0	0	0	0	0	0	0	0	0	0	0	0	0	0	0	0	0	0	0	0	0	0	0	0	0
hsa-miR-1200	hsa-mir-1200	0	0	0	0	0	0	0	0	0	0	0	0	0	0	0	0	0	0	0	0	0	0	0	0	0	0	0	0	0	0	0	0	0	0	0	0	0
hsa-miR-1202	hsa-mir-1202	0	0	0	0	0	0	0	0	0	0	0	0	0	0	0	0	0	0	0	0	0	0	0	0	0	0	0	0	0	0	0	0	0	0	0	0	0
hsa-miR-1203	hsa-mir-1203	0	0	0	0	0	0	0	0	0	0	0	0	0	0	0	0	0	0	0	0	0	0	0	0	0	0	0	0	0	0	0	0	0	0	0	0	0
[truncated: 1,008 more rows]

## Sheet: S3.miRNAs_iden >10 re_75%sam
Table S3. Filtered miRNAs with more than 10 reads and being present in at least 75% of all samples.
[truncated: 2,653 more rows]
[truncated: 19 more columns]

[truncated: 22 more sheets: S4. EvsC_ident and DE_green , S5.2PNs0PN_ident and DE_green, S6.E2vsE0__ident and DE_green, S7.SvsM__ident and DE, S8.OvsN_ident and DE_green, S9.C2vsC0__ident and DE_green, S10.set 1_selectFDR0.01_up_down, S11.set2 selectFDR0.01_up_down , S12.set 3_selectFDR0.01_up_down, S13.TG_Set 1 Up_21, S14.TG_Set 1 Down_14, S15.TG_Set 2 Up_13, S16.TG_Set 2 Down_14, S17.TG_Set 3 Up_3, S18.TG_Set 3 Down_1, S19.FA_DAVID_Set 1_up_2710TG, S20.FA_DAVID_Set 1_down_1970, S21.FA_DAVID Set 2 up_2856, S22.FA_DAVID_Set 2_down 2641, S23.FA_DAVID Set 3 up 1361 …]
